# Supplementary material for: Genome-wide analysis highlights genetic admixture in exotic germplasm resources of Eucalyptus and unexpected ancestral genomic composition of interspecific hybrids
Source: PLoS One. 2023 Aug 8;18(8):e0289536. doi: 10.1371/journal.pone.0289536 (PMC10409294; doi:10.1371/journal.pone.0289536)
Supplement: S1 File — Complete dataset for the filtered 27,298 SNPs obtained with the 72k Eucalyptus Axiom Array for the 484 individuals studied. (CSV) [file pone.0289536.s001.csv]

ID	Arg-1	Arg-10	Arg-11	Arg-12	Arg-13	Arg-14	Arg-15	Arg-16	Arg-2	Arg-3	Arg-4	Arg-5	Arg-6	Arg-7	Arg-8	Arg-9	Deg-1	Deg-10	Deg-11	Deg-12	Deg-13	Deg-14	Deg-15	Deg-16	Deg-17	Deg-18	Deg-2	Deg-3	Deg-4	Deg-5	Deg-6	Deg-7	Deg-8	Deg-9	Bra-1	Bra-10	Bra-11	Bra-12	Bra-13	Bra-14	Bra-15	Bra-16	Bra-17	Bra-18	Bra-2	Bra-3	Bra-4	Bra-5	Bra-6
pop	E.argophloia	E.argophloia	E.argophloia	E.argophloia	E.argophloia	E.argophloia	E.argophloia	E.argophloia	E.argophloia	E.argophloia	E.argophloia	E.argophloia	E.argophloia	E.argophloia	E.argophloia	E.argophloia	E.deglupta	E.deglupta	E.deglupta	E.deglupta	E.deglupta	E.deglupta	E.deglupta	E.deglupta	E.deglupta	E.deglupta	E.deglupta	E.deglupta	E.deglupta	E.deglupta	E.deglupta	E.deglupta	E.deglupta	E.deglupta	E.brassiana	E.brassiana	E.brassiana	E.brassiana	E.brassiana	E.brassiana	E.brassiana	E.brassiana	E.brassiana	E.brassiana	E.brassiana	E.brassiana	E.brassiana	E.brassiana	E.brassiana
AX-297143225	AA	AA	AA	AA	AA	AA	AA	AA	AA	AA	AA	AA	AA	AA	AA	AA	AA	AA	AA	AA	AA	AA	AA	AA	AA	AA	AA	AA	AA	AA	AA	AA	AA	AA	AB	BB	BB	NoCall	BB	BB	BB	BB	BB	BB	BB	BB	BB	BB	BB
AX-299576412	AB	NoCall	AB	AB	NoCall	NoCall	AB	NoCall	AA	NoCall	AB	NoCall	NoCall	AB	AB	AB	AA	AA	AA	AA	AA	AA	AA	AA	AA	AA	AA	AA	AA	AA	AA	AA	AA	AA	AA	AA	AA	AA	AA	AA	AB	AB	AA	AB	BB	AA	BB	AA	NoCall
AX-299353097	AA	AA	NoCall	AA	AA	AA	NoCall	AA	AA	AA	NoCall	AA	AA	AA	NoCall	AA	NoCall	AA	AA	AA	AA	AA	NoCall	AA	AA	AA	AA	AA	AA	AA	AA	AA	AA	AA	AA	AB	AA	AA	AA	AB	AA	AA	AA	AB	AA	AB	AA	AB	AA
AX-300046014	AA	AA	AA	AA	AA	AA	AA	AA	AA	AA	AA	AA	AA	AA	AA	AA	BB	BB	BB	BB	BB	BB	BB	BB	BB	BB	BB	BB	BB	BB	BB	BB	BB	BB	BB	BB	BB	BB	BB	BB	BB	BB	BB	BB	BB	BB	BB	BB	BB
AX-297141561	BB	BB	BB	BB	BB	BB	BB	BB	AA	BB	AB	BB	BB	BB	BB	BB	BB	BB	BB	BB	BB	BB	BB	BB	BB	BB	BB	BB	BB	BB	BB	BB	BB	BB	BB	BB	BB	BB	BB	BB	BB	BB	BB	BB	BB	BB	BB	BB	BB
AX-299576439	AB	BB	AB	AB	NoCall	AB	AB	AB	AB	AB	AB	AB	NoCall	AB	AB	NoCall	AB	AB	AB	AB	AB	AB	AB	AB	AB	AB	AB	AB	AB	BB	AB	AB	AB	AB	BB	BB	BB	BB	BB	BB	BB	BB	BB	BB	BB	BB	BB	BB	BB
AX-299576453	NoCall	AB	AB	AB	AB	AA	AB	AB	NoCall	AA	AA	NoCall	AA	AB	AA	BB	BB	BB	BB	BB	BB	BB	BB	BB	BB	BB	BB	BB	BB	BB	BB	BB	BB	BB	BB	BB	BB	BB	BB	BB	BB	BB	BB	BB	BB	BB	BB	BB	BB
AX-297141568	NoCall	BB	AB	BB	AB	AB	NoCall	BB	BB	BB	BB	BB	BB	BB	BB	AB	BB	BB	BB	BB	BB	BB	BB	BB	BB	BB	BB	BB	BB	BB	BB	BB	BB	BB	BB	BB	BB	BB	BB	BB	BB	BB	BB	BB	BB	BB	BB	BB	BB
AX-299496224	AA	AA	AA	AA	AA	AA	AA	AA	AA	AA	AA	AA	AA	AA	AA	AA	AA	AA	AA	AA	AA	AA	AA	AA	AA	AA	AA	AA	AA	AA	AA	AA	AA	AA	AA	AB	AB	AB	BB	NoCall	BB	BB	BB	AB	BB	AA	BB	AB	BB
AX-168366883	AA	AA	AA	AA	AA	AA	AA	AA	AA	AA	AA	AA	AA	AA	AA	AB	AA	AA	AA	AA	AA	AA	NoCall	AA	AA	AA	AA	AA	AA	AA	AA	AA	AA	AA	BB	BB	BB	BB	AB	BB	BB	BB	BB	BB	BB	BB	BB	BB	BB
AX-299496227	AA	AA	AA	AA	AA	AA	AA	AA	AA	AA	AA	AA	AA	AA	AA	AA	AA	AA	AA	AA	AA	AA	AA	AA	AA	AA	AA	AA	AA	AA	AA	AA	AA	AA	AB	BB	AB	AB	BB	BB	AA	AB	AB	AB	AB	AB	AB	BB	BB
AX-297692020	AA	AA	AA	AA	AA	AA	AA	AA	AA	AA	AA	AA	AA	AA	AA	AA	BB	BB	BB	BB	BB	BB	BB	BB	BB	BB	BB	BB	BB	BB	BB	BB	BB	BB	BB	BB	BB	BB	BB	BB	BB	BB	BB	BB	BB	BB	BB	BB	BB
AX-299496229	AA	AA	AA	NoCall	NoCall	AB	AA	AA	AA	AA	NoCall	AA	AA	AA	AA	AA	BB	BB	BB	BB	BB	BB	BB	BB	BB	BB	BB	BB	BB	BB	BB	BB	BB	BB	AA	AA	AA	AA	AA	AA	AA	AA	AB	AA	AA	AA	AA	AA	AA
AX-299496230	NoCall	AA	AA	AA	AA	AA	NoCall	AA	AA	AA	AA	NoCall	NoCall	AA	NoCall	AA	AA	AA	AA	AA	AA	AA	AA	AA	AA	AA	AA	AA	AA	AA	AA	AA	AA	AA	AA	AA	AA	AA	AA	AA	AA	AA	AB	AA	AA	AA	AA	AA	AA
AX-299576510	AB	BB	BB	AA	BB	BB	BB	BB	BB	AB	BB	BB	AB	BB	BB	BB	BB	AB	BB	AB	AB	BB	AB	BB	BB	AA	BB	BB	AB	AB	BB	AB	AB	AB	AA	BB	BB	BB	BB	BB	AB	BB	NoCall	BB	AA	NoCall	AA	AB	AA
AX-299496235	AB	BB	AB	AB	BB	AB	NoCall	AB	BB	AB	AB	NoCall	AB	BB	AB	AB	BB	BB	BB	BB	BB	BB	BB	BB	BB	BB	BB	BB	BB	BB	BB	BB	BB	BB	BB	BB	BB	BB	BB	BB	BB	BB	BB	BB	BB	BB	BB	BB	BB
AX-299496250	AA	AA	AA	AA	AA	AA	AA	AA	AA	AA	AA	AA	AA	AA	AA	AA	AA	AA	AA	AA	AA	AA	AA	AA	AA	AA	AA	AA	AA	AA	AA	AA	AA	AA	AB	AA	AA	AA	AA	AA	AB	BB	AB	AB	AB	AB	AB	AA	BB
AX-299576635	BB	BB	BB	BB	BB	BB	BB	BB	BB	BB	NoCall	BB	BB	BB	BB	BB	BB	BB	BB	BB	BB	BB	BB	BB	BB	BB	BB	BB	BB	BB	BB	BB	BB	BB	NoCall	BB	BB	BB	BB	BB	BB	NoCall	BB	BB	BB	NoCall	BB	BB	NoCall
AX-297141598	AA	AA	AA	AA	AA	AA	AA	AA	AA	AA	AA	AA	AA	AA	AA	AA	AA	AA	AA	AA	AA	AA	AA	AA	AA	AA	AA	AA	AA	AA	AA	AA	AA	AA	BB	AB	BB	BB	AB	AB	BB	BB	BB	BB	BB	BB	BB	BB	BB
AX-297222527	BB	BB	BB	BB	BB	AB	BB	BB	BB	BB	BB	BB	BB	BB	BB	BB	BB	BB	NoCall	BB	BB	BB	BB	BB	BB	BB	BB	BB	BB	BB	BB	BB	BB	BB	BB	BB	BB	BB	BB	BB	BB	BB	BB	BB	BB	BB	BB	BB	BB
AX-168366884	BB	BB	BB	BB	BB	BB	BB	BB	BB	BB	BB	BB	BB	BB	BB	BB	BB	BB	BB	BB	BB	BB	BB	BB	BB	BB	BB	BB	BB	BB	BB	BB	BB	BB	AB	AA	BB	BB	AA	AA	AA	AA	AB	AA	AA	AB	AA	AA	BB
AX-299496253	BB	BB	BB	BB	BB	BB	BB	BB	AB	BB	AB	BB	BB	BB	AB	BB	AA	AA	AA	AA	AA	AA	AA	AA	AA	AA	AA	AA	AA	AA	AA	AA	AA	AA	AB	BB	BB	BB	BB	BB	BB	BB	BB	BB	AB	AB	AB	BB	AA
AX-297141601	BB	AA	AB	AA	AB	BB	AA	AA	AB	AB	BB	BB	BB	AB	AB	AB	AA	AA	AA	AA	AA	AA	AA	AA	AA	AA	AA	AA	AA	AA	AA	AA	AA	AA	AB	BB	BB	BB	AB	BB	BB	AB	BB	BB	AA	AB	AA	BB	AA
AX-299576654	AA	AA	AA	AA	AA	AA	AA	AA	AA	AA	AA	AA	AA	AA	AA	AA	AA	AA	AA	AA	AA	AA	AA	NoCall	AA	AA	AA	AA	AA	AA	AA	AA	AA	AA	AA	AA	AB	AB	AA	AA	AA	AA	AB	AA	AA	AA	AA	AA	AA
AX-297141606	NoCall	AA	NoCall	AA	AA	AA	AA	AA	NoCall	AA	NoCall	AA	AA	NoCall	NoCall	AA	AB	NoCall	AA	NoCall	AA	NoCall	NoCall	NoCall	NoCall	NoCall	NoCall	NoCall	NoCall	AA	AB	AA	NoCall	AB	AA	AB	AA	AA	AA	AB	AA	AA	AA	AA	AA	AA	AA	AA	AA
AX-299576680	BB	BB	BB	BB	BB	BB	BB	BB	BB	BB	BB	BB	BB	BB	BB	BB	BB	BB	BB	BB	BB	BB	BB	BB	BB	BB	BB	BB	BB	BB	BB	BB	BB	BB	BB	BB	BB	BB	BB	BB	BB	BB	BB	BB	BB	BB	BB	BB	BB
AX-299576682	BB	NoCall	NoCall	AB	AB	AB	NoCall	AB	BB	NoCall	BB	AB	AB	AB	BB	BB	BB	BB	BB	BB	BB	BB	BB	BB	BB	BB	BB	BB	BB	BB	BB	BB	BB	BB	BB	BB	BB	BB	BB	BB	BB	BB	BB	BB	BB	BB	BB	BB	BB
AX-297222569	BB	BB	BB	BB	BB	AB	BB	BB	BB	AB	BB	BB	BB	BB	AB	BB	BB	BB	BB	BB	BB	BB	BB	BB	BB	NoCall	BB	BB	NoCall	AB	AB	BB	BB	BB	BB	BB	BB	BB	BB	BB	BB	BB	BB	BB	BB	BB	BB	BB	BB
AX-297222627	BB	BB	AB	BB	BB	AB	BB	BB	BB	BB	AB	BB	NoCall	BB	BB	AB	AB	AB	NoCall	AB	AB	AB	AB	AB	AB	AB	AB	AB	NoCall	AB	AB	AB	AB	AB	AB	AA	AB	AB	AA	AA	AB	AB	AB	AB	AB	AB	AB	AA	AB
AX-299576813	BB	BB	BB	BB	BB	BB	BB	BB	BB	BB	BB	BB	BB	BB	BB	BB	BB	BB	BB	BB	BB	BB	BB	BB	BB	BB	BB	BB	BB	BB	BB	BB	BB	BB	BB	BB	BB	BB	AA	BB	BB	AB	BB	AB	AB	BB	AB	BB	BB
AX-299496267	AA	AA	AA	AA	AA	AA	AA	AA	NoCall	AA	AB	AA	AA	AA	AA	AA	AA	AA	AA	AA	AA	AA	AA	AA	AA	AA	AA	AA	AA	AA	AA	AA	AA	AA	AA	AA	AA	AA	AA	AA	AA	AA	AA	AA	AA	AA	AA	AA	AB
AX-299576814	AB	AA	AB	AB	AB	AA	BB	AB	AA	AB	AA	AA	AB	AB	AB	AA	NoCall	AB	AA	NoCall	AB	AA	AB	AA	AA	AB	AA	AA	NoCall	AB	NoCall	AA	AB	AA	AA	AA	AA	AA	AA	AA	AA	AA	AA	AA	AA	AA	AA	AA	AA
AX-299576824	BB	BB	BB	BB	BB	BB	BB	BB	BB	BB	BB	BB	BB	BB	BB	BB	NoCall	BB	BB	BB	BB	BB	BB	BB	BB	BB	BB	BB	BB	BB	BB	BB	BB	BB	BB	BB	BB	BB	BB	BB	BB	BB	BB	BB	BB	BB	BB	BB	BB
AX-297141622	AA	AA	AA	AA	AA	AA	AA	AA	AA	AA	AA	AA	AA	AA	AA	AA	AA	AA	AA	AA	AA	AA	AA	AA	AA	AA	AA	AA	AA	AA	AA	AA	AA	AA	AA	AA	AA	AA	AA	AA	AA	AA	AA	AA	AA	AA	AA	AA	AA
AX-299496276	AA	AA	AA	AA	AA	AA	AA	AA	AA	AA	AA	AA	AA	AA	AA	AA	AA	AA	AA	AA	AA	AA	AA	AA	AA	AA	AA	AA	AA	AA	AA	AA	AA	AA	AA	AA	AA	AA	AB	AA	AA	AB	AA	AB	AB	AB	AB	AA	AA
AX-299576838	OTV	OTV	AB	AA	BB	OTV	AA	AA	AA	OTV	OTV	AB	BB	OTV	OTV	AB	BB	AA	BB	AB	AB	AB	NoCall	BB	BB	AA	AB	NoCall	NoCall	AB	AB	AB	AA	AB	BB	BB	BB	BB	AB	BB	BB	AB	BB	AB	AB	BB	AB	BB	BB
AX-299576847	AA	AA	AA	AA	AA	AA	AA	AA	AA	AA	AA	AA	AA	AA	AA	AA	AA	AA	AA	AA	AA	AA	AA	AA	AA	AA	AA	AA	AA	AA	AA	AA	AA	AA	AA	AA	AA	AA	AA	AA	AA	AA	AA	AA	AA	AA	AA	AA	AA
AX-297222739	BB	BB	NoCall	BB	BB	BB	BB	BB	BB	BB	BB	BB	BB	BB	BB	BB	BB	BB	BB	BB	BB	BB	BB	BB	BB	BB	BB	BB	BB	BB	BB	BB	BB	BB	BB	BB	BB	BB	BB	BB	BB	BB	BB	BB	AB	BB	AB	AB	BB
AX-299496279	BB	BB	BB	BB	BB	BB	BB	BB	BB	BB	BB	BB	BB	BB	BB	BB	BB	BB	BB	BB	BB	BB	BB	BB	BB	BB	BB	BB	BB	BB	BB	BB	BB	BB	AB	AA	AA	AA	AB	AA	AA	AA	AA	AA	AA	AB	AA	AA	AA
AX-299576878	BB	BB	BB	BB	BB	BB	BB	BB	BB	BB	BB	BB	BB	BB	BB	BB	BB	BB	BB	BB	BB	BB	BB	BB	AB	BB	BB	BB	BB	BB	BB	BB	BB	BB	AA	AA	AB	AB	AA	AA	AB	AA	AA	AA	AA	AA	AA	AB	AA
AX-299576880	AA	AA	AA	AA	AA	AA	AA	AA	AA	AA	AB	AA	AA	AA	AA	AA	AA	AA	AA	AA	AA	AA	AA	AA	AA	AA	AA	AA	AA	AA	AA	AA	AA	AA	BB	BB	BB	BB	BB	BB	BB	BB	BB	BB	BB	BB	BB	BB	BB
AX-299576885	AA	AA	AA	AA	AA	AA	AA	AA	AA	AA	AA	AA	AA	AA	AA	AA	AA	AA	AA	AA	AA	AA	AA	AA	AA	AA	AA	AA	AA	AA	AA	AA	AA	AA	AA	AA	AA	AA	AA	AA	AA	AA	AA	AA	AA	AA	AA	AA	AA
AX-297692876	AB	AB	AB	AB	AB	AB	AB	AB	AB	AB	AB	AB	AB	AB	AB	AB	NoCall	AB	AB	AB	AB	AB	AB	AB	AB	AB	AB	AB	AB	AB	AB	AB	AB	AB	AB	AB	AB	AB	AB	AB	AB	AB	AB	AB	AB	AB	AB	AB	AB
AX-297141631	BB	BB	BB	BB	BB	NoCall	BB	BB	BB	BB	BB	BB	BB	BB	BB	BB	NoCall	BB	BB	BB	BB	BB	BB	BB	BB	BB	BB	BB	BB	BB	BB	BB	BB	BB	AB	BB	BB	BB	BB	BB	BB	AB	BB	BB	AB	BB	AB	BB	BB
AX-297141632	AA	AA	AA	AA	AA	AA	AA	AA	AA	AA	AA	AA	AA	AA	AA	AA	AA	AA	AA	AA	AA	AA	AA	AA	AA	AA	AA	AA	AA	AA	AA	AA	AA	AA	AA	AB	AA	AA	AA	NoCall	AA	AA	AA	AA	AB	AA	AA	AA	AA
AX-297141643	AB	BB	BB	BB	BB	AA	BB	BB	BB	AA	BB	AB	AA	BB	BB	BB	AA	AA	AA	AA	AA	AA	AA	AA	AA	AA	AA	AA	AA	AA	AA	AA	AA	AA	BB	BB	BB	BB	BB	BB	BB	BB	BB	BB	BB	BB	BB	BB	BB
AX-297141644	BB	BB	BB	BB	BB	BB	BB	AB	BB	BB	BB	BB	BB	BB	BB	BB	AA	AA	AA	AA	AA	AA	AA	AA	AA	AA	AA	AA	AA	AA	AA	AA	AA	AA	AA	AA	AA	AA	AA	AA	AA	AA	NoCall	AA	AA	AA	AA	AA	AA
AX-168367294	AA	AA	AA	AA	AA	AA	AA	AA	AA	AA	AA	AA	AA	AA	AA	AA	BB	AB	BB	AB	AB	AB	AB	AB	BB	BB	AB	AB	BB	BB	AB	BB	AB	BB	AB	AB	AB	AB	AA	AB	AB	AB	AA	BB	AB	AA	AB	AB	AA
AX-299496299	AA	AA	AA	AA	AA	AA	AA	AA	AA	AA	AA	AA	AA	AA	AA	AA	AA	AA	AA	AA	AA	AA	AA	AA	AA	AA	AA	AA	AA	AA	AA	AA	AA	AA	AA	AA	AA	AA	AA	AA	AA	AA	AA	AA	AA	AA	AA	AA	AA
AX-297141647	AA	AA	AA	AA	AA	AA	AA	AA	AA	AA	AA	AA	AA	AA	AA	AA	BB	BB	BB	NoCall	BB	BB	BB	BB	BB	BB	BB	BB	BB	BB	BB	BB	BB	BB	BB	BB	BB	BB	BB	BB	BB	BB	NoCall	BB	BB	BB	BB	BB	BB
AX-297141648	BB	BB	BB	BB	BB	BB	BB	BB	NoCall	BB	BB	BB	BB	BB	BB	BB	BB	NoCall	BB	BB	BB	BB	BB	BB	BB	BB	BB	BB	BB	BB	BB	BB	BB	BB	BB	BB	BB	BB	BB	BB	BB	BB	BB	BB	BB	BB	BB	BB	BB
AX-299576948	AA	AA	AA	AA	AA	AA	AA	AA	AA	AA	AA	AA	AA	AA	AA	AA	AA	AA	AA	AA	AA	AA	AA	AA	AA	AA	AA	AA	AA	AA	AA	AA	AA	AA	AA	AA	BB	BB	BB	AA	AA	AA	AA	NoCall	AA	NoCall	AA	AB	AA
AX-299496304	AA	AA	AA	AA	AA	AA	AA	AA	AA	AA	AA	AA	AA	AA	AA	AA	AA	AA	AA	AA	AA	AA	AA	AA	AA	AA	AA	AA	AA	AA	AA	AA	AA	AA	AA	AA	AA	AA	AA	AA	AA	AA	AA	AA	AA	AA	AA	NoCall	AA
AX-297222871	AA	AA	AA	OTV	AA	AA	AA	AA	AA	AA	AA	AA	AA	AA	AA	AA	AA	AA	OTV	AA	AA	AA	AA	OTV	AA	OTV	AA	AA	AA	AB	AA	AA	AA	AA	AA	OTV	AA	AA	AA	OTV	AA	OTV	AA	AA	OTV	OTV	OTV	OTV	OTV
AX-299576987	BB	BB	BB	BB	BB	BB	BB	BB	BB	BB	BB	BB	BB	BB	BB	BB	AA	AA	AA	AA	AA	AA	AA	AA	AA	AA	AA	AA	AA	AA	AA	AA	AA	AA	AB	BB	AA	AA	AB	BB	AA	BB	AB	AB	BB	BB	BB	BB	BB
AX-299577039	NoCall	AB	AB	AA	BB	AA	AB	AA	BB	AB	BB	AA	AA	AA	AA	NoCall	BB	BB	BB	BB	BB	BB	BB	BB	BB	BB	BB	BB	BB	BB	BB	BB	BB	BB	BB	BB	AB	AB	AB	BB	AB	BB	AB	AB	BB	BB	BB	AB	AB
AX-297222995	AB	AA	AB	AB	NoCall	AB	AA	AB	AB	AA	AB	NoCall	AA	AB	AB	AB	AB	AB	AB	AB	AB	AB	AB	NoCall	AB	AB	AB	AB	AB	AB	AB	AB	AB	AB	BB	BB	BB	BB	BB	BB	AB	BB	BB	BB	BB	BB	BB	BB	AB
AX-299577150	BB	BB	BB	BB	BB	BB	BB	BB	BB	BB	BB	BB	BB	BB	BB	BB	AB	NoCall	BB	NoCall	AB	AB	BB	AB	AB	AB	NoCall	AB	AB	AB	NoCall	AB	NoCall	AB	AB	AB	AB	AB	BB	AB	AB	AB	BB	AA	AB	AB	AB	AB	BB
AX-297141670	BB	BB	BB	NoCall	BB	BB	BB	AB	BB	BB	BB	BB	BB	BB	BB	BB	BB	BB	BB	BB	BB	BB	BB	BB	BB	BB	BB	BB	BB	BB	BB	BB	BB	BB	AB	BB	BB	BB	AA	BB	AB	AB	AA	BB	AB	AB	AB	AB	AA
AX-297223049	BB	BB	BB	BB	AB	AB	BB	BB	BB	BB	BB	BB	BB	BB	BB	BB	BB	BB	BB	BB	BB	BB	BB	BB	BB	BB	BB	BB	BB	BB	BB	BB	BB	BB	BB	BB	BB	BB	BB	BB	BB	BB	BB	BB	BB	BB	BB	BB	BB
AX-299496323	AB	AB	AB	AB	BB	AB	AB	AB	AB	AB	AB	AB	AB	AB	AB	AB	AA	AA	AA	AA	AA	AA	AA	AA	AA	AA	AA	AA	AA	AA	AA	AA	AA	AA	AB	AA	AA	AA	AA	AB	AB	AA	AB	AA	AA	AB	AA	AA	AB
AX-299577171	AB	AB	AB	AB	AA	AA	AB	AB	AB	AB	AA	AA	NoCall	AB	AB	AB	AB	AA	AB	NoCall	NoCall	NoCall	AA	AA	AB	AA	AB	AB	AA	AA	AB	AA	NoCall	AA	NoCall	NoCall	NoCall	AB	BB	AB	BB	BB	AA	BB	BB	AA	BB	BB	AB
AX-297223060	BB	BB	BB	BB	BB	BB	BB	BB	BB	BB	BB	BB	BB	BB	BB	BB	BB	BB	BB	BB	BB	BB	BB	BB	BB	BB	BB	BB	BB	BB	BB	BB	BB	BB	BB	BB	BB	BB	BB	BB	BB	BB	BB	BB	BB	BB	BB	BB	BB
AX-299577194	BB	AB	NoCall	BB	AB	BB	AB	BB	AB	AB	AB	AB	AB	AB	AB	NoCall	BB	BB	BB	BB	BB	BB	BB	BB	BB	BB	BB	BB	BB	BB	BB	BB	BB	BB	BB	BB	BB	BB	BB	BB	BB	BB	BB	BB	BB	BB	BB	BB	BB
AX-299496327	AA	AA	AA	AA	AA	AA	AA	AA	AA	AA	AA	AA	AA	AA	AA	AA	AA	AA	AA	AA	AA	AA	AA	AA	AA	AA	AA	AA	AA	AA	AA	AA	AA	AA	AB	AB	AA	AA	BB	AB	AB	AB	AB	AB	BB	BB	BB	AB	AA
AX-299577195	BB	BB	BB	BB	BB	BB	BB	BB	BB	BB	BB	BB	BB	BB	BB	BB	BB	BB	BB	BB	BB	BB	BB	BB	BB	BB	BB	BB	BB	BB	BB	BB	BB	BB	BB	BB	BB	BB	AB	BB	BB	AB	AB	AA	BB	BB	BB	BB	BB
AX-299496328	AA	AA	AA	AA	AA	AA	AA	AA	AA	AA	AA	AA	AA	AA	AA	AA	BB	BB	BB	BB	BB	BB	BB	BB	BB	BB	BB	BB	BB	BB	BB	BB	BB	BB	AA	AB	AB	AB	AB	AB	AA	AA	AB	AB	AA	AA	AA	AB	AA
AX-299496329	BB	BB	BB	BB	BB	BB	BB	BB	BB	BB	BB	BB	BB	BB	BB	BB	BB	BB	BB	BB	BB	BB	BB	BB	BB	BB	BB	BB	BB	BB	BB	BB	BB	BB	BB	AB	AB	AB	AB	AB	AB	BB	BB	AB	BB	BB	BB	BB	BB
AX-299577204	AB	AB	AB	AB	AB	AB	AB	NoCall	AB	AB	AB	AB	AB	BB	BB	NoCall	BB	AB	AB	AB	AB	AB	NoCall	NoCall	AB	AB	NoCall	AB	AB	AB	BB	AB	AB	AB	AB	AB	AB	NoCall	AB	AB	AB	AB	AB	AB	AB	AB	AB	BB	AB
AX-299496331	AA	AA	NoCall	AA	AA	AA	AA	AA	AA	AA	AA	AB	AA	AA	AA	AA	AA	AB	AA	AB	AB	AB	AB	AB	AA	AA	AB	AB	AA	AA	AB	AA	AB	AA	AB	BB	AA	AA	AA	NoCall	AA	AA	AA	AA	AA	AA	AA	AA	AA
AX-297693657	BB	BB	BB	BB	BB	BB	BB	BB	BB	BB	AB	BB	BB	BB	BB	BB	AB	BB	NoCall	BB	BB	BB	BB	BB	BB	NoCall	BB	BB	BB	BB	BB	NoCall	BB	BB	BB	BB	AB	AB	AB	BB	AB	AB	BB	AA	AA	BB	NoCall	BB	AA
AX-297223146	AB	AA	BB	NoCall	BB	AB	AA	BB	AA	AB	AB	BB	BB	AA	AA	BB	AA	AA	AA	AA	AA	AA	AA	AA	AA	AA	AA	AA	AA	AA	AA	AA	AA	AA	AA	AA	AA	AA	AA	AA	AA	NoCall	AB	AA	AA	AA	AA	NoCall	AA
AX-297223149	BB	AB	BB	BB	BB	AA	AB	BB	AB	AA	BB	BB	NoCall	AB	BB	BB	BB	BB	BB	BB	BB	BB	BB	BB	BB	BB	BB	BB	BB	BB	BB	BB	BB	BB	BB	BB	BB	BB	BB	BB	BB	BB	BB	BB	BB	BB	BB	BB	BB
AX-168333375	AB	AB	AA	AA	AA	AA	AB	AA	AA	AA	AA	AA	AA	AA	AA	AA	AA	AA	AA	AA	AA	AA	AA	AA	AA	AA	AA	AA	AB	AB	AA	AA	AA	AA	BB	AB	AB	AB	BB	AB	BB	AB	BB	AB	AB	AB	AB	AB	BB
AX-299496334	AB	BB	AB	BB	AB	AB	BB	AB	BB	AB	BB	AB	AB	BB	BB	AB	BB	BB	BB	BB	BB	BB	BB	BB	BB	BB	BB	BB	BB	BB	BB	BB	BB	BB	BB	BB	AB	AB	BB	BB	BB	BB	BB	BB	BB	BB	BB	AB	BB
AX-297223162	BB	BB	BB	BB	BB	BB	BB	BB	BB	AB	BB	BB	BB	BB	BB	BB	BB	BB	BB	BB	BB	BB	BB	BB	BB	BB	BB	BB	BB	BB	BB	BB	BB	BB	BB	BB	NoCall	AB	AA	BB	AA	AA	BB	NoCall	AA	BB	AA	AA	AA
AX-299577289	AB	AB	BB	BB	BB	BB	AB	BB	BB	BB	BB	BB	BB	AB	BB	BB	BB	BB	BB	BB	BB	BB	BB	BB	BB	BB	BB	BB	BB	BB	BB	BB	BB	BB	BB	BB	BB	BB	BB	BB	BB	BB	BB	BB	BB	BB	BB	BB	BB
AX-168367291	BB	BB	BB	BB	BB	BB	NoCall	BB	BB	BB	BB	AB	BB	BB	BB	BB	BB	BB	BB	BB	BB	BB	BB	BB	BB	BB	BB	BB	BB	BB	BB	BB	BB	BB	AA	AB	AB	AB	AA	AB	AA	AB	AB	AA	AB	AA	AB	AB	AA
AX-299577303	BB	BB	BB	BB	BB	BB	BB	BB	BB	BB	BB	BB	BB	BB	BB	BB	BB	BB	BB	BB	BB	BB	BB	BB	BB	BB	BB	BB	BB	BB	BB	BB	BB	BB	AB	AB	AB	AB	BB	AB	BB	AB	AA	AA	BB	AB	BB	AB	BB
AX-168332542	BB	BB	BB	BB	BB	BB	BB	BB	BB	BB	BB	BB	BB	BB	BB	BB	BB	BB	BB	BB	BB	BB	BB	BB	BB	BB	BB	BB	BB	BB	BB	BB	BB	BB	AA	AB	AA	AA	AB	AB	AA	BB	BB	BB	AB	AB	AB	AB	BB
AX-297223198	AA	AB	AB	AB	AB	AB	BB	AB	BB	AB	BB	AB	AB	BB	AB	BB	AA	AA	AA	AA	AA	AA	AA	AA	AA	AA	AA	AA	AA	NoCall	AA	AA	AA	AA	BB	BB	AA	AA	AB	BB	AB	AB	AB	AB	AB	BB	AB	AB	AA
AX-297223204	AA	AA	AA	AA	AA	AA	AA	AA	AA	AA	AA	AA	AA	AA	AA	AA	BB	BB	BB	BB	BB	BB	BB	BB	BB	BB	BB	BB	BB	BB	BB	BB	BB	BB	AB	AB	AA	AA	AA	BB	BB	AB	AA	AA	BB	AB	BB	AB	AA
AX-297223206	BB	BB	BB	BB	BB	BB	BB	AB	BB	BB	BB	BB	BB	BB	BB	BB	BB	BB	BB	BB	BB	BB	BB	BB	BB	BB	BB	BB	BB	BB	BB	BB	BB	BB	AB	BB	BB	BB	BB	BB	BB	BB	BB	BB	BB	BB	BB	AB	BB
AX-299496341	BB	BB	BB	BB	BB	BB	BB	BB	BB	AB	BB	BB	AB	BB	BB	BB	BB	BB	BB	BB	BB	BB	BB	BB	BB	BB	BB	BB	BB	BB	BB	BB	BB	BB	BB	BB	BB	BB	BB	BB	BB	AB	BB	AB	BB	BB	BB	AB	BB
AX-297693775	BB	BB	AA	BB	AA	AB	BB	BB	BB	BB	BB	AA	AA	AB	AA	AA	BB	BB	BB	BB	BB	BB	BB	BB	BB	BB	BB	BB	BB	BB	BB	BB	BB	BB	BB	BB	BB	BB	BB	BB	NoCall	BB	BB	BB	BB	BB	BB	BB	BB
AX-299577332	AA	AA	AB	AA	AA	AA	AA	AB	AB	AA	AB	AA	AA	AA	AA	AA	AA	AA	AA	AA	AA	AA	AA	AA	AA	AA	AA	AA	AB	AA	AA	AA	AA	AA	BB	BB	BB	BB	BB	BB	BB	AB	BB	AB	BB	BB	BB	BB	BB
AX-297223219	AA	AB	AA	BB	AA	BB	AB	BB	AB	NoCall	AB	AA	NoCall	BB	AB	AB	AB	AB	AB	NoCall	NoCall	NoCall	AB	AB	AB	NoCall	NoCall	NoCall	AB	AB	AB	AB	AA	AB	BB	BB	BB	BB	BB	BB	BB	BB	BB	BB	BB	BB	BB	BB	BB
AX-297223221	BB	BB	BB	BB	BB	BB	BB	BB	BB	BB	BB	BB	BB	BB	BB	BB	BB	BB	BB	BB	BB	BB	BB	BB	BB	BB	BB	BB	BB	BB	BB	BB	BB	BB	BB	BB	BB	BB	BB	BB	AA	BB	BB	BB	BB	BB	BB	AB	BB
AX-297143548	BB	BB	BB	BB	AB	AB	BB	BB	BB	BB	AB	AB	AB	BB	BB	BB	BB	BB	BB	BB	BB	BB	BB	BB	BB	BB	BB	BB	BB	BB	BB	BB	BB	BB	BB	BB	BB	BB	BB	BB	AB	AB	BB	AB	BB	AB	BB	BB	BB
AX-297141692	BB	BB	BB	BB	BB	BB	BB	BB	BB	BB	BB	BB	BB	BB	BB	BB	BB	BB	AB	BB	BB	BB	BB	BB	AB	BB	BB	BB	BB	BB	BB	BB	BB	BB	BB	AB	BB	BB	AB	AB	BB	NoCall	AB	BB	AB	BB	AB	BB	BB
AX-299577360	NoCall	BB	BB	BB	BB	BB	BB	AB	BB	BB	BB	BB	BB	BB	BB	BB	BB	NoCall	NoCall	AB	BB	BB	AB	BB	BB	NoCall	BB	BB	NoCall	NoCall	BB	AB	NoCall	AB	BB	BB	BB	NoCall	BB	BB	BB	BB	BB	BB	BB	BB	BB	BB	BB
AX-299577370	AA	AA	AA	AA	NoCall	AA	BB	AA	AA	AA	AA	AA	AB	AA	AA	AA	BB	BB	BB	BB	BB	BB	BB	BB	BB	BB	BB	BB	BB	BB	BB	BB	BB	BB	BB	BB	BB	BB	BB	BB	BB	BB	BB	BB	NoCall	BB	BB	BB	BB
AX-299577385	BB	BB	BB	BB	BB	BB	BB	BB	BB	BB	BB	BB	BB	BB	BB	BB	BB	BB	BB	BB	BB	BB	BB	BB	BB	BB	BB	BB	BB	BB	BB	BB	BB	BB	BB	BB	BB	BB	BB	BB	BB	BB	BB	BB	BB	BB	BB	BB	BB
AX-299577396	BB	BB	BB	BB	BB	BB	BB	BB	BB	BB	BB	BB	BB	BB	BB	BB	BB	BB	BB	BB	BB	BB	BB	BB	BB	BB	BB	BB	BB	BB	BB	BB	BB	BB	AB	AA	BB	BB	BB	AA	AB	AB	BB	AB	BB	AB	BB	AB	AA
AX-168332547	NoCall	AA	NoCall	AA	AA	AA	AA	NoCall	AB	AA	AB	NoCall	AA	AA	AB	AB	AA	AA	AA	NoCall	NoCall	AA	AA	NoCall	NoCall	NoCall	AA	AB	AB	NoCall	NoCall	NoCall	NoCall	AA	AB	BB	AA	AA	AB	BB	AB	AB	AA	AB	AB	AA	NoCall	AB	BB
AX-299496354	AB	BB	AB	BB	NoCall	AA	AB	NoCall	AB	BB	AB	AB	AB	BB	BB	AB	AB	AB	NoCall	AB	AB	AB	AB	AB	AB	AB	AB	AB	NoCall	AB	NoCall	AB	AB	AB	BB	BB	BB	BB	BB	BB	BB	BB	BB	BB	BB	BB	BB	BB	BB
AX-299496356	AB	AB	BB	BB	AB	AA	AB	BB	AB	AB	BB	AB	AB	AB	BB	BB	BB	BB	BB	BB	BB	BB	BB	BB	BB	BB	BB	BB	BB	BB	BB	BB	BB	BB	BB	AB	AB	AB	AB	AB	AB	AB	AB	AB	AB	AB	AB	AA	BB
AX-299577426	AA	AA	AA	AA	AA	AA	AA	AA	AA	AA	AA	AA	AA	AA	AA	NoCall	AB	AB	AB	AB	AB	AB	AB	AB	AB	AB	AB	AB	AB	NoCall	AB	AB	AB	AB	BB	AB	BB	BB	BB	AB	AB	BB	AB	BB	AB	AB	AB	AB	BB
AX-299496360	AB	BB	BB	BB	BB	AB	BB	BB	AB	AB	AB	BB	BB	NoCall	AB	BB	AA	AA	AA	AA	AA	AA	AA	AA	AA	AA	AA	AA	AA	AA	AA	AA	AA	AA	AB	AA	AA	AA	BB	AA	AB	AA	NoCall	AB	AB	BB	AB	AB	AA
AX-299577443	BB	BB	AB	AB	BB	BB	BB	BB	BB	BB	BB	BB	BB	BB	BB	AB	BB	BB	BB	BB	BB	BB	BB	BB	BB	BB	BB	BB	BB	BB	BB	BB	BB	BB	BB	BB	BB	BB	NoCall	BB	BB	BB	BB	BB	BB	BB	BB	BB	BB
AX-299496362	BB	BB	BB	BB	BB	BB	BB	BB	BB	BB	BB	BB	BB	BB	BB	BB	BB	BB	BB	BB	BB	BB	BB	BB	BB	BB	BB	BB	BB	BB	BB	BB	BB	BB	BB	BB	AB	AB	BB	BB	BB	BB	BB	BB	AB	BB	AB	BB	BB
AX-299496372	BB	BB	BB	BB	BB	BB	BB	BB	BB	BB	BB	BB	BB	BB	BB	BB	BB	BB	BB	BB	BB	BB	BB	BB	BB	BB	BB	BB	BB	BB	BB	BB	BB	BB	BB	AA	BB	AB	AB	AA	AB	AB	AA	AB	AB	AB	AB	NoCall	BB
AX-299496374	AA	AA	AA	AA	AA	AA	AA	AA	AA	AA	AA	AA	AA	AA	AA	AA	AA	AA	AA	AA	AA	AA	AA	AA	AA	AA	AA	AA	AA	AA	AA	AA	AA	AA	AA	AA	AA	AA	AA	AA	AA	AA	AA	AA	AA	AA	AA	AA	AA
AX-299577632	AA	AA	AA	AA	AA	AA	AA	AA	AA	AA	AB	AA	NoCall	AA	AA	AA	AA	AA	AA	AA	AA	AA	AA	NoCall	AA	AA	AA	NoCall	AA	NoCall	AA	AA	AA	AA	AA	AA	AA	AA	AA	AA	AA	AA	AA	AB	AA	AA	AA	AA	AA
AX-299496383	BB	BB	BB	BB	BB	BB	BB	BB	BB	BB	BB	BB	BB	BB	BB	BB	NoCall	BB	BB	NoCall	BB	BB	BB	NoCall	BB	BB	BB	BB	BB	BB	BB	BB	BB	BB	BB	BB	BB	BB	BB	BB	BB	BB	BB	BB	BB	BB	BB	BB	BB
AX-299496384	BB	AA	AA	AA	AB	BB	BB	AA	AA	AB	AA	AA	AA	BB	AB	AA	AA	BB	AA	BB	BB	AB	BB	AB	AA	BB	AB	AB	BB	BB	BB	AB	BB	AB	AA	AA	AB	AB	AB	AA	AA	AA	AA	AA	AA	AA	AA	AA	AA
AX-297141735	BB	BB	BB	BB	NoCall	BB	BB	BB	BB	BB	BB	BB	BB	BB	BB	BB	BB	BB	BB	BB	BB	BB	BB	BB	BB	BB	BB	BB	BB	BB	BB	BB	BB	BB	AA	AA	BB	BB	BB	AA	AA	AB	BB	AB	AB	AB	AB	AB	BB
AX-297223558	BB	AB	BB	AB	BB	BB	BB	AB	BB	BB	BB	BB	BB	BB	BB	BB	BB	BB	BB	BB	BB	BB	BB	BB	BB	BB	BB	BB	BB	BB	BB	BB	BB	BB	BB	BB	BB	BB	BB	BB	BB	BB	BB	BB	BB	BB	BB	BB	BB
AX-300048682	AA	AA	NoCall	AA	AA	AA	AA	AA	AA	AA	AA	AA	AA	AA	AA	AA	AA	AA	AA	AA	AA	AA	AA	AA	AA	AA	AA	AA	AA	AA	AA	AA	AA	AA	AA	AA	AA	AA	AA	AA	AA	AA	AA	AA	AA	AA	AA	AA	AA
AX-297141741	BB	BB	AB	AB	BB	BB	BB	BB	AB	BB	NoCall	BB	BB	BB	BB	AB	BB	BB	BB	BB	BB	BB	BB	BB	BB	BB	BB	BB	BB	BB	BB	BB	BB	BB	BB	BB	BB	BB	BB	BB	BB	BB	BB	BB	BB	BB	BB	BB	BB
AX-300048890	BB	BB	BB	BB	BB	BB	BB	BB	BB	BB	BB	BB	BB	BB	BB	NoCall	AA	AB	AA	AB	AB	NoCall	AB	AA	AA	BB	AA	AA	BB	BB	AA	AB	BB	AB	AB	AA	AA	AA	AA	AA	AA	AA	AA	AA	AA	BB	AA	AB	AA
AX-297223662	AA	AA	AA	AA	AA	AA	AA	AA	AA	AA	AA	AA	AA	AA	AA	AA	AA	AA	AA	AA	AA	AA	AA	AA	AA	AA	AA	AA	AA	AA	AA	AA	AA	AA	BB	BB	BB	BB	BB	BB	BB	BB	BB	BB	BB	BB	BB	BB	NoCall
AX-299577777	BB	BB	BB	BB	BB	BB	BB	BB	AB	AB	AB	NoCall	BB	BB	BB	BB	AB	AB	AB	AB	AB	AB	AB	AB	AB	AB	AB	AB	AB	AB	AB	AB	AB	AB	BB	BB	BB	BB	BB	BB	BB	NoCall	BB	BB	BB	BB	BB	BB	AB
AX-168367275	AB	BB	AB	AB	AB	BB	BB	BB	BB	AB	BB	BB	BB	BB	BB	AB	BB	BB	BB	BB	BB	BB	BB	BB	BB	BB	BB	BB	BB	BB	BB	BB	BB	BB	BB	BB	AB	AB	AB	BB	AB	AB	BB	BB	BB	AB	BB	AA	BB
AX-299577783	NoCall	NoCall	BB	BB	BB	AB	NoCall	AB	NoCall	BB	BB	AB	BB	AB	AB	BB	BB	BB	BB	NoCall	BB	BB	BB	BB	AB	BB	BB	BB	BB	AB	BB	BB	BB	BB	AA	AB	AA	AA	AA	NoCall	AA	AA	AB	AB	NoCall	AA	AA	AA	AA
AX-297223671	BB	BB	BB	BB	BB	BB	BB	BB	BB	BB	BB	BB	BB	BB	BB	BB	BB	BB	BB	BB	BB	BB	BB	BB	BB	BB	BB	BB	BB	BB	BB	BB	BB	BB	BB	BB	AB	AB	AB	BB	AB	AB	BB	BB	BB	AA	BB	AA	BB
AX-297223677	BB	BB	BB	BB	BB	BB	BB	BB	BB	NoCall	BB	BB	BB	BB	BB	BB	BB	BB	BB	BB	BB	BB	BB	BB	BB	BB	BB	BB	BB	BB	BB	BB	BB	BB	BB	BB	BB	BB	BB	BB	BB	BB	BB	BB	BB	BB	BB	BB	BB
AX-299496409	BB	AB	BB	BB	AB	BB	AB	AB	AB	AA	NoCall	AB	BB	AB	BB	BB	BB	BB	BB	BB	BB	BB	BB	BB	BB	BB	BB	BB	BB	BB	BB	BB	BB	BB	BB	BB	BB	BB	BB	BB	BB	BB	BB	BB	BB	BB	BB	BB	BB
AX-299577804	BB	BB	BB	BB	BB	BB	BB	BB	BB	BB	BB	BB	BB	BB	BB	BB	AA	AA	AA	AA	AA	AA	AA	AA	AA	AA	AA	AA	AA	AA	AA	AA	AA	AA	BB	BB	BB	BB	BB	BB	BB	BB	BB	BB	BB	BB	BB	BB	BB
AX-299577818	BB	BB	BB	BB	BB	BB	BB	BB	BB	BB	BB	BB	BB	BB	BB	BB	BB	AB	BB	AB	AA	AB	AB	AB	BB	AA	BB	AB	AA	AA	AA	AB	AA	AB	BB	BB	AA	AA	AB	BB	BB	AA	BB	BB	AB	BB	AB	AB	BB
AX-299577819	BB	AA	AB	BB	BB	AB	AA	NoCall	AB	AA	AA	BB	AA	BB	AA	AB	BB	AB	BB	AB	AB	BB	AB	BB	BB	AA	BB	BB	AB	AB	BB	AB	AB	AB	AA	AA	AA	AA	AA	AA	AA	AA	AA	AA	AA	AA	AA	AB	AA
AX-299577821	AB	BB	AB	AB	AB	BB	BB	BB	BB	BB	BB	AB	BB	AB	BB	AB	BB	BB	BB	BB	BB	BB	BB	BB	BB	BB	BB	BB	BB	BB	BB	BB	BB	BB	BB	BB	BB	BB	BB	BB	BB	BB	BB	BB	BB	BB	BB	BB	BB
AX-297141758	BB	AB	BB	BB	BB	NoCall	NoCall	AB	AB	AB	NoCall	AB	AB	AB	BB	AB	BB	BB	BB	BB	BB	NoCall	BB	BB	BB	BB	NoCall	BB	BB	AB	BB	BB	BB	BB	AB	AB	BB	BB	AB	AB	AA	BB	AB	BB	BB	AA	BB	BB	BB
AX-299577830	BB	BB	BB	BB	BB	NoCall	AB	AB	BB	AB	BB	NoCall	AB	BB	NoCall	BB	BB	BB	BB	BB	BB	BB	BB	BB	BB	BB	BB	BB	BB	BB	BB	BB	BB	BB	BB	BB	BB	BB	BB	BB	BB	BB	BB	BB	BB	BB	BB	BB	BB
AX-299577832	BB	BB	BB	BB	BB	BB	BB	BB	BB	BB	BB	BB	BB	BB	BB	BB	BB	BB	BB	BB	BB	BB	BB	BB	BB	BB	BB	BB	BB	BB	BB	BB	BB	BB	AB	AA	AA	AA	AB	AA	AA	AB	AB	AA	AB	AB	AB	AA	NoCall
AX-297141761	BB	AB	BB	BB	BB	AB	AB	BB	AB	AB	AB	AB	AB	AB	AB	BB	BB	BB	BB	BB	BB	BB	BB	BB	BB	BB	BB	BB	BB	BB	BB	BB	BB	BB	AA	AB	AB	AB	AB	AB	AB	AB	AB	AA	AB	AA	AB	AA	AA
AX-297223740	AA	AA	AA	AA	AA	AA	AA	AA	AA	AA	AA	AB	AB	AB	AA	AA	AA	AA	AA	AA	AA	AA	AA	AA	AA	AA	AA	AA	AA	AA	AA	AA	AA	AA	AB	AA	AA	AA	AB	AA	AA	AA	AA	AA	AA	AB	AA	AA	BB
AX-300049105	AB	AB	AB	AB	AB	AB	AB	AB	AB	AB	AB	AB	AB	AB	AB	AB	AB	AB	AB	AB	AB	AB	AB	AB	AB	AB	AB	AB	AB	AB	AB	AB	AB	AB	AB	AB	AB	AB	AB	AB	AB	AB	AB	AB	AB	AB	AB	AB	AB
AX-297141774	AA	AA	AA	AA	AA	AA	AA	AA	AA	AA	AA	AA	AA	AA	AA	AA	AA	AA	AA	AA	AA	AA	AA	AA	AA	AA	AA	AA	AA	AA	AA	AA	AA	AA	AA	AA	AA	AA	AA	AA	AA	AA	AA	AA	AA	AA	AA	AA	AA
AX-297141775	BB	BB	NoCall	BB	BB	BB	BB	BB	BB	BB	BB	BB	BB	BB	BB	BB	BB	BB	BB	BB	BB	BB	BB	BB	BB	BB	BB	BB	BB	BB	BB	BB	BB	BB	BB	BB	BB	BB	BB	BB	BB	BB	BB	BB	BB	AB	BB	BB	BB
AX-299577889	AA	AA	AA	AA	AA	AA	AA	AA	AA	AA	AA	AA	AA	AA	AA	AA	AA	AA	AA	AA	AA	AA	AA	AA	AA	AA	AA	AA	AA	AA	AA	AA	AA	AA	BB	AA	AB	AB	AB	AA	AA	AB	AA	AA	AB	AB	AB	AA	AA
AX-299577896	BB	AB	BB	BB	BB	BB	BB	BB	AB	AB	BB	AB	BB	BB	AB	BB	BB	BB	BB	BB	BB	BB	BB	BB	BB	BB	BB	BB	BB	BB	BB	BB	BB	BB	BB	AB	NoCall	AA	AB	AB	NoCall	AA	BB	BB	AB	BB	AB	BB	BB
AX-297695061	BB	BB	AB	BB	BB	BB	BB	BB	BB	NoCall	BB	BB	BB	BB	BB	BB	OTV	BB	OTV	BB	BB	BB	BB	NoCall	OTV	BB	OTV	BB	BB	BB	BB	NoCall	BB	BB	BB	BB	BB	BB	AA	BB	BB	BB	BB	BB	BB	BB	BB	BB	BB
AX-299577901	AB	AB	AB	AB	AB	BB	BB	AB	AB	BB	BB	AA	AB	AB	AB	AA	AA	AB	AA	AB	BB	AB	AB	AB	AA	BB	AA	AB	AB	AB	AB	AB	BB	AB	AB	AB	AB	AB	AB	AB	AA	AA	AA	AB	AA	AB	AA	BB	AA
AX-297141780	BB	BB	BB	BB	BB	BB	BB	BB	BB	BB	BB	BB	BB	BB	BB	BB	BB	BB	BB	BB	BB	BB	BB	BB	BB	BB	BB	BB	BB	BB	BB	BB	BB	BB	AB	BB	BB	BB	BB	BB	AB	BB	BB	BB	BB	BB	BB	AB	BB
AX-297223829	AA	AA	AA	AA	AA	AA	AA	AA	AA	AA	AA	AA	AA	AA	AA	AA	AA	AA	AA	AA	AA	AA	AA	AA	AA	AA	AA	AA	AA	AA	AA	AA	AA	AA	BB	BB	AA	AA	BB	BB	AB	AB	BB	BB	AB	BB	AB	AA	BB
AX-300049405	AA	AA	AA	AA	AA	AA	AA	AA	AA	AA	AA	AA	AA	AA	AA	AA	AA	AA	AA	AA	AA	AA	AA	AA	AA	AA	AA	AA	AB	AB	AB	AA	AA	AA	BB	BB	BB	BB	AB	BB	BB	BB	BB	BB	BB	BB	BB	BB	AA
AX-297223893	BB	BB	BB	BB	BB	BB	BB	AB	BB	BB	BB	BB	BB	BB	BB	BB	BB	BB	BB	BB	BB	BB	BB	BB	BB	BB	BB	BB	BB	BB	BB	BB	BB	BB	AB	BB	BB	BB	AB	BB	BB	BB	BB	BB	BB	BB	BB	BB	BB
AX-299578012	BB	BB	BB	BB	BB	BB	BB	BB	BB	BB	BB	BB	BB	BB	BB	BB	BB	BB	BB	BB	BB	BB	BB	BB	BB	BB	BB	BB	BB	BB	BB	BB	BB	BB	BB	AB	AB	AB	BB	AB	AB	BB	BB	BB	AB	BB	AB	AB	BB
AX-299578015	BB	BB	BB	BB	BB	BB	BB	BB	BB	BB	NoCall	BB	BB	BB	BB	BB	BB	BB	BB	BB	BB	BB	BB	BB	BB	BB	BB	BB	BB	BB	BB	BB	BB	BB	BB	BB	BB	BB	BB	BB	BB	BB	AB	AB	BB	AB	BB	BB	BB
AX-299578038	BB	BB	BB	BB	BB	BB	BB	BB	BB	BB	BB	BB	BB	BB	BB	BB	BB	BB	BB	BB	BB	BB	BB	BB	BB	BB	BB	BB	BB	BB	BB	BB	BB	BB	AA	AA	AA	AA	AA	AA	AA	AB	AA	AA	AB	AA	AB	AA	AA
AX-297223933	BB	BB	BB	BB	BB	BB	BB	BB	BB	BB	BB	BB	BB	BB	BB	BB	BB	BB	BB	BB	BB	BB	BB	BB	BB	BB	BB	BB	BB	BB	BB	BB	NoCall	BB	BB	BB	BB	BB	AB	BB	AB	AB	BB	BB	AA	BB	AA	BB	AA
AX-297141788	BB	BB	BB	BB	BB	BB	BB	BB	BB	BB	BB	BB	BB	BB	BB	NoCall	BB	BB	BB	BB	BB	BB	BB	BB	BB	BB	BB	BB	BB	BB	BB	BB	BB	BB	BB	AB	BB	BB	AB	AB	BB	BB	AB	BB	BB	AB	BB	BB	BB
AX-297223949	AA	AA	AA	AA	AA	AA	AA	AA	AA	AA	AA	AA	AA	AA	AA	AA	AA	AA	AA	AA	AA	AA	AA	AA	AA	AA	AA	AA	AA	AA	AA	AA	AA	AA	BB	AB	AB	NoCall	BB	NoCall	BB	BB	BB	BB	BB	AB	BB	BB	BB
AX-297695473	AB	AA	AA	AA	AB	BB	AB	AA	BB	AB	BB	AA	AB	NoCall	AB	AA	BB	BB	BB	BB	BB	BB	BB	BB	BB	BB	BB	BB	BB	BB	BB	BB	BB	BB	AA	AB	BB	BB	BB	AB	BB	AB	AB	AB	BB	AB	BB	AB	BB
AX-299578081	AA	AA	AA	AA	AA	AA	AA	AA	AA	AA	AA	AA	AA	AA	AA	AA	NoCall	AA	AA	NoCall	AB	AA	AA	AA	AA	AA	AA	NoCall	AA	AA	AA	AA	AA	AA	AA	AA	AA	AA	AA	AA	AA	AA	AA	AA	AA	AA	AA	AA	AA
AX-300049649	AB	AB	AB	AB	AB	AA	AA	NoCall	AB	NoCall	AB	AB	AB	AA	AB	AB	AB	AB	AB	AB	AB	AB	AB	AB	AB	AB	AB	AB	AB	AB	AB	AB	AB	AB	AB	AA	AB	AB	AA	AA	AB	AB	BB	AA	AA	NoCall	AA	NoCall	AA
AX-297224012	AA	AA	AA	AA	AA	AA	AA	AA	AA	AA	AA	AA	AA	AA	AA	AA	AA	AA	AA	AA	AA	AA	AA	AA	AA	AA	AA	AA	AA	AA	AA	AA	AA	AA	AB	AA	BB	BB	AB	AA	AB	AB	BB	AA	AA	AB	AA	AB	AA
AX-297224034	AB	AB	AA	AB	AB	AB	AB	AB	AB	AB	AB	AB	AB	NoCall	AB	NoCall	AB	AB	AB	AB	AB	AB	AB	AB	AB	AB	AB	AB	NoCall	AB	AB	AB	AB	AB	AB	AB	AB	AB	BB	AB	AB	AB	AB	AB	AB	AB	AB	AB	AB
AX-299578177	AA	AA	AA	AA	AA	AA	AA	AA	AA	AA	NoCall	AA	AA	AA	AA	AA	AA	AA	AA	AA	AA	AA	AA	AA	AA	AA	NoCall	AA	AA	AA	NoCall	AA	AA	AA	BB	BB	AA	AA	AB	BB	AB	AB	BB	BB	AB	BB	AB	NoCall	BB
AX-300050139	BB	BB	BB	BB	BB	BB	BB	BB	BB	BB	BB	BB	BB	BB	BB	BB	BB	BB	BB	BB	BB	BB	BB	BB	BB	BB	BB	BB	BB	BB	BB	BB	BB	BB	BB	BB	BB	BB	BB	BB	BB	BB	BB	BB	BB	BB	BB	AA	BB
AX-297696013	BB	BB	BB	BB	BB	BB	BB	BB	BB	BB	BB	BB	BB	BB	BB	BB	BB	BB	BB	BB	BB	BB	BB	BB	BB	BB	BB	BB	BB	BB	BB	BB	BB	BB	BB	BB	BB	BB	BB	BB	BB	BB	BB	BB	BB	BB	BB	AB	BB
AX-297696111	BB	BB	BB	BB	BB	BB	AB	BB	BB	BB	BB	AB	BB	BB	AB	BB	AB	BB	AB	NoCall	BB	NoCall	BB	NoCall	AB	AB	BB	AB	AB	AB	BB	AB	AB	BB	AB	AB	AB	AB	AB	AB	AB	AB	AB	AA	AB	BB	AB	BB	BB
AX-297224222	AA	AA	AA	AA	AB	AB	AA	AB	AB	AB	AB	AA	AB	AB	AA	AA	AA	AA	AA	AA	AA	AA	AA	AA	AA	AA	AA	AA	AA	AA	AA	AA	AA	AA	AA	AA	AA	AA	AA	AA	AA	AA	AA	AA	AA	AA	AA	AB	AA
AX-297696239	AA	AA	AA	AA	AA	AA	AA	AA	AA	AA	AA	AA	AA	AA	AA	AA	AB	AB	AB	AB	AB	AB	AB	AB	AB	AB	AB	AB	AB	AB	AB	AB	AB	AB	AA	BB	NoCall	AB	AB	BB	BB	AA	BB	BB	AB	AA	AB	AB	AA
AX-297224454	AA	AA	AA	AA	AA	AA	AB	AA	AA	AA	AA	AA	AA	AA	AA	AA	AA	AA	AA	AA	AA	AA	AA	AA	AA	AA	AA	AA	AA	AA	AA	AA	AA	AA	BB	BB	BB	BB	BB	BB	BB	BB	BB	BB	BB	BB	BB	BB	BB
AX-299496459	BB	BB	BB	BB	BB	BB	BB	BB	BB	BB	BB	BB	BB	BB	BB	BB	AA	AA	AA	AA	AA	AA	AA	AA	AA	AA	AA	AA	AA	AA	AA	AA	AA	AA	BB	BB	BB	BB	BB	BB	BB	BB	BB	BB	BB	BB	BB	BB	BB
AX-297696877	BB	NoCall	BB	BB	BB	BB	BB	AB	BB	BB	BB	BB	AA	BB	BB	BB	NoCall	AB	AB	AB	AB	AB	AB	AB	AB	AB	AB	AB	AB	AB	AB	AB	AB	AB	AB	BB	AB	AB	BB	BB	BB	BB	BB	AB	BB	BB	BB	NoCall	AB
AX-299496470	BB	AB	BB	AB	BB	BB	BB	BB	BB	BB	AB	BB	BB	BB	AB	BB	BB	BB	BB	BB	BB	BB	BB	BB	BB	BB	BB	BB	BB	BB	BB	BB	BB	BB	BB	BB	BB	BB	BB	BB	BB	BB	BB	BB	BB	BB	BB	BB	BB
AX-297697073	AB	AB	AB	AB	AB	AB	AB	AB	AB	AB	AB	AB	AB	AB	AB	AB	AB	AB	AB	AB	AB	AB	AB	AB	AB	AB	AB	AB	AB	AB	AB	AB	AB	AB	BB	AB	AB	AB	AB	AB	BB	BB	AB	AB	BB	BB	BB	NoCall	AB
AX-297224612	AA	AA	AA	AA	AA	AA	AA	AA	AA	AA	AA	AA	AA	AA	AA	AA	AA	AA	AA	AA	AA	AA	AA	AA	AA	AA	AA	AA	AA	AA	AA	AA	AA	AA	AB	NoCall	AA	AA	AA	AB	AB	AB	AB	AA	AB	AB	AB	AB	AA
AX-297697201	AB	BB	AB	AB	AB	AB	BB	AB	BB	AB	BB	BB	BB	BB	BB	AB	BB	BB	NoCall	BB	BB	BB	BB	BB	BB	BB	BB	BB	BB	BB	BB	BB	BB	BB	BB	BB	BB	BB	BB	BB	BB	BB	BB	BB	BB	BB	BB	BB	BB
AX-297697207	BB	AA	BB	AB	BB	BB	BB	BB	BB	AB	BB	BB	BB	BB	AA	BB	BB	BB	BB	BB	BB	BB	BB	BB	BB	BB	BB	BB	BB	BB	BB	BB	BB	BB	BB	AB	BB	BB	BB	AB	AB	BB	BB	AB	BB	BB	BB	AB	BB
AX-297224667	BB	BB	AB	BB	BB	BB	BB	BB	BB	BB	BB	BB	BB	BB	BB	BB	AB	AB	AB	AB	AB	AB	AB	AB	AB	AB	AB	AB	AB	AB	AB	AB	AB	AB	BB	AA	AB	AA	BB	AA	AA	BB	NoCall	AA	BB	BB	BB	AA	BB
AX-299496490	BB	BB	BB	BB	BB	BB	BB	BB	BB	BB	BB	BB	BB	BB	BB	BB	BB	BB	BB	BB	BB	BB	BB	BB	BB	BB	BB	BB	BB	BB	BB	BB	BB	BB	BB	AB	BB	BB	BB	AB	BB	BB	BB	AB	BB	AB	BB	BB	AA
AX-297224676	BB	BB	BB	BB	BB	BB	BB	BB	BB	BB	BB	BB	BB	BB	BB	BB	BB	BB	BB	BB	BB	BB	BB	BB	BB	BB	BB	BB	BB	BB	BB	BB	BB	BB	BB	BB	BB	BB	BB	BB	BB	BB	BB	BB	BB	BB	BB	BB	BB
AX-297141837	AA	AA	AA	AA	AA	NoCall	AA	AA	AA	AA	AA	AA	AA	AA	AA	AA	AA	AA	AA	AA	AA	AA	AA	AA	AA	AA	AA	AA	AA	AA	AA	AA	AA	AA	AA	AA	AA	AA	AB	AA	AA	AA	AA	AA	AA	AB	AA	AB	AA
AX-297224696	AA	AA	AA	NoCall	AA	AA	AA	AA	AA	AA	AA	NoCall	AA	AB	AA	AA	AB	BB	BB	BB	BB	BB	BB	BB	BB	BB	BB	BB	BB	BB	BB	BB	BB	BB	BB	AB	BB	BB	AB	NoCall	BB	NoCall	AB	BB	BB	NoCall	AB	AB	AB
AX-297224698	BB	BB	BB	BB	BB	BB	BB	BB	BB	BB	BB	BB	BB	BB	BB	BB	AA	AA	AA	AA	AA	AA	AB	AA	AA	AA	AA	AA	AA	AA	AA	AA	AB	AA	BB	BB	BB	BB	BB	BB	BB	BB	BB	BB	BB	BB	BB	BB	BB
AX-299496495	AA	AA	AA	AA	AA	AA	AA	AA	AA	AA	AA	AA	AA	AA	AA	AA	AA	AA	AA	AA	AA	AA	AA	AA	AA	AA	AA	AA	AA	AA	AA	AA	AA	AA	AA	AA	AA	AA	AB	AA	AA	AA	AB	AA	AA	AB	AA	AB	AB
AX-299496497	AA	AA	AA	AA	AA	AA	AA	AA	AA	AA	AA	AA	AA	AA	AA	AA	AA	AA	AA	AA	AA	AA	AA	AA	AA	AA	AA	AA	AA	AA	AA	AA	AA	AA	BB	BB	BB	BB	BB	BB	BB	BB	BB	BB	BB	BB	BB	BB	BB
AX-297141849	BB	BB	BB	BB	BB	BB	BB	BB	BB	BB	BB	BB	BB	BB	BB	BB	BB	BB	BB	BB	BB	BB	BB	BB	BB	BB	BB	BB	BB	BB	BB	BB	BB	BB	BB	BB	BB	BB	BB	BB	BB	BB	BB	BB	BB	BB	BB	BB	BB
AX-299578838	BB	BB	BB	BB	BB	BB	BB	BB	BB	BB	BB	BB	AB	NoCall	AB	BB	AA	AA	AA	AA	AA	AA	AA	AA	AA	AA	AA	AA	AA	AA	AA	AA	AA	AA	AB	AA	AA	AA	AA	AA	AA	AB	AA	AA	AA	AA	AA	AA	AA
AX-168367154	BB	BB	BB	BB	BB	BB	BB	AB	AB	BB	BB	AB	BB	AB	AB	NoCall	BB	BB	BB	BB	BB	BB	BB	BB	BB	BB	BB	BB	BB	BB	BB	BB	BB	BB	BB	BB	BB	BB	BB	BB	BB	BB	AB	BB	BB	BB	BB	AB	BB
AX-299578894	AA	AA	AA	AA	AA	AA	AA	AA	AA	NoCall	AA	AA	AA	AA	AA	AA	AA	AA	AA	AA	AA	AA	AA	AA	AA	AA	AA	AA	AA	AA	AA	AA	AA	AA	AA	AA	AA	AA	AB	AA	AA	AA	AA	AA	AA	AA	AA	AA	AB
AX-299496510	AA	AA	AA	AA	AB	AA	AB	NoCall	NoCall	AA	AB	AB	AA	AB	AB	AA	AA	NoCall	AA	AA	NoCall	AA	AA	NoCall	AA	AA	AA	AA	NoCall	AA	AA	AA	NoCall	AA	AB	AA	AA	AA	BB	AA	AB	BB	AA	AB	BB	AB	BB	BB	AA
AX-299496511	AA	AA	AA	AA	NoCall	NoCall	AA	AA	AA	AA	NoCall	AA	AA	AA	AA	AA	AA	AA	AA	AA	AA	AA	AA	AA	AA	AA	AA	AA	AA	AA	AA	NoCall	AA	AA	AA	AA	AA	AA	AA	AA	AA	AA	AA	AA	AA	AA	AA	AA	AA
AX-299496512	BB	BB	BB	BB	BB	BB	BB	AA	BB	BB	NoCall	BB	AA	BB	AA	AB	AA	AA	AA	AA	AA	AA	AA	AA	AA	AA	AA	AA	AA	AA	AA	AA	AA	AA	AA	BB	AA	AA	BB	BB	BB	AA	AA	AA	BB	BB	BB	AA	BB
AX-299496514	BB	BB	BB	BB	BB	BB	BB	BB	BB	BB	BB	BB	BB	BB	BB	BB	NoCall	BB	AB	BB	AB	NoCall	NoCall	AB	AB	AB	BB	BB	NoCall	BB	NoCall	BB	BB	BB	AB	AB	AB	AB	AB	AB	BB	AB	AB	BB	BB	AB	BB	BB	BB
AX-299496519	AA	AA	AA	AA	AA	AA	AA	AA	AA	AA	AA	AA	AA	AA	AA	AA	AA	AA	AA	AA	AA	AA	AA	AA	AA	AA	AA	AA	AA	AA	AA	AA	AA	AA	AA	AA	AA	AA	AA	AA	AA	AA	AA	AA	AA	AA	AA	AA	AA
AX-297224852	BB	BB	BB	BB	BB	BB	BB	BB	BB	BB	BB	BB	BB	BB	BB	BB	AB	BB	AB	BB	BB	BB	BB	BB	BB	BB	BB	BB	NoCall	NoCall	BB	BB	BB	BB	BB	BB	BB	BB	BB	BB	BB	BB	BB	BB	BB	BB	BB	BB	BB
AX-297141868	AA	AA	AA	AA	AA	AA	AA	AA	AA	AA	AA	AA	AA	AA	AA	AA	BB	BB	BB	BB	BB	BB	BB	BB	BB	BB	BB	BB	BB	BB	BB	BB	BB	BB	BB	BB	BB	BB	BB	BB	BB	BB	BB	BB	BB	BB	BB	BB	BB
AX-297141869	BB	BB	BB	BB	BB	BB	BB	BB	BB	BB	BB	BB	BB	BB	BB	BB	BB	BB	BB	BB	BB	BB	BB	BB	BB	BB	BB	BB	BB	BB	BB	BB	BB	BB	BB	BB	BB	BB	BB	BB	BB	BB	BB	BB	BB	BB	BB	BB	BB
AX-299578969	AA	AA	AA	AA	AA	AA	AA	AA	AA	AA	AA	AA	AA	AA	AA	AA	AA	AA	AA	AA	AA	AA	NoCall	NoCall	AA	AA	AA	AA	AA	AA	AA	AA	AA	AA	AA	AA	AA	AA	AA	AA	AA	AA	AA	AA	AA	AA	AA	AA	AA
AX-297141870	BB	BB	BB	BB	AB	AB	BB	BB	BB	BB	BB	BB	BB	AB	BB	BB	BB	BB	BB	BB	BB	BB	BB	BB	BB	BB	BB	BB	BB	BB	BB	BB	BB	BB	AA	AA	AA	AA	AB	AA	AA	AA	AB	AA	AA	AB	AA	AA	AA
AX-299578991	AA	AA	AB	AA	AA	AA	AA	NoCall	AA	AA	AA	AA	AA	AA	AA	AA	BB	AA	BB	AA	AA	AB	AB	AB	BB	AA	AB	AB	AA	AA	AA	AB	AA	AB	BB	BB	AB	AB	BB	BB	AB	BB	AB	BB	BB	BB	BB	BB	AA
AX-299578992	BB	BB	BB	BB	BB	BB	BB	BB	BB	BB	BB	BB	BB	BB	AB	BB	AB	NoCall	AB	AB	AB	AB	NoCall	AB	NoCall	AB	NoCall	AB	NoCall	AB	NoCall	NoCall	AB	NoCall	BB	BB	BB	BB	BB	BB	BB	BB	BB	BB	BB	BB	BB	BB	BB
AX-299496525	AB	BB	AB	AB	AB	AB	AB	AB	AB	AB	AB	BB	BB	AB	BB	AB	AB	AB	AB	AB	AB	AB	AB	AB	AB	AB	AB	AB	AB	AB	AB	AB	AB	AB	BB	AB	AB	AB	AB	AB	AB	BB	BB	AB	AB	AB	AB	AB	AB
AX-297141875	AA	AA	AA	AA	AA	AA	AA	AA	AA	AA	AA	AA	AA	AA	AA	AA	OTV	AA	OTV	AA	AA	AA	AA	AA	OTV	AA	AA	AA	AA	AA	AA	AA	AA	AA	BB	OTV	AA	AA	OTV	OTV	BB	BB	OTV	OTV	AA	OTV	AA	AA	OTV
AX-297224924	BB	BB	BB	BB	BB	BB	BB	BB	BB	BB	BB	BB	BB	BB	BB	BB	AB	BB	AB	BB	BB	BB	BB	BB	AB	BB	BB	BB	BB	BB	BB	BB	BB	BB	BB	AB	BB	BB	AB	AB	BB	BB	AB	AB	BB	AB	BB	AB	AB
AX-299579094	BB	BB	BB	BB	BB	BB	BB	BB	BB	BB	BB	BB	BB	BB	BB	BB	BB	BB	BB	BB	BB	BB	BB	BB	BB	BB	BB	BB	BB	BB	BB	BB	BB	BB	BB	BB	BB	BB	BB	BB	BB	BB	BB	BB	BB	AB	BB	BB	BB
AX-297224984	AA	AA	AA	AA	AA	AA	AA	AA	AA	AA	AA	AA	AA	AA	AA	AA	AA	AA	AA	AA	AA	AA	AA	AA	AA	AA	AA	AA	AA	AA	AA	AA	AA	AA	AB	AB	BB	BB	AB	AB	AB	AB	AB	BB	AB	BB	AB	AB	BB
AX-299496540	AA	AA	AA	AA	AA	AA	AA	AA	AA	AA	AA	AA	AA	AA	AA	AA	AA	AA	AA	AA	AA	AA	AA	AA	AA	AA	AA	AA	AA	AA	AA	AA	AA	AA	AA	AB	AB	BB	AA	AB	BB	AB	NoCall	AA	BB	AB	BB	AB	AA
AX-299496541	AB	AB	AB	AB	AB	AB	NoCall	AB	AB	AB	AB	AB	AB	AB	AB	AB	AA	BB	AA	BB	BB	AB	AB	AB	AA	BB	AB	AB	BB	BB	BB	AB	AB	AB	BB	BB	BB	BB	BB	BB	BB	NoCall	AB	AA	BB	BB	BB	AB	BB
AX-297141887	AB	AB	BB	BB	AB	AB	AA	AA	BB	BB	AB	BB	AA	AA	BB	BB	BB	BB	BB	BB	BB	BB	BB	BB	BB	BB	BB	BB	BB	BB	BB	BB	BB	BB	BB	BB	AA	AA	BB	BB	BB	BB	AB	BB	AB	BB	AB	BB	BB
AX-299579137	AB	BB	BB	BB	BB	AB	AB	BB	BB	BB	BB	BB	BB	BB	BB	BB	BB	BB	BB	BB	BB	BB	BB	BB	BB	BB	BB	BB	BB	BB	BB	BB	BB	BB	BB	BB	BB	BB	BB	BB	BB	BB	BB	BB	BB	BB	BB	BB	BB
AX-299496543	AB	AB	BB	BB	AB	AB	AB	AA	BB	BB	AB	BB	AA	AB	AB	BB	BB	BB	BB	BB	BB	BB	BB	BB	BB	BB	BB	BB	BB	BB	BB	BB	BB	BB	AB	AB	AA	AA	AB	AB	AB	BB	AA	AA	AA	AA	AA	AB	AA
AX-297697959	AA	AA	AA	AA	AA	AA	AA	AB	AA	AA	AB	AA	AB	AB	AA	AA	AA	AA	AA	AA	AA	AA	AA	AA	AA	AA	AA	AA	AA	AA	AA	AA	AA	AA	AA	AA	AA	AA	AA	AA	AA	AA	AA	AA	AA	AA	AA	AA	AA
AX-168332550	AB	AA	BB	AB	BB	AA	AB	AA	AB	AB	AA	NoCall	AA	AB	AB	BB	AA	AA	AA	AA	AA	AA	AA	AA	AA	AA	AA	AA	AA	AA	AA	AA	AA	AA	AB	AB	BB	BB	AA	AB	AA	BB	AA	AB	BB	AB	BB	AA	AA
AX-297225200	AA	AA	AA	AA	AA	AA	AA	AA	AA	AA	AA	AA	AA	AA	AA	AA	AA	AA	AA	AA	AA	AA	AA	AA	AA	AA	AA	AA	AA	AA	AA	AA	AA	AA	BB	BB	BB	BB	BB	BB	BB	BB	BB	BB	BB	BB	BB	BB	BB
AX-299579313	AA	AA	AA	AA	AA	AA	AA	AA	AA	AA	AA	AA	AA	AA	AA	AA	AA	AA	AA	AA	AA	AA	AA	AA	AA	AB	AA	NoCall	AA	AA	AA	AA	AA	AA	AB	AA	BB	BB	AB	AA	AA	AA	BB	AB	AA	AA	AA	AB	AA
AX-299496562	AA	AA	AA	AA	AA	AA	AA	AA	AA	AA	AA	AA	AA	AA	AA	AA	AA	AA	AA	AA	AA	AA	AA	AA	AA	AA	AA	AA	AA	AA	AA	AA	AA	AA	AA	AA	AA	AA	AA	AA	BB	AA	AA	AB	AA	BB	AA	AB	AA
AX-299579314	AA	AA	AA	AA	AA	AA	AA	AA	AA	AA	AA	AA	AA	AA	AA	AA	NoCall	AA	AA	AA	AA	NoCall	AA	AA	AA	AA	AA	AA	AA	AA	AA	AA	AA	AA	BB	AB	BB	BB	BB	AB	BB	BB	BB	BB	AB	AB	AB	BB	AA
AX-297141910	AA	AA	AA	AA	AA	AA	AA	AA	AA	AA	AA	AA	AA	AA	AA	AA	BB	BB	BB	BB	BB	BB	BB	BB	BB	BB	BB	BB	BB	BB	BB	BB	BB	BB	AB	AA	BB	BB	BB	AA	NoCall	AB	BB	AB	AA	BB	AB	AA	BB
AX-300052417	AB	AB	NoCall	NoCall	AB	AB	NoCall	AB	AB	AB	AB	AB	AB	AB	NoCall	AB	AB	AB	AB	AB	AB	AB	AB	AB	NoCall	AB	AB	AB	AB	AB	AB	AB	AB	AB	AA	AA	AB	AB	AB	AA	AA	AB	AA	AA	BB	AA	BB	AA	AA
AX-300052444	BB	BB	BB	BB	BB	BB	BB	BB	BB	BB	BB	BB	BB	BB	BB	BB	BB	BB	BB	BB	BB	BB	BB	BB	BB	BB	BB	BB	BB	BB	BB	BB	BB	BB	BB	AB	BB	BB	BB	AB	BB	BB	BB	BB	BB	BB	BB	BB	BB
AX-299496569	BB	BB	BB	BB	BB	BB	BB	BB	BB	BB	AB	BB	BB	BB	BB	BB	BB	BB	BB	BB	BB	BB	BB	BB	BB	BB	BB	BB	BB	BB	AB	BB	BB	BB	BB	BB	BB	BB	BB	BB	BB	BB	BB	BB	BB	BB	BB	BB	BB
AX-297225254	AB	AB	BB	NoCall	AB	AA	AA	AA	AA	AB	AA	AB	AA	AA	AB	BB	AA	AA	AA	AA	AA	AA	AA	AA	AA	AA	AA	AA	AA	AA	AA	AA	AA	AA	AB	BB	BB	BB	BB	BB	BB	BB	BB	BB	BB	BB	BB	BB	BB
AX-299579370	BB	BB	BB	BB	BB	BB	BB	BB	BB	BB	BB	BB	BB	BB	BB	BB	BB	BB	BB	BB	BB	BB	BB	BB	BB	BB	BB	BB	BB	BB	AB	BB	BB	BB	BB	BB	AA	AA	BB	BB	AB	AB	NoCall	AA	AA	AB	AA	NoCall	BB
AX-299496573	BB	BB	BB	BB	BB	BB	BB	BB	BB	BB	BB	BB	BB	BB	BB	BB	BB	BB	BB	BB	BB	BB	BB	BB	BB	BB	BB	BB	BB	BB	BB	BB	BB	BB	AB	AA	AA	AA	AA	AA	AA	AA	AB	AA	AA	AB	AA	AB	NoCall
AX-299496574	AA	AA	AB	AA	AA	AA	AA	AA	AA	AA	AA	AA	AA	AA	AA	AB	AB	AB	AB	AB	AB	AB	AA	AB	AB	AB	AB	AB	AB	AB	AB	AB	AB	AB	AA	AB	AA	AA	AA	AB	AB	AA	AB	AB	AB	AB	AA	NoCall	AA
AX-297225292	AA	AA	AA	AA	AA	AA	AA	AA	AA	AA	AA	AA	AA	AA	AA	AA	AA	AA	AA	AA	AA	AA	AA	AA	AA	AA	AA	AA	AA	AA	AA	AA	AA	AA	NoCall	AA	AA	AA	AA	AA	AA	AA	AA	AA	AA	AA	AA	AA	AA
AX-297225297	AA	AA	AA	AA	AA	AA	AA	NoCall	AA	AB	AA	NoCall	AA	AA	AB	AA	AA	AA	AA	NoCall	AA	AA	AA	AA	AA	NoCall	AA	AA	AA	NoCall	AA	AA	AA	AA	AA	AB	AB	AB	AB	AB	AA	AA	AA	AA	AA	AA	AA	AA	AA
AX-299496578	AB	AA	AA	AA	AA	BB	NoCall	AA	AB	AA	AA	AA	AA	AB	NoCall	AA	BB	NoCall	BB	AB	BB	NoCall	BB	BB	BB	BB	AB	BB	BB	BB	AB	BB	AB	BB	AA	AA	AB	AB	AB	AA	AB	AA	AA	AB	AA	AA	AA	AA	AA
AX-297225310	BB	AA	AA	AA	AA	BB	BB	AA	BB	AA	BB	AA	BB	AB	NoCall	AA	AA	AA	AA	AA	AB	AA	AA	AA	AA	BB	AA	AA	BB	AB	AA	AB	AA	AB	AB	AA	AA	AA	AA	AA	AB	NoCall	AA	AA	AB	BB	AB	AA	AA
AX-297225312	BB	BB	BB	BB	BB	BB	BB	BB	BB	BB	BB	BB	BB	BB	BB	BB	BB	BB	BB	BB	BB	BB	BB	BB	BB	BB	BB	BB	BB	BB	BB	BB	BB	BB	BB	BB	BB	BB	BB	BB	BB	BB	BB	BB	BB	BB	BB	BB	BB
AX-297225316	BB	BB	BB	BB	BB	BB	BB	BB	BB	BB	BB	BB	BB	BB	BB	BB	BB	AB	BB	AB	AA	AB	BB	AB	BB	AB	BB	AB	NoCall	AB	AA	BB	NoCall	BB	AA	AB	AB	AB	AB	AB	NoCall	AA	AA	AA	AB	BB	AB	AB	AB
AX-297141924	AA	AA	AA	AA	AA	AA	AA	AA	AA	AA	AA	AA	AA	AA	AA	AA	AA	AA	AA	AA	AA	AA	AA	AA	AA	AA	AA	AA	AA	AA	AA	AA	AA	AA	AA	AB	AA	AA	AB	AB	AB	AB	AA	AA	AB	AB	AB	AB	BB
AX-297141929	NoCall	AB	BB	BB	BB	AB	AB	NoCall	BB	BB	AB	BB	BB	BB	AA	BB	BB	BB	BB	BB	BB	BB	BB	BB	BB	AB	BB	BB	BB	NoCall	BB	BB	BB	BB	AB	AB	BB	BB	AB	AB	NoCall	BB	AB	AB	BB	AA	BB	AB	AB
AX-297141934	BB	BB	BB	BB	BB	BB	BB	BB	BB	AB	BB	BB	BB	BB	BB	BB	AB	AB	AB	NoCall	AB	AB	AB	AB	AB	AB	AB	AB	AB	AB	AB	AB	AB	AB	BB	BB	AB	AB	AB	BB	AB	BB	BB	AB	BB	BB	BB	AB	AB
AX-168333422	AA	AA	AA	AA	NoCall	AA	AA	BB	AA	AA	AA	AA	AA	AA	NoCall	AA	BB	AB	BB	AB	AB	BB	BB	BB	BB	AA	BB	BB	AB	AB	BB	AB	AB	AB	AA	AA	AB	AB	BB	AA	AA	AB	BB	AB	AB	AB	AB	AA	AA
AX-297225475	BB	BB	BB	BB	BB	BB	BB	BB	BB	BB	BB	BB	BB	BB	BB	BB	BB	BB	BB	BB	AB	BB	BB	BB	BB	BB	BB	BB	BB	BB	BB	BB	BB	BB	BB	BB	BB	BB	BB	BB	BB	BB	BB	AB	BB	BB	BB	BB	BB
AX-297698788	BB	BB	NoCall	BB	BB	BB	BB	NoCall	BB	BB	NoCall	NoCall	BB	BB	NoCall	BB	BB	BB	AB	BB	BB	NoCall	BB	NoCall	NoCall	AB	NoCall	NoCall	BB	BB	BB	NoCall	AB	AB	BB	NoCall	BB	BB	BB	BB	BB	BB	BB	AB	AB	AB	AB	BB	BB
AX-297225483	BB	BB	BB	BB	BB	BB	BB	BB	BB	BB	BB	BB	BB	BB	BB	BB	BB	BB	BB	BB	BB	BB	BB	BB	BB	BB	BB	BB	BB	BB	BB	AB	BB	BB	BB	BB	BB	BB	BB	BB	BB	BB	BB	BB	BB	BB	BB	BB	BB
AX-299579596	AA	AA	AA	AA	AA	AA	AA	AA	AA	AA	NoCall	AA	AA	AA	AA	AA	AA	AA	AA	AA	AA	AA	AA	AA	AA	AA	AA	AA	AA	AA	AA	AA	AA	AA	NoCall	AA	NoCall	AB	NoCall	AA	AA	AA	AB	AA	AB	AA	AB	AA	AA
AX-297141942	AB	AB	AB	AB	BB	BB	NoCall	NoCall	NoCall	BB	BB	BB	BB	BB	NoCall	AA	AA	NoCall	AA	AA	AA	AA	NoCall	AA	NoCall	AA	AA	AA	AA	AA	AA	AA	NoCall	AA	AA	AA	AA	AA	AA	AA	AA	AA	AA	AA	AA	AA	AA	AA	AA
AX-299579609	BB	BB	BB	BB	BB	BB	BB	BB	BB	BB	BB	BB	BB	BB	BB	BB	BB	AB	BB	AB	BB	BB	BB	BB	BB	BB	AB	BB	BB	BB	BB	BB	BB	BB	BB	BB	AB	NoCall	BB	BB	AB	BB	AB	AA	AB	AB	NoCall	BB	BB
AX-299579612	BB	BB	BB	BB	BB	BB	BB	BB	BB	BB	BB	BB	BB	BB	BB	BB	BB	BB	BB	BB	BB	BB	BB	BB	BB	BB	BB	BB	BB	BB	BB	BB	BB	BB	AB	AA	BB	BB	AB	AA	BB	AB	BB	BB	BB	BB	BB	AA	AA
AX-297225503	AA	AA	AA	AA	AA	AA	AA	AA	AA	AA	AA	AA	AA	AA	AA	AA	AA	AA	AA	AA	AA	AA	AA	AA	AA	AA	AA	AA	AA	AA	AA	AA	AA	AA	AA	AA	AA	AA	AA	AA	AA	AA	AA	AA	AA	AA	AA	AA	AA
AX-299579616	BB	BB	BB	BB	BB	BB	BB	BB	BB	BB	AB	BB	BB	BB	BB	BB	BB	BB	BB	BB	BB	BB	BB	BB	BB	BB	BB	BB	BB	BB	BB	BB	BB	BB	BB	BB	BB	BB	BB	BB	BB	BB	BB	BB	BB	BB	BB	BB	BB
AX-297141945	BB	BB	BB	BB	AB	BB	BB	BB	BB	BB	BB	BB	BB	BB	BB	BB	AB	AB	AB	BB	NoCall	AB	AB	AB	AB	AB	AB	AB	AB	AB	AB	AB	NoCall	AB	BB	BB	BB	BB	BB	BB	AB	BB	BB	BB	BB	BB	BB	BB	BB
AX-299579617	BB	BB	NoCall	BB	AB	BB	BB	BB	BB	BB	BB	AB	BB	AB	BB	BB	BB	BB	BB	BB	BB	BB	BB	BB	BB	BB	BB	BB	BB	BB	BB	BB	BB	BB	AB	BB	AB	AB	BB	BB	AB	BB	AB	AA	BB	AB	BB	BB	BB
AX-297141947	BB	BB	BB	BB	BB	BB	BB	BB	BB	BB	BB	BB	BB	BB	BB	BB	BB	BB	BB	BB	BB	BB	BB	BB	BB	BB	BB	BB	BB	BB	BB	BB	BB	BB	BB	BB	BB	BB	AB	BB	BB	BB	BB	BB	BB	BB	BB	BB	BB
AX-297141954	AA	AA	AA	AA	AA	AA	AA	AA	AA	AA	AA	AA	AA	AA	AA	AA	BB	BB	BB	BB	BB	BB	BB	BB	BB	BB	BB	BB	BB	BB	BB	BB	BB	BB	AB	AB	BB	BB	BB	AB	AB	AB	BB	AB	BB	AB	BB	AB	BB
AX-297225582	NoCall	AA	AA	NoCall	AA	AA	AA	AA	AA	AA	AA	AA	NoCall	AA	AA	AA	AA	AA	AA	AA	AA	AA	AA	AA	AA	AA	AA	AA	AA	AA	AA	AA	AA	AA	AB	AA	AB	AB	AA	AA	AA	AA	BB	AB	AA	AB	AA	AA	AA
AX-297225595	AA	AA	AA	AA	AA	AA	AA	AA	AA	AA	AA	AA	AA	AA	AA	AA	AB	AB	AB	AB	AB	AB	AB	AB	AB	AB	AB	AB	AB	AB	AB	AB	AB	AB	BB	AB	BB	BB	AB	AB	BB	BB	BB	BB	BB	AB	BB	BB	AA
AX-297225601	BB	BB	BB	BB	BB	BB	BB	BB	BB	BB	BB	BB	BB	BB	BB	BB	BB	BB	BB	BB	BB	BB	BB	BB	BB	BB	BB	BB	BB	BB	BB	BB	BB	BB	BB	AB	BB	BB	BB	AB	BB	BB	BB	BB	BB	BB	BB	BB	BB
AX-168333420	AB	AB	AB	BB	BB	AB	NoCall	NoCall	AB	NoCall	AB	BB	AB	BB	AB	AB	BB	BB	BB	BB	BB	BB	BB	BB	BB	BB	BB	BB	BB	BB	BB	BB	BB	BB	BB	BB	BB	BB	AB	BB	BB	BB	BB	BB	BB	BB	BB	BB	BB
AX-299579737	NoCall	AA	AB	NoCall	AA	AA	AA	AA	AA	NoCall	AA	NoCall	AA	NoCall	AA	NoCall	AA	AA	AA	AA	AA	AA	AA	AA	AA	AA	AA	AA	AA	AA	AA	AA	AA	AA	AA	AA	AA	AA	AA	AA	AA	AA	AA	AA	AA	AA	AA	AA	AA
AX-297699080	BB	BB	BB	BB	BB	BB	NoCall	BB	AA	BB	BB	BB	BB	NoCall	BB	BB	BB	BB	BB	BB	BB	BB	BB	BB	BB	BB	BB	BB	BB	BB	BB	BB	BB	BB	AB	AB	NoCall	AB	AB	AB	AB	NoCall	AB	AB	AB	NoCall	AB	NoCall	AB
AX-297225636	BB	NoCall	BB	BB	NoCall	BB	BB	AB	NoCall	AB	BB	AB	BB	BB	NoCall	BB	BB	BB	BB	BB	BB	BB	BB	BB	BB	BB	BB	BB	BB	BB	BB	BB	BB	BB	BB	BB	BB	BB	BB	BB	BB	BB	BB	BB	BB	BB	BB	BB	BB
AX-297225654	AA	AA	AA	AA	AA	AA	AA	AA	AA	AA	AA	AA	AA	AA	AA	AA	NoCall	AA	NoCall	NoCall	AA	AA	NoCall	NoCall	NoCall	NoCall	NoCall	NoCall	NoCall	AA	NoCall	NoCall	AA	NoCall	AB	AB	AA	AA	AA	AB	AA	AB	AA	AB	AA	AA	AA	AB	AA
AX-299579770	BB	BB	NoCall	BB	BB	AB	NoCall	BB	BB	BB	NoCall	BB	BB	BB	BB	NoCall	NoCall	NoCall	NoCall	AB	NoCall	AB	NoCall	NoCall	AB	NoCall	AB	AB	AB	AB	NoCall	AB	AB	AB	AA	AA	AA	AA	AB	AA	AA	AB	AA	AA	AB	AA	AB	AA	AA
AX-299496621	BB	BB	BB	BB	BB	AB	AB	BB	BB	BB	BB	AB	BB	BB	AB	BB	BB	BB	BB	BB	BB	BB	BB	BB	BB	BB	BB	BB	BB	BB	BB	BB	BB	BB	AA	AA	BB	BB	BB	AA	BB	AB	BB	AB	BB	BB	BB	AB	BB
AX-299579783	BB	BB	NoCall	NoCall	BB	BB	BB	BB	BB	BB	BB	BB	BB	BB	BB	BB	BB	BB	BB	BB	BB	BB	BB	BB	BB	BB	BB	BB	BB	BB	BB	BB	BB	BB	BB	BB	BB	BB	BB	BB	NoCall	BB	AA	BB	AB	BB	AB	BB	BB
AX-299579784	AA	AA	AA	AA	AA	AA	AA	AA	AA	AA	AA	AA	AA	AA	AA	AA	AA	AA	AA	AA	AA	AA	AA	AA	AA	AA	AA	AA	AA	AA	AA	AA	AA	AA	AA	AA	AA	AA	AA	AA	AA	AA	AA	AA	AA	AA	AA	AA	AA
AX-297225675	BB	BB	BB	BB	BB	BB	BB	BB	BB	BB	BB	BB	BB	BB	BB	BB	BB	BB	BB	BB	BB	BB	BB	BB	BB	BB	BB	BB	BB	BB	BB	BB	BB	BB	BB	BB	AB	BB	BB	BB	BB	AB	BB	BB	AB	BB	AB	AB	BB
AX-297225679	AA	AA	AA	AA	AA	AA	AA	AA	AA	AA	AA	AA	AA	AA	AA	AA	AA	AA	AA	AA	AA	AA	AA	AA	AA	AA	AA	AA	AA	AA	AA	AA	AA	AA	AA	AA	AA	AA	AA	AA	AA	AA	AA	AA	AA	AA	AA	AA	AA
AX-299579803	BB	BB	BB	BB	BB	BB	NoCall	BB	BB	AB	BB	AB	BB	BB	BB	BB	AA	AA	AA	AA	AA	AA	AA	AA	AA	AA	AA	AA	AA	AA	AA	AA	AA	AA	BB	BB	BB	BB	BB	NoCall	BB	AB	BB	BB	AB	BB	AB	BB	BB
AX-299496624	BB	BB	BB	BB	BB	BB	BB	BB	BB	BB	BB	BB	BB	BB	BB	BB	AB	AB	AB	AB	BB	BB	BB	BB	AB	AB	AB	BB	AB	AB	BB	AB	AB	AB	BB	BB	BB	BB	BB	BB	BB	BB	BB	BB	BB	BB	BB	BB	BB
AX-299579810	AA	AA	AA	AA	AB	AA	AA	AA	AA	AA	AA	AB	AA	AA	AA	AA	NoCall	BB	NoCall	AB	NoCall	AB	NoCall	AB	AB	AB	NoCall	NoCall	NoCall	BB	NoCall	AB	BB	NoCall	BB	BB	BB	BB	BB	BB	BB	BB	BB	BB	BB	BB	BB	BB	AA
AX-299496632	NoCall	BB	BB	AB	BB	BB	BB	AB	BB	NoCall	BB	AB	BB	BB	AB	BB	AB	BB	AB	BB	BB	BB	BB	BB	AB	BB	AB	BB	BB	BB	BB	BB	BB	BB	BB	BB	BB	NoCall	BB	BB	BB	BB	BB	BB	BB	BB	BB	BB	BB
AX-297699468	BB	BB	BB	BB	BB	BB	BB	BB	BB	BB	BB	BB	BB	BB	BB	BB	BB	BB	NoCall	BB	BB	BB	BB	BB	BB	BB	BB	BB	BB	BB	BB	BB	BB	BB	AA	BB	AB	AB	AA	BB	AB	AA	BB	AB	AB	AB	AB	AB	AA
AX-297225833	AA	AA	AA	AA	AA	AA	AA	AA	AA	AA	AA	AA	AA	AA	AA	AA	AA	AA	AA	AA	AA	AA	AA	AA	AA	AA	AA	AA	AA	AA	AA	AA	AA	AA	AA	AA	AA	AA	AA	AA	AA	AA	AA	AA	AA	AA	AA	AA	AA
AX-297141986	OTV	OTV	OTV	OTV	OTV	OTV	OTV	OTV	OTV	OTV	OTV	OTV	OTV	AA	OTV	OTV	OTV	OTV	OTV	OTV	OTV	OTV	OTV	OTV	OTV	OTV	OTV	OTV	OTV	OTV	OTV	OTV	OTV	OTV	AA	AA	AA	AA	AA	AA	AA	AA	AB	AB	AA	AA	AA	AA	AA
AX-168366886	AA	AA	AA	AA	AA	AA	AA	AA	AA	AA	AA	AA	AA	AA	AA	AA	AA	AA	AA	AA	AA	AA	AA	AA	AA	AA	AA	AA	AA	AA	AA	AA	AA	AA	AB	AA	AB	AB	AB	AA	AA	BB	AA	BB	BB	AB	BB	NoCall	AA
AX-297141991	BB	AA	BB	BB	AB	AA	AA	AA	AA	AB	BB	BB	AA	AA	AA	BB	AA	AB	AA	AB	AA	AA	AA	AA	AA	AA	AB	AA	AA	AA	AB	AA	AA	AA	BB	BB	BB	BB	BB	BB	AB	BB	BB	BB	BB	BB	BB	BB	BB
AX-297225891	BB	BB	BB	AB	AB	BB	BB	BB	BB	BB	BB	NoCall	BB	BB	BB	BB	AB	AB	AB	AB	AB	AB	AB	AB	NoCall	AB	AB	AB	AB	AB	AB	AB	AB	AB	BB	BB	BB	BB	BB	BB	BB	BB	BB	BB	BB	BB	BB	BB	BB
AX-300053749	BB	BB	BB	BB	AB	BB	AB	AA	AB	NoCall	AB	AB	AB	AA	AA	BB	AA	AA	AA	AA	AA	AA	AA	AA	AA	AA	AA	AA	AA	AA	AA	AA	AA	AA	BB	BB	BB	BB	BB	BB	BB	BB	BB	BB	BB	BB	BB	BB	AA
AX-299496658	BB	BB	BB	BB	BB	BB	BB	BB	BB	BB	BB	BB	BB	BB	BB	BB	BB	BB	BB	BB	BB	BB	BB	BB	BB	BB	BB	BB	BB	BB	BB	BB	BB	BB	BB	BB	BB	BB	BB	BB	BB	BB	BB	BB	BB	BB	BB	BB	BB
AX-299496659	AA	AA	AA	AA	AA	AA	AA	AA	AA	AA	AA	AA	AA	AA	AA	AA	AA	AA	AA	AA	AA	AA	AA	AA	AA	AA	AA	AA	AA	AA	AA	AA	AA	AA	AA	AA	AA	AA	AA	AA	AA	AA	AA	AA	AA	AA	AA	AA	AA
AX-297225909	AA	AA	AA	AA	AA	AA	AA	AA	AA	AA	AA	AA	AA	AA	AA	NoCall	BB	BB	BB	BB	BB	BB	BB	BB	BB	BB	BB	BB	BB	BB	BB	BB	BB	BB	BB	BB	BB	BB	BB	BB	BB	BB	BB	BB	BB	BB	BB	BB	BB
AX-297225917	BB	NoCall	NoCall	AA	AB	BB	BB	NoCall	AB	BB	AB	AA	AA	BB	BB	AB	BB	BB	BB	BB	BB	BB	BB	BB	BB	BB	BB	BB	BB	BB	BB	BB	BB	BB	BB	BB	BB	BB	AB	BB	BB	BB	BB	AB	AB	BB	BB	BB	BB
AX-168366885	BB	BB	BB	BB	BB	BB	BB	BB	BB	BB	BB	BB	BB	BB	BB	BB	BB	BB	BB	BB	BB	BB	BB	BB	BB	BB	BB	BB	BB	BB	BB	BB	BB	BB	AB	BB	BB	BB	AA	BB	AB	AB	BB	BB	AB	BB	AB	BB	BB
AX-299580071	AA	AA	AA	AA	AA	AA	AA	AA	AA	AA	AA	AA	AA	AA	AA	AA	BB	AA	BB	AA	AB	BB	AB	BB	BB	AA	AB	BB	AA	AA	AB	AB	AA	AB	AA	AA	AA	AA	AB	AA	AA	AA	AA	AA	AA	AA	AA	AA	AA
AX-299580073	AA	BB	AA	AA	AA	BB	AB	AA	AA	AA	AB	AA	AA	AB	AA	NoCall	BB	AB	BB	AB	BB	NoCall	AB	BB	BB	NoCall	AB	BB	AB	AB	AB	BB	AB	BB	AB	BB	AB	NoCall	BB	BB	AB	AB	AA	AA	BB	AA	BB	AB	AA
AX-300054187	AA	AB	AB	AB	AA	AB	AA	AA	AA	AA	AA	AA	AA	AB	AA	AB	AA	AA	AA	AA	AA	AA	AA	AA	AA	AA	AA	AA	AA	AA	AA	AA	AA	AA	AA	AB	AA	AA	AA	AB	AA	AA	AA	AA	AA	AA	AA	AA	AA
AX-297226189	AB	AB	AB	AB	AB	AB	BB	BB	BB	AB	BB	AB	AB	NoCall	AB	AA	AB	AB	AB	AB	AB	AB	AB	AB	AB	AB	AB	AB	AB	AB	AB	AB	AB	AB	BB	AB	BB	BB	BB	AB	BB	BB	BB	BB	BB	BB	BB	BB	AB
AX-299496711	AA	AA	AA	AA	AA	AA	AA	AA	AA	AA	AA	AA	AA	AA	AA	AA	AA	AA	AA	AA	AA	AA	AA	AA	AB	AA	AA	AA	AA	AA	AA	AA	AA	AA	AA	AA	AA	AA	AA	AA	AA	AA	AA	AA	AA	AA	AA	AA	AA
AX-299496716	BB	BB	NoCall	BB	BB	BB	BB	BB	BB	BB	BB	BB	BB	BB	BB	AB	BB	BB	BB	BB	BB	BB	BB	BB	BB	BB	BB	BB	BB	BB	BB	BB	BB	BB	BB	BB	BB	BB	BB	BB	BB	BB	BB	BB	BB	BB	BB	BB	BB
AX-299580405	BB	BB	BB	BB	BB	BB	BB	BB	BB	BB	NoCall	BB	BB	BB	BB	BB	BB	BB	BB	BB	BB	BB	BB	BB	BB	BB	BB	BB	BB	BB	BB	BB	BB	BB	BB	BB	BB	BB	BB	BB	BB	BB	BB	BB	BB	BB	BB	BB	BB
AX-297226294	BB	BB	BB	BB	BB	BB	BB	BB	BB	BB	BB	BB	BB	BB	BB	BB	BB	BB	BB	BB	BB	BB	BB	BB	BB	BB	BB	BB	BB	BB	BB	BB	BB	BB	BB	BB	BB	BB	BB	BB	BB	BB	BB	BB	BB	BB	BB	BB	BB
AX-299496722	AA	AA	NoCall	NoCall	AA	AA	AA	AA	AA	AA	AA	AA	AA	AA	AA	AB	AA	AA	AA	AA	AA	AA	AA	AA	AA	AA	AA	AA	AA	AA	AA	AA	AA	AA	AA	NoCall	AB	AB	AA	AA	AA	AA	AA	AA	AA	AA	AA	AA	AA
AX-299496723	BB	BB	BB	BB	BB	BB	BB	BB	BB	BB	BB	BB	BB	BB	BB	BB	AA	BB	AA	BB	NoCall	AB	AB	AB	AA	BB	AB	AB	AB	AB	AB	AB	AB	AB	BB	BB	AB	AB	BB	BB	BB	AB	BB	BB	AA	BB	AA	BB	BB
AX-299580434	BB	BB	BB	BB	BB	BB	BB	BB	BB	BB	BB	BB	BB	BB	BB	BB	BB	BB	BB	BB	BB	BB	BB	BB	BB	BB	BB	BB	BB	BB	BB	BB	BB	BB	BB	BB	BB	BB	BB	BB	BB	BB	BB	BB	BB	BB	BB	BB	BB
AX-297226324	BB	BB	BB	BB	BB	BB	BB	BB	BB	BB	AB	BB	BB	BB	BB	BB	BB	BB	BB	BB	BB	BB	BB	BB	BB	BB	BB	BB	BB	BB	BB	BB	BB	BB	BB	BB	BB	BB	BB	BB	BB	BB	BB	BB	BB	BB	BB	BB	BB
AX-299580440	AA	AA	AA	AA	AA	AA	AA	AA	AA	AA	AA	AA	AA	AA	AA	AA	AA	AA	AA	AA	AA	AA	AA	AA	AA	AA	AA	AA	AA	AA	AA	AA	AA	AA	BB	BB	AA	AA	AB	BB	AA	AB	BB	AA	AA	BB	AA	BB	BB
AX-299353111	AA	AA	AA	AA	AA	AA	AA	AA	AA	AA	AA	AA	AA	AA	AA	AA	AA	AA	AA	AA	AA	AA	AA	AA	AA	AA	AA	AA	AA	AA	AA	AA	AA	AA	AA	AA	BB	BB	AB	AA	BB	AB	AA	AB	AB	AA	AB	AA	AA
AX-297226333	NoCall	AA	AA	NoCall	AA	BB	AA	AA	NoCall	AA	BB	AB	AB	NoCall	AA	AA	BB	BB	BB	BB	BB	BB	BB	BB	BB	BB	BB	BB	NoCall	BB	BB	BB	BB	BB	AA	AA	AA	AA	AA	AA	AA	AB	AA	AA	AB	AA	AB	AA	AA
AX-297142067	AA	BB	BB	BB	BB	AA	BB	AB	BB	BB	AB	BB	AA	BB	AB	BB	AA	AA	AA	AA	AA	AA	AA	AA	AA	AA	AA	AA	AA	AA	AA	AA	AA	AA	BB	BB	BB	BB	BB	BB	BB	BB	BB	BB	AB	BB	AB	BB	BB
AX-168367825	BB	BB	BB	BB	BB	BB	BB	BB	BB	BB	BB	BB	BB	BB	BB	BB	BB	BB	BB	BB	BB	BB	BB	BB	BB	BB	BB	BB	BB	BB	BB	BB	BB	BB	BB	AB	BB	BB	BB	AB	BB	BB	BB	BB	BB	BB	BB	BB	BB
AX-297142071	BB	BB	BB	BB	BB	BB	BB	BB	BB	BB	BB	BB	BB	BB	BB	BB	BB	BB	BB	BB	BB	BB	BB	BB	BB	BB	BB	BB	BB	BB	BB	BB	BB	BB	BB	BB	BB	BB	BB	BB	BB	BB	BB	BB	BB	BB	BB	BB	BB
AX-299496732	AB	AA	NoCall	NoCall	AB	AA	NoCall	NoCall	AA	NoCall	AB	AB	AA	AB	NoCall	NoCall	AA	AA	AA	AA	AA	AA	AA	AA	AA	AA	AA	AA	AA	AA	AA	AA	AA	AA	BB	BB	BB	BB	BB	BB	BB	BB	BB	BB	BB	BB	BB	BB	BB
AX-297142081	AA	AA	AA	AA	AA	AA	AA	AA	AA	AA	AA	AA	AA	AA	AA	AA	BB	BB	BB	BB	BB	BB	BB	BB	BB	BB	BB	BB	BB	BB	BB	BB	BB	BB	AB	AA	AB	AB	AA	AA	AB	AB	AB	AB	AB	AA	AB	AB	AA
AX-299580496	BB	BB	BB	BB	BB	BB	BB	BB	BB	BB	BB	BB	BB	BB	BB	BB	BB	BB	BB	BB	BB	BB	BB	BB	BB	BB	BB	BB	BB	BB	BB	BB	BB	BB	AB	AB	AB	AB	BB	AB	AB	AA	AB	AA	AB	AA	AB	AA	AA
AX-297142083	BB	BB	BB	BB	BB	AB	BB	BB	BB	BB	BB	BB	BB	BB	BB	BB	BB	BB	BB	BB	BB	BB	BB	BB	AB	BB	BB	BB	BB	BB	BB	BB	BB	BB	NoCall	AB	BB	BB	BB	AB	BB	BB	BB	BB	AB	BB	NoCall	BB	BB
AX-297226387	AB	AB	AB	AB	AB	AB	NoCall	AB	AB	AB	AB	AB	AB	NoCall	AB	AB	AB	AB	AB	AB	AB	AB	AB	AB	AB	AB	AB	AB	AB	AB	AB	AB	AB	AB	BB	BB	AA	AA	AB	BB	BB	BB	AB	AB	BB	BB	BB	BB	AA
AX-299580511	BB	BB	BB	BB	BB	BB	BB	BB	BB	BB	BB	BB	BB	BB	BB	BB	BB	BB	BB	BB	BB	BB	BB	BB	BB	BB	BB	BB	BB	BB	BB	BB	BB	BB	BB	BB	BB	BB	BB	BB	BB	BB	BB	BB	BB	BB	BB	BB	BB
AX-297142091	AB	AB	AB	AB	AB	AB	AB	AB	AB	AB	AB	AB	AB	AB	AB	AB	AB	AB	NoCall	AB	AB	AB	AB	NoCall	AB	AB	AB	AB	AB	AB	AB	AB	AB	AB	BB	AB	BB	BB	NoCall	AB	BB	AB	AA	BB	AB	BB	NoCall	AB	AB
AX-297226495	BB	AB	AB	BB	AA	BB	NoCall	NoCall	AA	NoCall	BB	NoCall	NoCall	AA	AB	AB	BB	BB	BB	BB	BB	BB	BB	BB	BB	BB	BB	BB	BB	BB	BB	BB	BB	BB	BB	BB	BB	BB	BB	BB	BB	BB	BB	BB	BB	AB	BB	BB	BB
AX-299496750	AA	AA	AA	AA	AA	AA	AA	AA	AA	AA	AA	AB	AA	AA	AA	AA	AA	AA	AA	AA	AB	AB	AA	AB	AA	AA	AA	AB	AA	AA	AB	AA	AB	AA	AB	AA	AA	AA	AA	AA	AB	AB	AA	AA	AB	AA	AB	BB	AA
AX-297226509	AB	BB	BB	BB	AB	AB	BB	AA	AA	AB	AB	AB	NoCall	AB	BB	BB	AB	AB	AB	AB	AB	AB	AB	AB	AB	AB	AB	AB	AB	AB	AB	AB	AB	AB	BB	AB	AB	AB	AB	AB	BB	AB	BB	AB	AB	AB	AB	AB	AB
AX-299580651	AA	AA	AB	AA	AA	AA	AA	AA	AA	AA	AA	AA	AA	AA	AA	AB	AA	AA	AA	AA	AA	AA	AA	AA	AA	AA	AA	AA	AA	AA	AA	AA	AA	AA	AA	AB	AB	AB	AB	AB	AB	AA	AB	NoCall	AA	AA	AA	AA	AA
AX-297226554	AB	BB	BB	AB	BB	AB	AB	BB	BB	BB	AB	AB	AB	BB	AB	BB	AB	AB	AB	AB	AB	AB	AB	AB	AB	AB	AB	AB	AB	AB	AB	AB	AB	AB	BB	AB	BB	BB	AB	AB	BB	BB	BB	BB	AB	AB	AB	AB	AB
AX-297226589	AB	AA	NoCall	NoCall	AB	AB	AB	BB	AB	AB	AB	AB	NoCall	AB	AA	AB	BB	BB	BB	BB	BB	BB	BB	BB	BB	BB	BB	BB	BB	BB	BB	BB	BB	BB	NoCall	AB	BB	BB	BB	NoCall	BB	NoCall	BB	BB	BB	BB	BB	BB	AA
AX-299580714	BB	BB	BB	BB	BB	BB	BB	BB	BB	BB	BB	AB	NoCall	NoCall	BB	BB	AA	AA	AA	AA	AA	AA	AA	AA	AA	AA	AA	AA	AA	AA	AA	AA	AA	AA	AB	BB	AB	AB	BB	BB	BB	AB	BB	BB	BB	BB	BB	BB	BB
AX-299580732	BB	BB	BB	BB	BB	BB	BB	BB	BB	BB	BB	BB	BB	BB	BB	BB	BB	BB	BB	BB	BB	BB	BB	BB	BB	BB	BB	BB	BB	BB	BB	BB	BB	BB	BB	BB	BB	BB	BB	BB	BB	BB	BB	BB	BB	BB	BB	BB	BB
AX-297142103	AA	AA	AA	AA	AA	AA	AA	AA	AA	AA	AA	AA	AA	AA	AA	AA	AA	AA	AA	AA	AA	AA	AA	AA	AA	AA	AA	AA	AA	AA	AA	AA	AA	AA	AA	AB	AA	AA	AA	AB	AA	AA	AA	AA	AA	AA	AA	AA	AA
AX-297226640	AA	AB	NoCall	NoCall	AA	AA	NoCall	NoCall	NoCall	BB	NoCall	NoCall	NoCall	BB	BB	AB	AA	AA	AA	AA	AA	AA	AA	AA	AA	AA	AA	AA	AA	AA	AA	AA	AA	AA	AA	AA	AA	AA	AB	AA	AA	AA	AA	AA	AA	AA	AA	NoCall	AA
AX-297226641	AA	NoCall	NoCall	AB	AA	AA	NoCall	AA	NoCall	NoCall	NoCall	AA	NoCall	AA	AB	AA	AA	AA	AA	AA	AA	AA	AA	AA	AA	AA	AA	AA	AA	AA	AA	AA	AA	AA	AA	AA	AA	AA	BB	AA	NoCall	AA	AA	AA	AA	AA	AA	AA	AA
AX-299580757	AB	BB	BB	AB	NoCall	NoCall	BB	AB	NoCall	BB	AB	AB	AB	BB	BB	BB	BB	BB	BB	BB	BB	BB	BB	BB	BB	BB	BB	BB	BB	BB	BB	BB	BB	BB	BB	BB	BB	BB	AA	BB	BB	BB	BB	BB	BB	BB	BB	BB	BB
AX-297226668	AB	AB	AB	AB	AB	AB	AB	AB	AB	AB	AB	AB	AB	AB	NoCall	AB	AB	AB	AB	AB	AB	AB	AB	AB	AB	AB	AB	AB	BB	BB	AB	AB	AB	NoCall	BB	BB	BB	BB	NoCall	BB	AA	NoCall	BB	BB	BB	BB	BB	BB	BB
AX-299580789	BB	BB	NoCall	NoCall	BB	BB	BB	BB	BB	BB	NoCall	BB	BB	BB	BB	BB	BB	BB	BB	BB	BB	BB	BB	BB	BB	BB	BB	BB	BB	BB	BB	BB	BB	BB	BB	BB	BB	BB	BB	BB	BB	BB	BB	BB	BB	BB	BB	BB	AA
AX-299496768	BB	BB	BB	BB	BB	BB	BB	BB	BB	BB	BB	BB	BB	BB	BB	BB	BB	BB	BB	BB	BB	BB	BB	BB	BB	BB	BB	BB	BB	BB	BB	BB	BB	BB	AB	BB	BB	BB	BB	BB	AB	AB	BB	BB	BB	BB	BB	BB	BB
AX-297142112	AA	AA	AA	AA	AA	AA	AA	AA	AA	AA	AA	AA	AA	AA	AA	AA	AA	AA	AA	AA	AA	AA	AA	AA	AA	AA	AA	AA	AA	AA	AA	AA	AA	AA	AB	BB	BB	BB	BB	BB	AB	AB	BB	BB	BB	BB	BB	BB	AA
AX-299580796	AA	AA	AA	AA	AA	AA	AA	AA	AA	AA	AA	AA	AA	AA	AA	AA	AA	AA	AA	AA	AA	AA	AA	AA	AA	AA	AA	AA	AA	AA	AA	AA	AA	AA	AB	AA	AA	AA	AA	AA	AB	AB	AA	AA	AA	AA	AA	AA	BB
AX-299580803	AB	AB	AB	AB	AB	AB	AB	AB	AB	AB	AB	AB	AB	AB	NoCall	AB	NoCall	AB	AB	AB	AB	AB	AB	AB	AB	AB	AB	AB	AB	AB	AB	AB	AB	AB	BB	BB	BB	BB	BB	BB	AB	BB	BB	BB	BB	BB	BB	BB	BB
AX-299580804	BB	BB	BB	BB	BB	BB	BB	BB	BB	BB	BB	BB	BB	BB	BB	BB	BB	BB	BB	BB	BB	BB	BB	BB	BB	BB	BB	BB	BB	BB	BB	BB	BB	BB	AA	AA	AA	AA	AA	AA	AA	AA	AA	AA	AA	AA	AA	AA	NoCall
AX-297142119	AB	BB	BB	BB	AB	AB	BB	BB	BB	BB	BB	AB	AB	BB	BB	BB	AA	AA	AA	AA	AA	AA	AA	AA	AA	AA	AA	AA	AA	AA	AA	AA	AA	AA	BB	AB	BB	BB	AB	AB	BB	BB	BB	BB	AB	BB	AB	AA	AA
AX-297226700	BB	BB	BB	BB	BB	BB	BB	BB	BB	BB	BB	BB	BB	BB	BB	BB	AB	AB	AB	AB	AB	AB	AB	AB	AB	AB	AB	AB	BB	BB	AB	AB	AB	AB	AB	AB	BB	BB	AB	AB	AB	AB	BB	BB	BB	BB	BB	AB	BB
AX-299496790	AB	AB	AB	AB	AB	AB	AB	AB	AB	AB	AB	AB	AB	AB	AB	AB	NoCall	AB	AB	AB	AB	AB	AB	AB	AA	AB	AB	AB	AB	AB	AB	AB	AB	AB	BB	BB	BB	BB	AB	BB	AB	BB	AB	BB	BB	BB	BB	BB	BB
AX-299353116	NoCall	NoCall	AB	BB	AB	NoCall	AB	AB	NoCall	BB	BB	AB	BB	BB	AB	BB	NoCall	NoCall	AB	NoCall	BB	BB	AB	BB	NoCall	AB	NoCall	BB	NoCall	AB	AB	BB	BB	AB	BB	BB	BB	BB	BB	BB	BB	BB	BB	BB	BB	BB	BB	BB	BB
AX-299581126	BB	BB	BB	BB	BB	BB	BB	BB	BB	BB	BB	BB	BB	BB	BB	BB	BB	BB	BB	BB	BB	BB	BB	BB	BB	BB	BB	BB	BB	BB	BB	BB	BB	BB	BB	BB	AB	AB	BB	BB	BB	BB	BB	BB	AB	BB	AB	BB	BB
AX-297142154	AB	BB	AB	AB	AB	AB	BB	AB	BB	AB	AB	AB	AA	AB	AB	AB	AA	AA	AA	AA	AA	AA	AA	AA	AA	AA	AA	AA	AA	AA	AA	AA	AA	AA	BB	BB	BB	BB	AB	BB	AB	BB	BB	BB	BB	AB	BB	AB	BB
AX-299581131	BB	BB	BB	BB	BB	BB	BB	BB	BB	BB	BB	BB	BB	BB	BB	BB	BB	BB	BB	BB	BB	BB	BB	BB	BB	BB	BB	BB	BB	BB	BB	BB	BB	BB	BB	BB	BB	BB	BB	BB	BB	BB	BB	BB	BB	BB	BB	BB	BB
AX-297227020	BB	BB	BB	BB	BB	BB	BB	BB	BB	BB	BB	BB	BB	BB	BB	BB	BB	BB	NoCall	BB	BB	AB	BB	NoCall	AB	BB	BB	BB	BB	BB	BB	BB	AB	AB	BB	BB	BB	BB	BB	BB	BB	BB	BB	BB	BB	BB	BB	BB	BB
AX-168366895	BB	BB	BB	BB	BB	BB	BB	BB	BB	BB	BB	BB	BB	BB	BB	BB	BB	BB	BB	BB	BB	BB	BB	BB	BB	BB	BB	BB	BB	BB	BB	BB	BB	BB	BB	AB	BB	BB	AB	AB	AA	BB	AB	AB	BB	AB	BB	AB	BB
AX-299496812	BB	NoCall	AB	BB	BB	BB	NoCall	BB	BB	BB	BB	BB	BB	BB	BB	BB	BB	BB	BB	BB	BB	BB	BB	BB	BB	BB	BB	BB	BB	BB	BB	BB	BB	BB	AA	AA	AB	AB	BB	AA	AB	AA	AA	AB	AB	BB	AB	AB	AA
AX-297142162	AB	AB	NoCall	AB	AB	AB	AB	AB	AB	AB	AB	BB	AB	AB	NoCall	AB	AB	AB	NoCall	AB	AB	NoCall	NoCall	AB	AB	AB	AB	AB	AB	AB	AB	AB	AB	AB	BB	BB	BB	BB	BB	BB	AB	BB	BB	BB	BB	BB	AB	BB	BB
AX-297702189	BB	BB	BB	BB	BB	AB	BB	BB	BB	BB	BB	NoCall	BB	BB	BB	NoCall	BB	BB	BB	BB	BB	BB	BB	BB	BB	BB	BB	BB	BB	BB	BB	BB	BB	BB	BB	BB	BB	BB	BB	BB	BB	BB	BB	BB	BB	BB	BB	BB	BB
AX-299581178	BB	BB	BB	BB	BB	BB	BB	BB	BB	BB	BB	BB	BB	BB	BB	BB	BB	BB	BB	BB	BB	BB	BB	BB	BB	BB	BB	BB	BB	BB	BB	BB	BB	BB	BB	BB	AB	AB	BB	BB	BB	BB	BB	BB	BB	BB	BB	BB	BB
AX-297142166	BB	BB	BB	BB	BB	BB	BB	BB	BB	BB	BB	BB	BB	BB	BB	BB	AA	AA	AA	AA	AA	AA	AA	AA	AA	AA	AA	AA	AA	AA	AA	AA	AA	AA	BB	BB	BB	BB	BB	BB	BB	BB	BB	BB	BB	BB	BB	BB	BB
AX-299581187	BB	BB	BB	BB	BB	BB	BB	BB	BB	BB	BB	BB	BB	BB	BB	BB	BB	BB	BB	BB	BB	BB	BB	BB	BB	BB	BB	BB	BB	BB	BB	BB	BB	BB	AA	AA	AA	AA	AA	AA	AA	AA	AA	AA	AA	AA	AA	AA	AA
AX-299581190	AA	AA	AA	AA	AA	AA	AA	NoCall	AA	AA	AA	AA	AA	AA	AA	AA	AA	AA	AA	AA	AA	AA	AA	AA	AA	AA	AA	AA	AA	AA	AA	AA	AA	AA	AA	NoCall	AA	AA	AA	BB	AB	AA	AA	AA	AB	AB	AB	AB	AA
AX-168333443	AA	AA	AA	AA	AA	AA	AA	AA	AA	AA	AA	AA	AA	AA	AA	AA	BB	BB	BB	BB	NoCall	BB	BB	BB	NoCall	AB	BB	BB	AB	AB	BB	BB	BB	NoCall	AA	AA	AB	AB	AA	AA	AA	AA	AA	AA	AA	AA	AA	AA	AA
AX-299496825	AA	AA	AA	AA	AA	AA	AA	AA	AA	AA	AA	AA	AA	AA	AA	AA	AA	AA	AA	AA	AA	AA	AA	AA	AA	AA	AA	AA	AA	AA	AA	AA	AA	AA	AA	AA	AA	AA	AA	AA	AA	AA	AA	AA	AA	AA	AA	AA	AA
AX-297227096	AA	AA	AA	AA	AA	AA	AA	AA	AA	AA	AA	AA	AA	AA	AA	AA	BB	BB	BB	BB	BB	BB	BB	NoCall	AB	BB	BB	AB	BB	BB	BB	BB	BB	BB	BB	BB	BB	BB	BB	BB	AB	AB	AB	BB	AB	AB	AB	BB	BB
AX-297142174	BB	BB	BB	BB	BB	BB	BB	BB	BB	BB	BB	BB	BB	BB	BB	BB	BB	BB	BB	BB	BB	BB	BB	BB	BB	BB	BB	BB	BB	BB	BB	BB	BB	BB	BB	NoCall	BB	BB	BB	BB	BB	BB	BB	BB	BB	BB	BB	BB	BB
AX-297227108	AA	AA	AA	AA	AA	AA	AA	AA	AA	AA	AA	AA	AA	AA	AA	AA	AA	AA	AA	AA	AA	AA	AA	AA	AA	AA	AA	AA	AA	AA	AA	AA	AA	AA	BB	BB	BB	BB	BB	BB	BB	BB	BB	BB	BB	BB	BB	BB	BB
AX-297227128	AA	AA	AA	AA	AA	AA	AA	AA	AA	AA	AA	AA	AA	AA	AA	AA	AA	AA	AA	AA	AA	AA	AA	AA	AA	AA	AA	AA	AA	AA	AA	AA	AA	AA	AA	AA	AA	AA	AA	AA	AA	AA	AA	AA	AA	AA	AA	AA	AA
AX-297227133	BB	BB	NoCall	BB	BB	BB	BB	BB	BB	BB	NoCall	BB	BB	BB	BB	BB	BB	BB	BB	BB	BB	BB	BB	NoCall	BB	BB	BB	BB	BB	NoCall	BB	BB	BB	BB	AA	AA	AB	AB	AB	AA	AA	AA	AB	AB	AA	AA	AA	AA	AA
AX-297142181	BB	BB	AB	BB	BB	BB	BB	BB	BB	BB	BB	BB	BB	BB	BB	BB	BB	BB	BB	BB	BB	BB	BB	BB	BB	BB	BB	BB	BB	BB	BB	BB	BB	BB	BB	BB	BB	BB	BB	BB	BB	BB	BB	BB	BB	BB	BB	BB	BB
AX-297227147	AA	AA	AA	AA	AA	AA	AA	AA	AA	AA	AA	AA	AA	AA	AA	AA	AA	AA	AA	AA	AA	AA	AA	AA	AA	AA	AA	AA	AA	AA	AA	AA	AA	AA	AA	AA	AA	AA	AA	AA	AA	AA	AA	AA	AA	AA	AA	AA	AA
AX-299581261	AB	AB	AB	AB	AB	AB	AB	AB	AB	NoCall	AB	AB	AB	AB	AB	AB	AB	AB	AB	AB	AB	NoCall	AB	AB	AB	AB	AB	AB	NoCall	NoCall	AB	AB	AB	AB	AB	BB	NoCall	BB	BB	BB	BB	BB	BB	NoCall	BB	NoCall	NoCall	AB	BB
AX-299496843	BB	BB	BB	BB	BB	BB	BB	BB	BB	BB	BB	BB	BB	BB	BB	BB	BB	BB	BB	BB	BB	BB	BB	BB	BB	BB	BB	BB	BB	BB	BB	BB	BB	BB	BB	BB	BB	BB	BB	BB	BB	BB	BB	BB	BB	BB	BB	BB	BB
AX-299496846	BB	BB	BB	BB	BB	BB	BB	BB	BB	BB	BB	BB	BB	BB	BB	BB	BB	BB	BB	BB	BB	BB	BB	BB	BB	BB	BB	BB	BB	BB	BB	BB	NoCall	BB	BB	BB	BB	BB	AB	BB	BB	AB	BB	BB	AB	AB	AB	BB	AA
AX-299581352	BB	BB	BB	BB	BB	BB	BB	BB	BB	BB	BB	BB	BB	BB	BB	BB	BB	NoCall	NoCall	AB	NoCall	AB	NoCall	AB	NoCall	NoCall	NoCall	AB	NoCall	BB	NoCall	NoCall	NoCall	BB	BB	BB	BB	BB	BB	BB	BB	BB	BB	BB	BB	BB	BB	BB	BB
AX-299496859	BB	BB	BB	BB	BB	BB	BB	BB	BB	BB	BB	BB	BB	BB	BB	BB	BB	BB	BB	BB	BB	BB	BB	BB	BB	BB	BB	BB	BB	BB	BB	BB	BB	BB	AA	AA	AA	AA	BB	AA	AA	AA	BB	AA	AA	BB	AA	AA	BB
AX-299496872	BB	BB	BB	BB	BB	BB	BB	BB	BB	BB	BB	BB	BB	BB	BB	NoCall	BB	BB	NoCall	BB	BB	BB	BB	BB	BB	BB	BB	BB	BB	NoCall	BB	BB	BB	BB	BB	BB	BB	BB	BB	BB	BB	BB	AB	BB	AB	BB	BB	BB	AB
AX-299581512	AB	AB	NoCall	AB	NoCall	AB	AB	AB	AB	AB	AB	AB	AB	AB	AB	AA	AB	AB	AB	AB	AB	AB	AB	AB	AB	AB	AB	AB	AB	AB	BB	AB	AB	AB	AB	AB	AA	AA	NoCall	AB	AA	BB	AB	BB	AB	AA	BB	AB	AB
AX-299496890	AB	AB	AB	AA	AB	AA	AB	BB	AB	AB	AA	AA	AB	AB	AB	AB	BB	BB	BB	BB	AB	BB	BB	NoCall	NoCall	BB	BB	BB	BB	BB	BB	BB	BB	AB	AA	AB	AA	AA	BB	AB	AB	AB	NoCall	AA	BB	AB	BB	AB	AB
AX-300057254	BB	AB	AB	BB	AB	AB	AB	BB	BB	BB	NoCall	BB	BB	BB	BB	AB	BB	BB	BB	BB	BB	BB	BB	BB	BB	BB	BB	BB	BB	BB	BB	BB	BB	BB	NoCall	AB	BB	BB	BB	NoCall	BB	AB	BB	BB	BB	BB	NoCall	AB	AB
AX-297703392	AA	AA	AA	AA	AA	AA	AA	AA	AA	AA	AA	AA	AA	AA	AA	AA	AA	AA	AA	AA	AA	AA	AA	AA	AA	AA	AA	AA	AA	AA	AA	AA	AA	AA	AA	AA	AA	AA	AB	AA	AA	AA	AA	AB	AA	AB	AA	AA	AA
AX-297227667	AB	AB	AB	AB	NoCall	AB	AB	AB	AB	NoCall	NoCall	NoCall	NoCall	AB	AB	AB	AB	AB	AA	AB	AB	AB	NoCall	AB	AB	AB	AB	AB	AB	AB	AB	AB	AB	AA	AB	AB	AB	AB	BB	AB	BB	AB	AB	BB	AB	BB	AB	AB	AB
AX-297227702	AB	BB	AB	AB	AB	AB	AB	AB	AB	AB	AB	AB	AB	AB	AB	AB	AB	AB	AB	AB	AB	AB	AB	AB	AB	AB	AB	AB	AB	AB	AB	AB	AB	AB	BB	NoCall	BB	BB	AB	BB	AB	BB	AB	AB	AB	AB	AB	AB	AB
AX-297227772	BB	BB	BB	BB	BB	BB	BB	BB	BB	BB	AB	BB	BB	AB	AB	BB	BB	BB	BB	BB	BB	BB	BB	BB	BB	BB	BB	BB	BB	BB	BB	BB	BB	BB	BB	AB	AB	AB	BB	AB	AB	BB	BB	BB	BB	AB	BB	BB	BB
AX-300057875	BB	BB	AB	AB	AB	BB	AB	AB	BB	NoCall	BB	AB	AB	BB	AA	AB	AB	AB	AB	AB	AB	AB	AB	AB	AB	AB	AB	AB	AB	AB	AB	AB	AB	AB	AB	AA	AA	AA	BB	AA	AA	AB	AB	BB	BB	AA	NoCall	AB	AB
AX-299581926	AB	AB	AB	AB	AB	AB	AB	BB	AB	AB	AA	AB	AB	AB	AB	BB	AB	AB	AB	AB	BB	BB	BB	BB	AB	BB	AB	BB	BB	BB	BB	BB	BB	AB	AB	AA	BB	AB	AB	AA	AB	AB	AB	AA	AB	AB	AB	AB	AB
AX-300057914	AB	BB	AB	AB	AB	AB	AB	BB	AB	AB	AB	AB	AB	AB	AB	AB	AB	AB	AB	AB	AA	AA	NoCall	AA	AB	AA	AB	AA	AA	AA	AB	AA	AA	AB	BB	AA	BB	BB	AB	AA	AB	BB	NoCall	AA	BB	AB	AB	AB	AB
AX-299581996	BB	BB	BB	BB	BB	BB	BB	BB	BB	BB	BB	BB	BB	AB	BB	BB	BB	BB	BB	BB	BB	BB	BB	AB	BB	BB	BB	BB	BB	NoCall	BB	BB	BB	BB	BB	BB	BB	NoCall	BB	BB	BB	BB	BB	BB	BB	BB	BB	BB	BB
AX-297142278	BB	BB	BB	BB	BB	BB	BB	BB	BB	BB	BB	BB	BB	BB	BB	BB	BB	BB	BB	BB	BB	BB	BB	BB	BB	BB	BB	BB	BB	BB	BB	BB	BB	BB	BB	BB	BB	BB	BB	BB	NoCall	AB	BB	BB	BB	BB	AB	BB	BB
AX-297227947	AB	BB	NoCall	NoCall	AB	AB	AB	AB	AB	NoCall	AB	AB	AB	AB	NoCall	NoCall	AB	AB	AB	NoCall	AB	AB	NoCall	AB	AB	NoCall	NoCall	NoCall	AB	AB	AB	AB	NoCall	AB	AB	AB	AB	AB	AB	AB	AB	AB	AB	AB	AB	AB	AB	AB	NoCall
AX-299496944	BB	BB	BB	BB	BB	BB	BB	BB	BB	BB	BB	BB	BB	BB	BB	BB	BB	AB	BB	BB	BB	BB	BB	BB	BB	BB	BB	BB	BB	BB	BB	BB	BB	BB	AA	AA	AA	AA	AA	AA	AA	AA	AA	AA	AA	AA	AA	AA	AA
AX-299496950	AA	AB	AB	AB	AA	AB	AA	AA	AA	AA	AA	AA	AA	AA	AA	AB	AB	AA	AB	AB	AA	AA	NoCall	AB	AB	AA	AA	AA	NoCall	AA	AA	AA	AB	AA	AB	AA	AA	AA	AB	AA	BB	AB	AA	AA	AB	AA	AB	AA	AA
AX-297228006	BB	BB	BB	BB	BB	BB	BB	BB	BB	BB	BB	BB	BB	BB	BB	BB	BB	BB	BB	BB	BB	BB	BB	BB	BB	BB	BB	BB	BB	BB	BB	BB	BB	BB	AA	AA	AA	AA	AA	AA	AA	AA	AA	AA	AA	AA	AA	AA	AA
AX-299496951	AA	AA	AA	AA	AA	AA	AA	AA	AA	AA	AA	AA	AA	AA	AA	AA	AA	AA	AA	AA	AA	AA	AA	AA	AA	AA	AA	AA	AA	AA	AA	AA	AA	AA	AA	AA	AA	AA	AA	AA	AA	AA	AA	AA	AA	AA	AA	AA	AA
AX-297228019	BB	BB	BB	BB	BB	BB	BB	BB	BB	BB	BB	BB	BB	BB	BB	BB	BB	AB	BB	AB	AB	AB	AB	AB	BB	BB	AB	AB	BB	BB	BB	AB	AB	BB	AB	BB	BB	BB	BB	BB	BB	AB	BB	BB	AB	BB	AB	BB	BB
AX-299582144	BB	BB	BB	BB	BB	BB	BB	BB	BB	BB	BB	BB	BB	BB	BB	BB	BB	BB	BB	BB	BB	BB	BB	BB	BB	AB	BB	BB	BB	BB	BB	BB	BB	BB	NoCall	AB	BB	BB	AA	AB	AB	BB	AB	BB	AB	BB	AB	BB	BB
AX-297142301	AA	AA	AA	AA	AA	AA	AA	AA	AA	AA	AA	AA	AA	AA	AA	AA	AA	AA	AA	AA	AA	AA	AA	AA	AA	AA	AA	AA	AA	AA	AA	AA	AA	AA	AA	AA	AA	AA	AA	AA	AA	AA	AA	AA	AA	AA	AA	AA	AA
AX-299582156	AA	AA	AA	AA	AA	AA	AA	AA	AA	AA	AA	AA	AA	AA	AA	AA	AA	AA	AA	AA	AA	AA	AA	AA	AA	AA	AA	AA	AA	AA	AA	AA	AA	AA	BB	BB	AB	AB	AB	BB	AB	BB	BB	AB	BB	AB	BB	BB	BB
AX-297142316	AA	AA	AA	AA	AA	AA	AA	AA	AA	AA	AA	AA	AA	AA	AA	AA	AA	AA	AA	AA	AA	AA	AA	AA	AA	AA	AA	AA	AA	AA	AA	AA	AA	AA	AA	AA	AA	AA	AA	AA	AA	AA	AA	AA	AA	AA	AA	AA	AA
AX-299582256	AA	AB	NoCall	AA	AA	AA	AA	AA	AA	AA	AA	AA	AA	AA	AA	AB	AA	AA	AA	AA	AA	AA	AA	AA	AA	AA	AA	AA	AA	AA	AA	AA	AA	AA	AB	AB	AB	AB	AB	AB	AA	AB	AB	AB	NoCall	AB	AB	AB	AB
AX-299582291	NoCall	BB	BB	BB	AB	AB	BB	AB	BB	AB	BB	AB	AB	AB	NoCall	BB	BB	BB	BB	BB	BB	BB	BB	BB	BB	BB	BB	BB	BB	BB	BB	BB	BB	BB	BB	BB	BB	BB	BB	BB	BB	BB	BB	BB	BB	BB	BB	BB	BB
AX-299582293	AB	AB	AB	AB	AB	AB	AB	AB	AB	AB	AB	AB	AB	AB	AB	AB	AB	NoCall	NoCall	AB	AB	AB	AB	AB	NoCall	AB	AB	AB	AB	AB	AB	NoCall	AB	AB	BB	BB	BB	BB	BB	BB	BB	BB	BB	BB	BB	BB	BB	BB	BB
AX-297142330	AA	AA	NoCall	AA	AA	AA	AA	AA	AA	AA	AA	AA	AA	AA	AA	AB	NoCall	BB	BB	BB	BB	BB	BB	BB	BB	BB	BB	BB	BB	BB	BB	BB	BB	BB	BB	BB	BB	BB	BB	BB	BB	BB	BB	BB	BB	BB	NoCall	BB	BB
AX-299582412	BB	BB	BB	BB	BB	BB	BB	BB	BB	BB	BB	BB	BB	BB	BB	BB	AA	AA	AA	AA	AA	AA	AA	AA	AA	AA	AA	AA	AA	AA	AA	AA	AA	AA	BB	BB	BB	BB	BB	BB	BB	BB	BB	BB	BB	BB	BB	BB	BB
AX-299582419	BB	AA	AA	AB	BB	BB	AB	BB	AB	BB	BB	BB	BB	BB	BB	AA	BB	BB	BB	BB	BB	BB	BB	BB	BB	BB	BB	BB	BB	BB	BB	BB	BB	BB	AA	AA	AA	AA	AB	AA	BB	AA	AA	AB	AA	AA	AA	AA	AB
AX-299497003	AA	AA	AA	AA	AA	AA	AA	AA	AA	AA	AA	AA	AA	AA	AA	AA	BB	BB	BB	BB	BB	BB	BB	BB	BB	BB	BB	BB	BB	BB	BB	BB	BB	BB	AB	BB	BB	BB	BB	BB	BB	BB	NoCall	NoCall	BB	BB	BB	BB	AB
AX-299497005	BB	BB	BB	BB	NoCall	BB	BB	BB	BB	BB	BB	BB	BB	BB	BB	BB	BB	BB	BB	BB	BB	BB	BB	BB	BB	BB	BB	BB	BB	BB	BB	BB	BB	BB	BB	BB	BB	BB	BB	BB	BB	BB	BB	BB	BB	BB	BB	BB	BB
AX-297142351	BB	BB	BB	BB	BB	BB	BB	BB	BB	BB	BB	BB	BB	BB	BB	BB	BB	BB	BB	BB	BB	BB	NoCall	BB	BB	BB	BB	BB	BB	BB	BB	BB	BB	BB	BB	AA	AA	AA	BB	AA	AB	BB	AB	AB	AA	AA	AA	AA	BB
AX-297705310	BB	BB	BB	BB	BB	AB	BB	BB	BB	BB	NoCall	NoCall	BB	BB	BB	BB	BB	BB	BB	BB	BB	BB	BB	BB	BB	BB	BB	AB	BB	BB	BB	BB	BB	BB	BB	BB	BB	BB	NoCall	BB	BB	BB	BB	BB	BB	BB	BB	BB	BB
AX-297142352	BB	BB	BB	BB	BB	BB	BB	BB	BB	BB	BB	BB	BB	BB	BB	BB	BB	BB	BB	BB	BB	BB	BB	BB	BB	BB	BB	BB	BB	BB	BB	BB	BB	BB	AA	BB	BB	BB	AA	BB	AB	AB	AB	AB	BB	BB	BB	BB	AA
AX-299497016	BB	BB	BB	BB	BB	BB	BB	BB	BB	NoCall	BB	BB	BB	BB	BB	BB	BB	BB	BB	BB	BB	BB	BB	BB	BB	BB	BB	BB	BB	BB	BB	BB	BB	BB	AB	AB	AA	AA	AA	AB	AA	AA	AB	AB	AA	AB	AA	AA	AB
AX-297228464	BB	BB	BB	BB	BB	BB	BB	BB	BB	BB	BB	BB	BB	BB	BB	BB	BB	BB	BB	BB	BB	NoCall	BB	BB	BB	BB	BB	BB	BB	BB	BB	BB	BB	BB	AA	AA	AA	AA	AA	AA	AA	AA	AA	AA	AA	AA	AA	AA	AA
AX-299497019	AA	AA	AA	AA	AA	AA	AA	AA	AA	AA	AA	AA	AA	AA	AA	AA	AA	AA	AA	AA	AA	AA	AA	AA	AA	AA	AA	AA	AA	AA	AA	AA	AA	AA	AA	AA	AA	AA	AA	AA	AA	AA	AA	AA	AA	AA	AA	AA	AA
AX-299582582	AA	AA	AA	AA	AA	AA	AA	AA	AA	AA	AA	AA	AA	AA	AA	AA	AA	AA	AA	AA	AA	AA	AA	AA	AA	AA	AA	AA	AA	AA	AA	AA	AA	AA	BB	BB	BB	BB	BB	BB	BB	BB	BB	BB	BB	BB	BB	BB	BB
AX-297228473	AB	AA	AB	AA	AB	AB	AA	AA	AA	AB	AA	AA	AA	AA	AA	AB	BB	BB	BB	BB	BB	BB	BB	BB	BB	BB	BB	BB	BB	BB	BB	BB	BB	BB	BB	BB	BB	BB	BB	BB	BB	BB	BB	BB	BB	BB	BB	BB	BB
AX-299582592	BB	BB	BB	BB	BB	BB	BB	BB	BB	BB	BB	BB	BB	BB	BB	BB	BB	BB	BB	BB	BB	BB	BB	BB	BB	BB	BB	BB	BB	BB	BB	BB	BB	BB	AB	BB	BB	BB	BB	BB	BB	AB	BB	BB	BB	BB	BB	NoCall	BB
AX-297705442	AB	AB	NoCall	AB	AB	AB	NoCall	AB	NoCall	AB	NoCall	BB	NoCall	AB	AB	AB	BB	BB	BB	BB	BB	BB	BB	BB	BB	BB	BB	BB	BB	BB	BB	BB	BB	BB	BB	BB	BB	BB	BB	BB	BB	BB	BB	BB	BB	BB	BB	BB	BB
AX-297228496	BB	BB	BB	BB	BB	BB	BB	BB	BB	BB	BB	BB	BB	BB	BB	BB	BB	BB	BB	BB	BB	BB	NoCall	AB	BB	BB	BB	BB	BB	BB	BB	BB	BB	BB	BB	BB	AB	AB	AB	BB	BB	BB	BB	BB	BB	BB	BB	AB	BB
AX-297705467	AA	AA	AA	AA	AA	AA	AA	AA	AA	AA	AA	AA	AA	AA	AA	AA	BB	BB	BB	BB	AB	AB	BB	AB	BB	BB	BB	AB	BB	BB	BB	AB	AB	BB	BB	BB	BB	BB	BB	BB	BB	BB	BB	BB	BB	BB	BB	BB	BB
AX-297228511	BB	BB	BB	BB	BB	BB	BB	BB	BB	BB	BB	BB	BB	BB	BB	BB	AA	AA	AA	AA	AA	AA	AA	AA	NoCall	NoCall	AA	AA	AA	AA	AA	AA	AA	AA	AA	AA	AA	AA	AA	AA	BB	AA	AA	AB	AB	AA	AB	AA	AB
AX-297142374	BB	BB	BB	BB	BB	BB	BB	BB	BB	BB	BB	BB	BB	BB	BB	BB	BB	BB	BB	BB	BB	BB	BB	BB	BB	BB	BB	BB	BB	BB	BB	BB	BB	BB	BB	AB	BB	BB	AB	AB	AB	AB	BB	BB	AB	AB	AB	BB	AA
AX-297228525	AA	AA	AA	AA	AA	AA	AA	AA	AA	AA	AA	AA	AA	AA	AA	AA	BB	BB	BB	BB	BB	BB	BB	BB	BB	BB	BB	BB	BB	BB	BB	BB	BB	BB	BB	BB	BB	BB	BB	BB	BB	BB	BB	BB	BB	BB	BB	BB	BB
AX-300059665	BB	BB	BB	BB	BB	BB	BB	BB	BB	BB	BB	BB	BB	BB	BB	BB	BB	BB	BB	BB	BB	BB	BB	BB	BB	BB	BB	BB	BB	BB	BB	BB	BB	BB	BB	BB	AB	AB	AB	BB	AB	BB	BB	AB	AB	BB	AB	BB	BB
AX-300059692	BB	BB	BB	BB	BB	BB	BB	BB	BB	BB	BB	BB	BB	BB	BB	BB	BB	BB	BB	BB	BB	BB	BB	BB	BB	BB	BB	BB	BB	BB	BB	BB	BB	BB	BB	BB	BB	BB	BB	BB	BB	BB	BB	BB	BB	BB	BB	BB	BB
AX-297142380	AA	AA	AA	AA	AA	AA	AA	AA	AA	AA	AA	AA	AA	AA	AA	AA	AA	AA	AA	AA	AA	AA	AA	AA	AA	AA	AA	AA	AA	AA	AA	AA	AA	AA	AA	AA	AA	AA	AA	AA	AA	AA	AA	AA	AA	AA	AA	AA	AA
AX-299497042	BB	BB	BB	BB	BB	BB	BB	BB	BB	BB	BB	BB	BB	BB	BB	BB	BB	BB	BB	BB	BB	BB	BB	BB	BB	BB	BB	BB	BB	BB	BB	BB	BB	BB	AA	BB	BB	BB	BB	BB	AA	AA	BB	AA	AA	BB	AA	BB	NoCall
AX-297228678	NoCall	NoCall	AB	AB	NoCall	AB	AB	AB	AB	AB	BB	NoCall	AB	AB	NoCall	NoCall	BB	NoCall	BB	BB	BB	BB	NoCall	NoCall	BB	BB	BB	BB	BB	BB	BB	NoCall	BB	BB	AB	AA	BB	BB	AA	AA	AA	AA	AB	AA	AA	AA	AA	AA	AB
AX-299582815	AB	BB	BB	BB	BB	BB	BB	BB	BB	BB	BB	BB	BB	BB	BB	BB	BB	BB	BB	BB	BB	BB	BB	BB	BB	BB	BB	BB	BB	BB	BB	BB	BB	BB	BB	BB	BB	BB	BB	BB	BB	BB	BB	BB	BB	BB	BB	BB	BB
AX-168332560	BB	BB	BB	BB	BB	BB	BB	BB	BB	BB	BB	BB	BB	BB	BB	BB	AA	AA	AA	AA	AA	AA	AA	AA	AA	AA	AA	AA	AA	AA	AA	AA	AA	AA	BB	BB	AB	AB	AB	BB	BB	BB	AB	BB	BB	BB	BB	AB	BB
AX-299582834	AA	AA	AA	AA	AA	AA	AA	AA	AA	AA	AA	AA	AA	AA	AA	AA	AA	AA	AA	AA	AA	AA	NoCall	AA	AA	AA	AA	AA	AA	AA	AA	AA	AA	AA	AA	AA	AA	AA	AA	AA	AA	AA	AA	AA	AA	AA	AA	AA	AA
AX-299582837	BB	BB	BB	BB	BB	BB	BB	AB	BB	BB	AB	BB	BB	BB	BB	BB	BB	BB	BB	BB	BB	BB	BB	BB	BB	BB	BB	BB	BB	BB	BB	BB	BB	BB	BB	BB	BB	BB	BB	BB	BB	BB	BB	BB	BB	BB	BB	BB	BB
AX-297142399	AA	AA	AA	AA	AA	AA	AA	AA	AA	AA	AA	AA	AA	AA	AA	AA	AA	AA	AA	AA	AA	AA	AA	AA	AA	AA	AA	AA	AA	AA	AA	AA	AA	AA	BB	AB	BB	BB	AB	AB	BB	BB	AA	BB	BB	AA	BB	AA	AB
AX-299582844	NoCall	NoCall	NoCall	AA	AA	NoCall	AA	AA	NoCall	NoCall	NoCall	NoCall	AB	NoCall	NoCall	NoCall	AA	AA	AA	AA	AA	AA	AA	NoCall	NoCall	AA	AA	AA	AA	NoCall	AA	AA	AA	AA	AA	AA	AA	NoCall	AB	AA	AA	AA	AB	BB	AA	AA	AA	AA	AA
AX-299582860	AB	AA	AB	AB	AB	AB	AA	AA	AA	AA	AA	AB	AA	AA	AA	AB	AA	AA	AA	AA	AA	AA	AA	AA	AA	AA	AA	AA	AA	AA	AA	AA	AA	AA	AA	AA	AA	AA	AA	AA	AA	AA	AA	AA	AA	NoCall	AA	BB	AA
AX-297142419	BB	NoCall	BB	BB	BB	BB	BB	BB	BB	BB	BB	BB	BB	BB	BB	BB	BB	BB	BB	BB	AB	AB	BB	BB	BB	BB	BB	AB	BB	BB	BB	NoCall	BB	BB	AA	AA	AA	AA	AA	AA	AA	AA	AA	AA	AA	AA	AA	AA	AA
AX-299497081	AA	AA	AA	AA	AA	AA	AA	AA	AA	AA	AA	AA	AA	AA	AA	AA	AA	AA	AA	AA	AA	AA	AA	AA	AA	AA	AA	AA	AA	AA	AA	AA	AA	AA	BB	BB	BB	BB	BB	BB	BB	BB	BB	BB	BB	BB	BB	BB	BB
AX-299497083	BB	BB	BB	BB	BB	BB	BB	BB	BB	BB	BB	BB	BB	BB	BB	BB	AB	AB	AB	NoCall	AB	AB	NoCall	AB	AB	AB	AB	AB	NoCall	BB	NoCall	BB	AB	NoCall	AB	BB	BB	BB	BB	BB	BB	AB	BB	BB	BB	BB	BB	BB	BB
AX-299582966	BB	BB	BB	BB	AB	BB	BB	AB	BB	BB	BB	BB	BB	BB	BB	BB	BB	BB	NoCall	BB	BB	BB	BB	BB	BB	BB	BB	BB	BB	BB	BB	BB	BB	BB	AA	AA	AB	AB	BB	AA	AB	AB	AB	AB	AB	AA	AB	AA	AA
AX-299582982	AA	AA	AA	AA	AA	AA	AA	AA	AA	AA	AA	AA	AA	AA	AA	AA	AA	AA	AA	AA	AA	AA	AA	AA	AA	AA	AA	AA	AA	AA	AA	AA	AA	AA	AB	AB	AA	AA	AA	AB	BB	AA	AA	AA	AA	BB	AA	AA	AA
AX-299497087	BB	BB	BB	BB	BB	BB	BB	BB	BB	BB	BB	BB	BB	BB	BB	BB	BB	BB	BB	BB	BB	BB	BB	BB	BB	BB	BB	BB	BB	BB	BB	BB	BB	BB	BB	BB	BB	BB	BB	BB	BB	BB	BB	BB	BB	BB	BB	BB	BB
AX-297228878	BB	BB	BB	BB	BB	BB	BB	BB	BB	BB	BB	BB	BB	BB	BB	BB	BB	BB	BB	BB	BB	BB	NoCall	BB	BB	BB	BB	BB	BB	BB	BB	BB	BB	BB	BB	BB	BB	BB	BB	BB	BB	BB	BB	BB	BB	BB	BB	BB	BB
AX-299583014	BB	BB	BB	BB	BB	BB	BB	BB	BB	BB	NoCall	BB	BB	BB	BB	BB	BB	BB	BB	BB	BB	BB	BB	BB	BB	BB	BB	BB	BB	BB	BB	BB	BB	BB	BB	BB	BB	BB	BB	BB	BB	BB	BB	BB	BB	BB	BB	BB	BB
AX-299497092	BB	BB	BB	BB	BB	BB	BB	BB	BB	BB	BB	BB	BB	BB	BB	BB	BB	BB	BB	BB	BB	BB	BB	BB	BB	BB	BB	BB	BB	BB	BB	BB	BB	BB	BB	BB	BB	BB	BB	BB	BB	BB	BB	BB	BB	BB	BB	BB	BB
AX-297228917	AA	AA	AA	AA	AA	AA	AA	AA	AA	AA	AA	AA	AA	AA	AA	AA	AA	AA	AA	AA	AA	AA	AA	AA	AA	AA	AA	AA	AA	AA	AA	AA	AA	AA	AB	BB	BB	BB	AB	BB	AB	BB	BB	BB	AB	AB	AB	BB	AB
AX-300060579	BB	BB	AA	BB	BB	BB	BB	BB	BB	AB	BB	BB	BB	BB	BB	NoCall	BB	BB	BB	BB	BB	BB	BB	BB	BB	BB	BB	BB	BB	BB	BB	BB	BB	BB	BB	BB	BB	BB	BB	BB	BB	NoCall	BB	BB	BB	BB	BB	BB	BB
AX-297142438	AA	AA	AA	AA	AA	AA	AA	AA	AA	AA	AA	AA	AA	AA	AA	AA	AA	AB	AA	AA	AA	AA	AA	AA	AA	AA	AA	AA	AA	AA	AA	AA	AA	AA	AA	AA	AA	AA	AA	AA	AA	AA	AA	AB	AA	AB	AA	AA	AA
AX-299583051	BB	BB	AB	BB	BB	BB	BB	BB	BB	BB	BB	BB	BB	BB	BB	BB	AB	AB	NoCall	BB	NoCall	AB	AB	AB	AB	AB	AB	BB	NoCall	AB	AB	AB	AB	AB	BB	BB	BB	NoCall	BB	BB	BB	BB	BB	BB	BB	BB	BB	BB	BB
AX-299583081	AA	AA	AA	AA	AA	AA	AA	AA	AA	AA	AA	AA	AA	AA	AA	AA	AA	AA	AA	AA	AA	AA	AA	AA	AA	AA	AA	AA	AA	AA	AA	AA	AA	AA	AB	AB	AA	AA	AA	AB	AA	AB	AB	AB	BB	AA	BB	AA	AA
AX-297228981	AA	AA	AA	AA	AA	AA	AA	AA	AA	AA	AA	AA	AA	AA	AA	AA	AB	NoCall	NoCall	NoCall	AA	AB	NoCall	AA	NoCall	NoCall	AA	AA	AA	AA	NoCall	AA	AA	NoCall	AA	AA	AA	AA	AA	AA	AA	AA	AA	AA	AA	AA	AA	AA	AA
AX-299497102	BB	BB	BB	BB	BB	BB	BB	BB	BB	NoCall	BB	BB	BB	BB	BB	BB	AB	AB	AB	AB	AB	AB	AB	AB	AB	AB	AB	NoCall	AB	BB	AB	AB	AB	AB	BB	BB	BB	BB	BB	BB	BB	BB	BB	BB	BB	BB	BB	BB	BB
AX-300060880	AB	AB	AB	AB	AB	AB	AB	AB	AB	AA	AB	AB	AB	AB	AB	AB	AB	AB	AB	AB	AB	AB	AB	NoCall	AB	AB	AB	AB	AB	AB	AB	AB	AB	AB	AB	AB	AB	AB	AB	AB	AB	AB	AB	AB	NoCall	AB	AB	AB	AB
AX-299583140	BB	BB	NoCall	BB	BB	BB	BB	BB	BB	BB	BB	BB	BB	BB	BB	BB	BB	BB	BB	BB	BB	BB	BB	BB	BB	BB	BB	BB	BB	BB	BB	BB	BB	BB	BB	BB	BB	BB	BB	BB	BB	BB	BB	BB	BB	BB	BB	BB	BB
AX-297142451	BB	BB	BB	BB	BB	BB	BB	BB	BB	BB	BB	BB	BB	BB	BB	NoCall	BB	BB	BB	BB	BB	BB	BB	BB	BB	BB	BB	BB	BB	BB	BB	BB	BB	BB	BB	BB	BB	BB	BB	BB	BB	BB	BB	BB	BB	BB	BB	BB	BB
AX-297706867	AB	AB	AB	AB	AB	AB	AB	AB	AB	AB	AB	AB	AB	AB	AB	AB	AB	AB	AB	AB	AB	AB	AB	AB	AB	AB	AB	AB	AB	AB	AB	AB	AB	AB	AB	AB	AB	AB	AB	AB	AB	AB	AB	AB	AB	AB	AB	AB	AB
AX-300061023	BB	BB	BB	BB	BB	BB	BB	BB	BB	BB	BB	BB	BB	BB	BB	BB	BB	BB	BB	BB	BB	BB	BB	BB	BB	BB	BB	BB	BB	BB	BB	BB	BB	BB	BB	BB	BB	BB	BB	BB	BB	BB	BB	BB	BB	BB	BB	BB	BB
AX-299583192	BB	BB	BB	BB	BB	BB	BB	BB	BB	NoCall	BB	BB	BB	BB	BB	BB	BB	AB	BB	AB	BB	BB	BB	NoCall	BB	BB	BB	BB	BB	BB	BB	BB	BB	BB	BB	BB	BB	NoCall	BB	BB	BB	BB	BB	BB	BB	BB	NoCall	BB	BB
AX-299583194	BB	BB	BB	BB	BB	BB	BB	BB	BB	BB	BB	BB	BB	BB	BB	BB	AA	AA	AA	AA	AA	AA	AA	AA	AA	AA	AA	AA	AA	AA	AA	AA	AA	AA	AA	NoCall	AB	AB	AA	NoCall	AA	NoCall	AB	AB	BB	NoCall	BB	NoCall	AA
AX-299583205	AB	AB	AB	AB	AB	AB	AB	AB	NoCall	AA	AB	NoCall	AB	AB	AB	AA	AB	AB	AB	AB	AB	AB	AB	AB	AB	AB	AB	AB	AB	AB	AB	AB	AB	AB	AA	AA	AA	AB	NoCall	AA	AA	AA	AA	AA	NoCall	AA	AA	NoCall	NoCall
AX-299583206	BB	BB	BB	BB	BB	BB	BB	BB	BB	BB	BB	BB	BB	BB	BB	BB	BB	BB	NoCall	BB	BB	BB	BB	BB	BB	BB	BB	BB	BB	BB	BB	BB	BB	BB	BB	BB	BB	BB	BB	BB	BB	BB	BB	BB	BB	BB	BB	BB	BB
AX-299583207	BB	BB	BB	BB	BB	BB	BB	BB	BB	BB	BB	BB	BB	BB	BB	BB	BB	BB	BB	BB	BB	BB	BB	BB	BB	BB	BB	BB	BB	BB	BB	BB	BB	BB	BB	AB	BB	BB	BB	AB	BB	BB	AB	BB	BB	BB	BB	BB	BB
AX-299583213	BB	BB	BB	BB	BB	BB	BB	BB	BB	BB	BB	BB	BB	BB	BB	BB	BB	BB	BB	BB	BB	BB	BB	BB	BB	BB	BB	BB	BB	BB	BB	BB	BB	BB	AA	AA	AA	AA	AA	AA	AA	AA	AA	AA	AA	AA	AA	AA	AA
AX-168332558	AB	AB	AA	AB	NoCall	AA	AB	AB	NoCall	AB	AB	NoCall	NoCall	AB	AB	AB	AB	AA	AA	AA	AA	AA	BB	AA	AA	AA	AA	AA	AB	BB	AA	AA	AA	AA	BB	BB	BB	BB	BB	BB	BB	BB	BB	BB	BB	BB	BB	AB	BB
AX-297229130	BB	BB	BB	BB	BB	BB	BB	BB	BB	BB	BB	BB	BB	BB	BB	BB	BB	BB	BB	BB	BB	BB	BB	BB	BB	BB	BB	BB	BB	BB	BB	BB	BB	BB	BB	BB	BB	BB	BB	BB	BB	BB	BB	BB	BB	BB	BB	BB	BB
AX-297229138	AA	AA	AA	AA	AA	AA	AA	AA	AA	AA	AA	AA	AA	AA	AA	AA	AA	AA	AA	AA	AA	AA	AA	AA	AA	AA	AA	AA	AA	AA	AA	AA	AA	AA	AA	AA	AA	AA	AA	AA	AA	AA	AA	AA	AA	AA	AA	AA	AA
AX-300061169	BB	BB	BB	NoCall	BB	BB	NoCall	NoCall	BB	BB	NoCall	BB	BB	BB	BB	BB	NoCall	AB	BB	NoCall	BB	BB	NoCall	NoCall	BB	NoCall	NoCall	BB	NoCall	BB	NoCall	BB	BB	NoCall	BB	BB	AB	AB	AB	BB	AB	BB	BB	BB	BB	BB	NoCall	BB	BB
AX-299583272	AB	AB	AB	AB	AB	AB	AB	AB	AB	AB	AB	AB	AB	AB	AB	NoCall	BB	BB	BB	BB	BB	BB	BB	BB	BB	BB	BB	BB	BB	BB	BB	BB	BB	BB	BB	BB	AB	AB	AB	BB	AB	BB	AB	BB	BB	BB	BB	BB	BB
AX-299497118	AA	AA	AA	AA	AA	AA	AA	AA	AA	AA	AA	AA	AA	AA	AA	AA	AA	AA	AA	AA	AA	AA	AA	AA	AA	AA	AA	AA	AA	AA	AA	AA	AA	AA	AA	AB	BB	BB	BB	AB	AB	AB	BB	AB	BB	AB	BB	AB	AB
AX-299497119	AB	NoCall	AB	AB	AB	AB	AB	AB	AB	AB	AB	AB	NoCall	AB	AB	AB	AB	AA	NoCall	AA	AA	AA	AB	AB	AB	AB	AA	AA	AB	AA	AB	NoCall	AB	AB	BB	BB	BB	BB	BB	BB	BB	BB	BB	BB	BB	BB	BB	BB	BB
AX-297229181	AA	AB	AB	AB	AB	AB	AA	AA	AA	AA	AB	AB	AA	AA	NoCall	AB	AA	AA	AA	AA	AA	AA	AA	AA	AA	AA	AA	AA	AA	AA	AA	AA	AA	AA	AA	NoCall	AA	AA	BB	BB	AA	AA	AA	BB	AA	AA	AA	BB	BB
AX-299497130	BB	BB	BB	BB	BB	BB	BB	BB	BB	BB	BB	BB	BB	BB	BB	BB	AA	AA	AA	AA	AA	AA	AA	AA	AA	AA	AA	AA	AA	AA	AA	AA	AA	AA	BB	BB	BB	BB	BB	BB	BB	BB	BB	BB	BB	BB	BB	BB	BB
AX-297142474	BB	BB	AB	BB	BB	BB	BB	BB	BB	BB	BB	AB	BB	BB	BB	AB	BB	BB	BB	BB	BB	BB	BB	BB	BB	BB	BB	BB	BB	BB	BB	BB	BB	BB	BB	BB	BB	BB	BB	BB	BB	BB	BB	BB	BB	BB	BB	BB	BB
AX-297142477	AA	AA	AB	AA	AA	AA	NoCall	AA	AA	AA	AA	AA	AA	AA	AA	AA	AA	AA	AA	AA	AA	AA	AA	AA	AA	AA	AA	AA	AA	AA	AA	AA	AA	AA	AB	AB	AA	AA	AB	AB	AB	AB	AB	AA	AB	AA	AB	AA	AA
AX-297142478	BB	BB	BB	BB	BB	BB	BB	BB	BB	BB	BB	BB	BB	BB	BB	BB	BB	BB	BB	BB	BB	BB	BB	BB	BB	BB	BB	BB	BB	BB	BB	BB	BB	BB	BB	AB	AB	AB	AA	AB	AB	AB	AB	AB	AB	AB	AB	AA	AB
AX-297229227	AB	AB	AB	AB	AB	AB	AB	AB	AB	AB	AB	AB	AB	AB	AB	AB	AB	AB	AB	AB	AB	AB	AB	AB	NoCall	AB	AB	AB	AB	AB	AB	AB	AB	AB	BB	BB	BB	BB	BB	BB	BB	BB	BB	BB	BB	AA	BB	BB	BB
AX-299583397	BB	AB	AB	AB	NoCall	BB	AB	AB	AB	AB	BB	AB	BB	AB	AB	AB	BB	BB	BB	BB	BB	BB	BB	BB	BB	BB	BB	BB	BB	BB	BB	BB	BB	BB	AB	AB	AB	AB	AB	AB	AB	AB	AB	AB	AB	AB	AB	AB	AB
AX-297229284	AA	AA	AA	AA	AA	AA	AA	AA	AA	AA	AA	AA	AA	AA	AA	AA	AA	AA	AA	AA	AA	AA	AA	AA	AA	AB	AA	AA	AA	AA	AA	AA	AA	AA	AA	AA	AA	AA	AA	AA	AB	AA	AA	AA	AB	AA	AB	AA	AA
AX-300061461	BB	BB	AB	AB	BB	BB	AB	AB	AB	BB	BB	AB	BB	BB	BB	AB	AA	AA	AA	AA	AA	AA	AA	AA	AA	AA	AA	AA	AA	AA	AA	AA	AA	AA	BB	BB	AB	AB	BB	BB	BB	BB	AB	BB	BB	BB	BB	AB	BB
AX-299583446	BB	BB	BB	BB	BB	BB	BB	BB	AB	BB	BB	BB	BB	BB	BB	BB	AB	BB	AB	BB	BB	BB	BB	BB	AB	NoCall	BB	BB	BB	BB	AB	BB	AB	AB	AB	AB	BB	BB	AB	AB	BB	AB	BB	NoCall	BB	BB	BB	BB	AB
AX-297229340	AB	AB	AA	AB	AA	AB	AB	AA	AB	AB	AB	AA	AB	AB	AB	AA	BB	BB	BB	BB	BB	BB	BB	BB	BB	BB	BB	NoCall	BB	BB	BB	BB	BB	BB	AA	NoCall	AA	AA	AA	AB	AA	AA	AA	AA	AA	AB	AA	AA	AA
AX-299583503	BB	BB	NoCall	BB	BB	BB	BB	BB	BB	BB	BB	BB	BB	BB	BB	BB	AA	AB	AA	AB	AA	AA	AB	AA	AA	AA	AB	AA	AB	AB	AA	AA	AA	AA	AA	AA	AA	AA	AA	AA	AA	AA	AA	AA	AA	AA	AA	AA	AA
AX-297229390	BB	BB	BB	BB	BB	BB	BB	BB	BB	BB	BB	BB	BB	BB	BB	BB	BB	BB	BB	BB	BB	BB	BB	BB	BB	BB	BB	BB	BB	BB	BB	BB	BB	BB	BB	BB	BB	BB	BB	BB	BB	BB	BB	BB	BB	BB	BB	BB	BB
AX-299497152	AA	AA	AA	AA	AA	AA	AA	AA	AA	AA	AA	AA	AA	AA	AA	AA	AA	AA	AA	AA	AA	AA	AA	AA	AA	AA	AA	AA	AA	AA	AA	AA	AA	AA	AA	AA	AA	AA	AA	AA	AA	AA	AA	AA	AA	AA	AA	AA	AA
AX-297229393	AA	AA	AA	AA	AA	AA	AA	AA	AA	AA	AA	AA	AA	AA	AA	AA	AA	AB	AA	AB	AA	AA	AB	AA	AA	AA	AB	AA	AB	AB	AA	AA	AB	AA	BB	AB	AB	AB	BB	AB	BB	BB	AB	BB	BB	AB	BB	AB	AB
AX-299497153	BB	NoCall	BB	BB	BB	BB	BB	BB	BB	BB	BB	BB	BB	BB	BB	BB	BB	AB	BB	AB	BB	BB	AB	BB	BB	BB	AB	BB	BB	BB	BB	BB	BB	BB	BB	AB	AB	AB	BB	AB	BB	BB	AB	BB	BB	AB	BB	AB	AB
AX-299497154	AB	AA	AB	AB	AB	AB	AB	AB	BB	AB	AA	AA	BB	AB	AB	AB	BB	BB	BB	BB	BB	BB	BB	BB	BB	BB	BB	BB	BB	BB	BB	BB	BB	BB	BB	AB	AB	AB	BB	AB	BB	BB	AB	AB	BB	AB	BB	NoCall	AB
AX-299583545	AA	AA	AA	AA	AA	AA	NoCall	AA	NoCall	AA	AA	AA	AA	AA	AA	AA	AB	AA	AB	AA	AB	NoCall	AA	BB	AB	BB	AA	NoCall	AB	NoCall	AB	AB	BB	AB	AB	BB	AB	AB	AB	BB	BB	AB	AB	AA	BB	BB	BB	BB	NoCall
AX-297142501	AB	AA	AA	AA	NoCall	AB	AA	AA	AA	AB	AB	NoCall	AB	AA	AA	AA	AB	AB	AB	AB	AB	AB	AB	AB	AB	AB	AB	NoCall	AB	AB	AB	AB	AB	AB	AB	BB	BB	BB	BB	BB	BB	BB	BB	BB	BB	AB	BB	BB	AB
AX-168332557	AA	AA	AA	AA	NoCall	AA	AA	AA	AA	AA	AA	AA	AB	AA	AA	AA	NoCall	AA	AA	AA	AA	AA	AA	AA	NoCall	AA	NoCall	AA	NoCall	AA	AA	AA	AA	AA	AB	BB	AB	AB	BB	BB	AB	AA	BB	AB	AA	AB	AA	AB	AB
AX-297229500	AA	AA	AB	NoCall	AA	AA	AA	AA	NoCall	AB	AA	AA	AB	AA	AA	NoCall	NoCall	AA	AA	AA	AA	AA	NoCall	AA	AA	AA	AA	AA	NoCall	NoCall	AA	AA	AA	AA	AA	AA	AA	AA	AA	AA	AB	AA	AB	AB	AA	AA	AA	AA	AA
AX-299497165	BB	BB	BB	BB	BB	BB	BB	BB	BB	BB	BB	BB	BB	BB	BB	BB	BB	BB	BB	BB	BB	BB	BB	BB	BB	BB	BB	BB	BB	BB	BB	BB	BB	BB	BB	BB	BB	BB	BB	BB	BB	BB	BB	BB	BB	BB	BB	BB	BB
AX-297142510	AB	AB	AB	BB	BB	AB	AB	AB	AB	AA	BB	AB	BB	AB	AB	AB	BB	BB	BB	BB	BB	BB	BB	BB	BB	BB	BB	BB	BB	BB	BB	BB	BB	BB	AA	AB	BB	BB	AB	AB	AB	AA	AA	BB	AB	AB	AB	AB	AA
AX-168332556	BB	AA	BB	AA	BB	AB	AA	AA	BB	BB	AA	AB	AA	AA	AA	BB	BB	BB	BB	BB	BB	BB	BB	BB	BB	BB	BB	BB	BB	BB	BB	BB	BB	BB	BB	BB	BB	BB	BB	BB	BB	BB	BB	BB	BB	BB	BB	BB	BB
AX-299583634	BB	BB	BB	BB	BB	BB	BB	BB	BB	BB	BB	BB	BB	BB	BB	BB	BB	BB	BB	BB	BB	BB	BB	BB	BB	BB	BB	BB	BB	BB	BB	BB	BB	BB	BB	BB	BB	BB	BB	BB	BB	BB	BB	BB	BB	BB	BB	BB	BB
AX-299497172	AA	AA	AB	AB	AA	NoCall	NoCall	AA	AA	AA	NoCall	AA	AA	AA	AB	AA	AA	AA	AA	AA	AA	AA	AA	AA	AA	AA	AA	AA	AA	AA	AA	AA	AA	AA	AA	AA	AA	AA	AA	AA	AA	AA	AA	AA	AA	AA	AA	AA	AA
AX-299583667	BB	BB	BB	BB	BB	BB	BB	BB	BB	BB	BB	BB	BB	BB	BB	BB	BB	BB	BB	BB	BB	BB	BB	BB	BB	BB	BB	BB	BB	BB	BB	BB	BB	BB	AB	AA	AA	AA	AB	AA	AA	AB	AB	AA	NoCall	AB	AB	AB	AB
AX-297142522	BB	BB	BB	BB	BB	BB	BB	BB	BB	BB	BB	BB	BB	BB	BB	BB	BB	BB	BB	BB	BB	BB	BB	BB	BB	BB	BB	BB	BB	BB	BB	BB	BB	BB	BB	BB	BB	BB	BB	BB	BB	BB	BB	BB	BB	BB	BB	BB	BB
AX-297229659	NoCall	NoCall	AA	AB	NoCall	NoCall	AA	NoCall	AA	NoCall	AB	AA	AA	AB	AA	AA	AA	AA	NoCall	AA	NoCall	NoCall	AA	NoCall	AA	NoCall	AA	NoCall	AA	AA	AA	AA	NoCall	AA	AA	AA	AA	AA	AA	AA	AA	AA	AA	AA	AA	AA	AA	AA	AA
AX-299497188	BB	AB	AB	AB	AB	BB	AB	AB	AB	BB	BB	AB	AB	AB	AB	AB	AA	AA	AA	AA	AA	AA	AA	AA	AA	AA	AA	AA	AA	AA	AA	AA	AA	AA	AA	AA	AA	AA	AA	AA	AA	AA	AA	AA	AA	AA	AA	AA	AA
AX-297142534	BB	AB	BB	AB	AB	BB	AA	AB	AB	BB	AA	AB	BB	AB	AB	BB	BB	BB	BB	BB	BB	BB	BB	BB	BB	BB	BB	BB	BB	BB	BB	BB	BB	BB	AB	AB	NoCall	NoCall	BB	AB	BB	AB	BB	AB	BB	BB	BB	AB	BB
AX-299497198	AA	AA	AA	AA	AA	AA	AA	AB	AB	BB	AA	AA	AA	AB	AA	AA	BB	BB	BB	BB	BB	BB	BB	BB	BB	BB	BB	BB	BB	BB	BB	BB	BB	BB	AA	NoCall	AA	AA	AA	AA	AA	AA	AA	AA	AA	AA	AA	AA	AA
AX-299583831	BB	BB	BB	BB	BB	BB	BB	BB	BB	BB	BB	BB	BB	BB	BB	BB	BB	BB	BB	BB	BB	BB	BB	BB	BB	BB	BB	BB	BB	BB	BB	BB	BB	BB	AB	AB	AA	AA	AA	AB	AB	AA	AA	AB	AA	BB	AA	AB	BB
AX-297229719	BB	BB	BB	BB	BB	BB	BB	BB	BB	BB	BB	BB	BB	BB	BB	BB	BB	BB	BB	BB	BB	BB	BB	BB	AB	BB	BB	BB	BB	BB	BB	BB	BB	BB	BB	BB	BB	BB	BB	BB	AB	BB	BB	BB	BB	AB	BB	BB	BB
AX-299583844	AB	AB	AB	AB	AB	AB	AB	AB	AB	AB	AB	AB	AB	AB	AB	AB	AB	NoCall	AB	AB	AB	AB	AB	AB	NoCall	AB	AB	AB	BB	AB	NoCall	AB	AB	NoCall	BB	BB	BB	BB	BB	BB	BB	BB	BB	BB	BB	AB	BB	BB	AB
AX-297142541	BB	BB	BB	BB	BB	BB	BB	BB	BB	BB	BB	BB	BB	BB	BB	BB	BB	BB	BB	BB	BB	BB	BB	BB	BB	BB	BB	BB	BB	BB	BB	BB	BB	BB	BB	BB	BB	BB	BB	BB	BB	BB	BB	BB	BB	BB	BB	BB	BB
AX-299497200	BB	BB	BB	BB	BB	AB	BB	BB	BB	AB	BB	BB	BB	BB	BB	BB	BB	BB	BB	BB	BB	BB	BB	BB	BB	BB	BB	BB	BB	NoCall	BB	BB	BB	BB	AB	AB	AB	AB	BB	AB	AB	NoCall	AB	AB	AB	AA	AB	AA	BB
AX-297708339	BB	BB	BB	BB	BB	BB	BB	BB	BB	BB	BB	BB	BB	BB	BB	BB	BB	BB	BB	BB	BB	BB	BB	BB	BB	BB	BB	BB	BB	BB	BB	BB	BB	BB	BB	BB	BB	BB	BB	BB	BB	BB	BB	BB	BB	AB	BB	BB	BB
AX-299497201	BB	BB	BB	BB	BB	BB	BB	BB	BB	BB	NoCall	BB	BB	BB	BB	BB	BB	BB	BB	BB	BB	BB	BB	BB	BB	BB	BB	BB	BB	BB	BB	BB	BB	BB	BB	BB	BB	BB	BB	BB	BB	BB	BB	BB	BB	BB	BB	BB	BB
AX-297142565	NoCall	BB	NoCall	AB	AB	NoCall	BB	AB	NoCall	BB	AB	BB	AB	NoCall	NoCall	AB	AB	AB	AB	AB	NoCall	NoCall	AB	NoCall	NoCall	AB	NoCall	AB	AB	NoCall	AB	AB	AB	AB	AB	AB	BB	AB	BB	AB	NoCall	AB	AB	NoCall	NoCall	AB	AB	AB	AB
AX-299583991	AB	AB	AB	AB	BB	AB	AB	AB	AB	AB	BB	AB	AB	AB	AB	AB	NoCall	AB	AB	AB	AB	AB	AB	AB	AB	AB	AB	AB	AB	AB	AB	AB	AB	AB	AA	AA	AA	AA	BB	AA	AA	AA	AA	AA	AA	AA	AA	AA	AA
AX-299583993	BB	BB	BB	BB	BB	BB	BB	BB	BB	BB	BB	BB	BB	BB	BB	BB	BB	BB	BB	BB	BB	BB	BB	BB	BB	BB	BB	BB	BB	BB	BB	BB	BB	BB	BB	BB	BB	BB	AB	BB	BB	BB	BB	BB	AB	BB	AB	BB	BB
AX-297229885	AA	AA	AA	NoCall	AA	AA	AA	AA	AA	AA	AA	AA	AA	AA	AA	AA	AA	AA	AA	NoCall	AA	AA	AA	NoCall	AA	AA	AA	AA	AA	AA	AA	AB	AA	AA	AA	AA	AA	AA	AB	AA	AA	AA	AA	AA	AB	AA	AB	AA	AA
AX-297229895	AA	AA	AA	AA	AA	AA	AA	AA	AA	AA	AA	AA	AA	AA	AA	AA	AA	AA	AA	AA	AA	AA	AA	AA	AA	AA	AA	AA	AA	AA	AA	AA	AA	AA	AA	AA	AA	AA	AA	AA	NoCall	AA	AA	NoCall	AA	AA	AA	AA	AA
AX-299584015	AA	AA	AA	AA	AA	AA	AA	AA	AA	AA	AA	AA	AA	AA	AA	AA	AA	AA	AA	AA	AA	AA	AA	AA	AA	AA	AA	AA	AA	AA	AA	AA	AA	AA	AA	AA	AA	AA	AA	AA	AA	AA	AA	AA	AA	AA	AA	AA	AA
AX-299584020	BB	BB	BB	BB	BB	BB	BB	BB	BB	BB	BB	BB	BB	BB	BB	BB	BB	BB	BB	BB	BB	BB	BB	BB	BB	BB	BB	BB	BB	BB	BB	BB	BB	BB	AB	AA	AA	AA	AA	AA	AA	AB	AA	AA	AA	AA	AA	AB	AA
AX-168334472	BB	BB	BB	BB	BB	BB	BB	BB	BB	BB	BB	BB	BB	BB	BB	BB	BB	BB	BB	BB	BB	BB	BB	BB	BB	BB	BB	AB	BB	BB	BB	BB	BB	BB	BB	BB	AB	AB	AB	BB	AB	AB	AB	AB	AB	BB	AB	BB	AA
AX-297229917	OTV	OTV	OTV	OTV	OTV	OTV	OTV	OTV	OTV	OTV	OTV	OTV	OTV	OTV	OTV	OTV	OTV	OTV	OTV	OTV	OTV	OTV	OTV	OTV	OTV	OTV	OTV	OTV	OTV	OTV	OTV	OTV	OTV	OTV	BB	BB	BB	BB	AA	BB	OTV	BB	BB	BB	BB	BB	BB	BB	OTV
AX-299584045	AA	AA	AB	AA	AA	AA	AB	AA	AA	AA	AA	AA	AB	AA	NoCall	NoCall	AA	NoCall	AA	AA	AA	NoCall	NoCall	AB	AB	AB	NoCall	AB	AA	AA	AA	NoCall	NoCall	NoCall	AB	AB	AA	AA	BB	AA	BB	BB	NoCall	BB	AB	AB	BB	NoCall	AB
AX-299584047	AA	AA	AA	AA	AA	AA	AA	AA	AA	AA	AA	AA	AA	AA	AA	AA	AA	AA	AA	AA	AA	AA	AA	AA	AA	AA	AA	AA	AA	AA	AA	AA	AA	AA	AA	AA	AA	AA	AA	AA	AA	AA	AA	AA	AA	AA	AA	AA	AA
AX-297142575	AA	AA	AA	AA	AA	AA	AA	AA	AA	AA	AA	AA	AA	AA	AA	AA	BB	BB	BB	BB	BB	BB	BB	BB	BB	BB	BB	BB	BB	BB	BB	BB	BB	BB	AB	AA	AB	AB	AA	AA	AB	AB	AA	AA	AA	AA	AA	AB	AB
AX-299497235	BB	BB	BB	BB	BB	BB	BB	BB	BB	BB	BB	BB	BB	BB	BB	BB	BB	BB	BB	BB	BB	BB	BB	BB	BB	BB	BB	BB	BB	BB	BB	BB	BB	BB	AA	AA	AA	AA	AB	AA	AB	AA	AA	AA	AA	AA	AA	AA	AB
AX-299584057	BB	BB	BB	BB	BB	BB	BB	BB	BB	BB	BB	BB	BB	BB	BB	BB	BB	BB	BB	BB	BB	BB	BB	BB	BB	BB	BB	BB	BB	BB	BB	BB	BB	BB	BB	BB	BB	BB	AB	BB	AB	BB	BB	BB	BB	BB	BB	BB	AB
AX-299584058	AB	BB	AB	AB	AB	AA	BB	AB	BB	BB	BB	AB	AB	AB	AB	AB	BB	BB	BB	BB	BB	BB	BB	BB	BB	BB	BB	BB	BB	BB	BB	BB	BB	BB	BB	BB	BB	BB	AB	BB	AB	BB	BB	BB	BB	BB	BB	AB	AB
AX-297229946	BB	BB	BB	BB	BB	BB	BB	BB	BB	BB	NoCall	BB	BB	BB	BB	BB	BB	BB	BB	BB	BB	BB	BB	BB	BB	BB	BB	BB	BB	BB	BB	BB	BB	BB	BB	BB	BB	BB	BB	BB	BB	BB	BB	BB	BB	BB	BB	BB	BB
AX-299584063	NoCall	NoCall	NoCall	NoCall	AB	BB	AB	AB	BB	BB	BB	NoCall	NoCall	NoCall	AB	AB	AB	AB	AB	AB	AB	AB	AB	AB	NoCall	AB	AB	AB	AB	AB	AB	AB	NoCall	AB	AA	AA	AA	AA	AA	AA	AA	AA	AA	AA	AA	AA	AA	AA	AA
AX-299584072	BB	BB	BB	BB	BB	BB	BB	BB	BB	BB	BB	BB	BB	BB	BB	BB	BB	BB	BB	BB	BB	BB	BB	BB	BB	BB	BB	BB	BB	BB	BB	BB	BB	BB	AB	AA	AA	AA	AA	AA	AA	AB	AA	AA	AA	AA	AA	AA	AA
AX-299584075	BB	BB	BB	BB	BB	BB	BB	BB	BB	BB	BB	BB	BB	BB	BB	BB	BB	BB	NoCall	BB	BB	BB	BB	BB	BB	BB	BB	BB	BB	BB	BB	BB	BB	BB	BB	BB	BB	BB	BB	BB	BB	BB	BB	BB	BB	BB	BB	BB	BB
AX-297229985	AB	BB	BB	AB	AB	AB	BB	BB	BB	AB	BB	AB	BB	BB	BB	BB	BB	BB	BB	BB	BB	BB	BB	BB	NoCall	BB	BB	BB	BB	BB	BB	BB	BB	BB	AA	AA	AA	AA	AA	AA	AA	AA	AA	AA	AA	AA	AA	AA	AA
AX-299584101	NoCall	AA	AA	AA	AA	AA	AA	AB	AA	AA	BB	AA	AA	AA	AA	AA	BB	BB	BB	BB	BB	BB	BB	BB	BB	BB	BB	BB	BB	BB	BB	BB	BB	BB	BB	BB	BB	BB	BB	BB	BB	BB	BB	BB	BB	BB	BB	NoCall	BB
AX-168367302	BB	BB	BB	BB	BB	BB	BB	BB	BB	BB	BB	BB	BB	BB	BB	BB	BB	BB	BB	BB	BB	BB	BB	BB	BB	BB	BB	BB	BB	BB	BB	BB	BB	BB	BB	BB	BB	BB	BB	BB	BB	BB	BB	BB	BB	BB	BB	NoCall	BB
AX-299584107	BB	AB	BB	BB	BB	BB	AB	NoCall	AB	BB	AB	BB	BB	AB	AB	BB	AB	AB	AB	AB	AB	AB	AB	AB	AB	AB	AB	AB	BB	BB	AB	AB	AB	AB	BB	NoCall	BB	BB	BB	NoCall	BB	AB	BB	AA	BB	BB	BB	BB	AB
AX-297229999	BB	BB	BB	BB	BB	BB	BB	BB	BB	BB	BB	BB	BB	BB	BB	BB	BB	BB	BB	BB	BB	BB	BB	BB	BB	BB	BB	BB	BB	BB	BB	BB	BB	BB	BB	BB	BB	BB	BB	BB	BB	BB	BB	BB	BB	BB	BB	BB	BB
AX-297230021	BB	BB	BB	BB	BB	BB	BB	BB	BB	BB	BB	BB	BB	BB	BB	BB	BB	BB	BB	BB	BB	BB	BB	BB	BB	BB	BB	BB	BB	BB	BB	BB	BB	BB	AB	AB	AB	AB	AB	AB	BB	AB	BB	BB	AB	AB	AB	BB	AB
AX-299584144	AA	AA	AA	AA	AA	AA	AA	AA	AA	AA	AA	AB	NoCall	AA	AA	AB	NoCall	AB	AB	AB	NoCall	AB	AB	AB	NoCall	AB	AB	AB	AB	NoCall	NoCall	AB	AB	AB	AA	BB	BB	BB	BB	BB	BB	AB	AB	AA	BB	BB	BB	AB	BB
AX-297230031	NoCall	BB	BB	NoCall	AB	AB	BB	BB	BB	BB	BB	BB	BB	AB	AB	BB	AB	AB	AB	AB	AB	AB	AB	AB	AB	AB	AB	AB	AB	AB	AB	AB	AB	AB	BB	BB	BB	BB	BB	BB	BB	BB	BB	BB	BB	BB	BB	BB	BB
AX-300063063	AB	AB	AB	AB	AA	AB	AB	AB	AB	AB	AB	AB	AB	AB	AA	AB	AB	AB	AB	AB	AB	AB	AB	AB	AB	AB	AB	AB	AB	AB	AB	AB	AB	AB	AB	BB	BB	BB	BB	BB	NoCall	AB	BB	BB	BB	BB	BB	BB	BB
AX-297142587	AB	BB	BB	AB	BB	BB	NoCall	BB	BB	BB	BB	BB	BB	BB	BB	BB	AA	AA	AA	AA	AA	AA	AA	AA	AA	AA	AA	AA	AA	AA	AA	AA	AA	AA	AB	AB	BB	BB	AB	AB	AA	BB	AB	BB	BB	AB	BB	BB	BB
AX-297230300	AA	AA	AA	AA	AA	AA	AB	AA	AA	AB	AA	BB	AA	AA	AA	AB	BB	BB	BB	BB	BB	BB	BB	BB	NoCall	BB	BB	NoCall	NoCall	BB	BB	BB	BB	BB	BB	BB	BB	BB	BB	BB	BB	BB	BB	BB	BB	BB	BB	BB	BB
AX-297230304	AA	AA	AA	AA	AA	AA	AA	AA	AA	AA	AA	AA	AA	AA	AA	AA	AA	AA	AA	AA	AA	AA	AA	AA	AA	AA	AA	AA	AA	AA	AA	AA	AA	AA	AB	AB	AA	AA	AA	AB	AA	AB	AA	AA	AA	AA	AA	AB	AB
AX-299497266	AA	AA	AA	AA	AA	AA	AA	AA	AA	AA	AA	AA	AA	AA	AA	AA	AA	AA	AA	AA	AA	AA	AA	AA	AA	AA	AA	AA	AA	AA	AA	AA	AA	AA	BB	BB	BB	BB	BB	BB	AB	BB	BB	BB	BB	BB	BB	BB	BB
AX-297230348	BB	BB	BB	BB	BB	BB	BB	BB	BB	BB	BB	BB	BB	BB	BB	BB	BB	BB	BB	BB	BB	BB	BB	BB	BB	BB	BB	BB	BB	BB	BB	BB	BB	BB	BB	BB	AB	AB	AB	BB	BB	AB	BB	BB	AB	AB	AB	AB	AB
AX-297142610	BB	BB	BB	BB	BB	BB	BB	BB	BB	BB	BB	BB	BB	BB	BB	BB	BB	BB	BB	BB	BB	BB	BB	BB	BB	BB	BB	BB	BB	BB	BB	BB	BB	BB	BB	BB	AB	AB	AB	BB	BB	BB	AB	AB	BB	BB	BB	BB	BB
AX-297230359	BB	BB	BB	BB	BB	BB	BB	BB	BB	BB	BB	BB	BB	BB	BB	BB	BB	BB	BB	BB	BB	BB	BB	BB	BB	BB	BB	BB	BB	BB	BB	BB	BB	BB	AA	AB	AA	AA	AB	AB	AB	AB	AA	AB	BB	AB	BB	AB	AB
AX-299584474	BB	NoCall	BB	BB	BB	BB	BB	BB	BB	BB	NoCall	BB	BB	BB	BB	BB	BB	BB	BB	BB	BB	BB	BB	BB	BB	BB	BB	BB	BB	BB	BB	BB	BB	BB	BB	BB	BB	BB	BB	BB	BB	BB	BB	BB	BB	BB	BB	BB	BB
AX-299584480	BB	BB	BB	BB	BB	BB	BB	BB	BB	BB	NoCall	BB	BB	BB	BB	BB	AA	AA	AA	AA	AA	AA	AA	AA	AA	AA	AA	AA	AA	AA	AA	AA	AA	AA	BB	BB	BB	BB	AB	BB	BB	AB	BB	AB	AA	BB	AA	BB	BB
AX-299584486	BB	AB	AB	AB	AB	BB	AB	AA	AB	BB	BB	AB	AB	AB	AB	AB	AB	AB	AB	AB	AB	AB	AB	AB	AB	AB	AB	AB	AB	NoCall	AB	AB	AB	AB	AB	BB	BB	BB	BB	BB	BB	AB	BB	BB	AA	BB	AA	BB	BB
AX-297230435	AA	AA	AA	AA	AA	AA	AA	AA	AA	AB	AA	AA	AA	AA	AA	AA	AA	AA	AA	AA	AA	AA	AA	AA	AA	AA	AA	AA	AA	AA	AA	AA	AA	AA	AB	AB	AA	AA	AB	AB	AA	AB	AA	AA	AB	AB	AB	AB	AB
AX-299584575	AB	BB	BB	BB	AA	BB	BB	BB	BB	AB	BB	BB	AB	BB	BB	BB	BB	BB	BB	BB	BB	BB	BB	BB	BB	BB	BB	BB	BB	BB	BB	BB	BB	BB	AB	AB	BB	BB	BB	AB	BB	AB	BB	BB	BB	NoCall	BB	BB	BB
AX-299584586	BB	BB	BB	BB	BB	NoCall	BB	BB	BB	AA	BB	BB	BB	BB	BB	BB	BB	BB	BB	BB	BB	BB	BB	BB	BB	BB	BB	BB	BB	BB	BB	BB	BB	BB	BB	AB	BB	BB	BB	AB	BB	BB	BB	BB	BB	BB	BB	BB	AB
AX-297230517	BB	AB	BB	AB	BB	BB	AB	NoCall	AB	BB	AB	BB	AB	AA	BB	BB	AA	AA	AA	AA	AA	AA	AA	AA	AA	AA	AA	AA	AA	AA	AA	AA	AA	AA	AA	AA	AA	AA	AB	AA	AA	AA	AA	AB	AA	AA	AA	AA	AA
AX-299584632	AA	AA	AA	AA	AA	AA	AB	AA	AB	AA	AA	AA	NoCall	AB	AB	AA	AB	BB	NoCall	BB	BB	BB	AB	AB	BB	BB	AB	AB	AB	AB	AB	AB	BB	BB	AA	AA	BB	BB	AB	AA	AA	AA	AA	AA	AA	AA	AA	BB	AA
AX-299497290	BB	BB	BB	NoCall	BB	BB	BB	BB	BB	BB	BB	BB	AB	AB	BB	BB	NoCall	NoCall	BB	BB	BB	NoCall	NoCall	BB	BB	BB	NoCall	BB	BB	BB	BB	BB	BB	BB	BB	AB	BB	NoCall	BB	AB	AB	BB	AA	BB	BB	BB	BB	BB	AB
AX-299584642	AB	AB	AB	AB	AB	AB	AB	AB	AB	AB	NoCall	AB	AB	AB	AB	AB	AB	AB	AB	AB	AB	AB	AB	AB	AB	AB	AB	AB	AB	AB	AB	AB	AB	AB	AA	AA	AA	AA	NoCall	AA	AA	AA	AB	AA	AA	AA	NoCall	AA	AA
AX-299584643	AB	AB	AB	AB	AB	NoCall	AA	AB	AB	NoCall	AB	AB	AB	AB	AB	AB	NoCall	BB	BB	BB	BB	BB	BB	NoCall	BB	NoCall	BB	BB	NoCall	BB	BB	BB	BB	BB	AB	AB	AA	AA	AA	AB	BB	AA	AA	BB	AB	AB	BB	NoCall	BB
AX-299584647	AA	AA	AA	AA	AA	AA	AA	AA	AA	AA	AA	AA	AA	AA	AA	AA	AA	AA	AA	AA	AA	AA	AA	AA	AA	AA	AA	AA	AA	AA	AA	AA	AA	AA	BB	BB	BB	BB	BB	BB	BB	BB	AB	BB	BB	BB	BB	BB	BB
AX-297230540	BB	BB	BB	BB	AB	BB	BB	BB	BB	BB	BB	BB	BB	BB	AB	BB	AA	AA	AA	AA	AA	AA	AA	AA	AA	AA	AA	AA	AA	AA	AA	AA	AA	AA	AA	BB	BB	BB	AB	BB	AA	AB	AA	AA	AB	AB	AB	BB	AB
AX-297142634	AA	AA	AA	AA	AA	AA	AA	AA	AA	AA	AA	AA	AA	AA	AA	AA	AA	AA	AA	AA	AA	AA	AA	AA	AA	AA	AA	AA	AA	AA	AA	AA	AA	AA	AA	AA	AB	AB	BB	AA	BB	AA	AB	AB	AA	AB	AA	AA	AA
AX-168367643	AA	AA	AA	AA	AA	AA	AA	AA	AA	AA	AA	AA	AA	AA	AA	AA	BB	BB	BB	BB	BB	BB	BB	BB	BB	BB	BB	BB	BB	BB	BB	BB	BB	BB	BB	BB	BB	BB	BB	BB	BB	BB	BB	BB	BB	BB	BB	AB	BB
AX-168332555	AA	AA	AA	AA	AA	AA	AA	AA	AA	AA	AA	AA	AA	AA	AA	AA	BB	BB	BB	NoCall	NoCall	BB	BB	BB	BB	BB	BB	BB	BB	BB	BB	NoCall	BB	BB	BB	AB	BB	BB	BB	AB	AB	BB	AB	AB	BB	BB	BB	BB	AB
AX-299584659	AA	AA	AA	AA	AA	AA	AA	AA	AA	AA	AA	AA	AA	AA	AA	AA	AB	AA	AB	AA	AA	AA	AB	AA	AA	AA	AA	AA	AA	AA	AB	AA	AA	AA	AA	AA	AA	AA	AA	AA	AA	AA	AA	AA	AA	AA	AA	AB	AA
AX-299584668	AA	AA	AB	AB	NoCall	AB	AB	AB	AB	AB	NoCall	AB	AB	NoCall	AB	AB	BB	BB	BB	BB	BB	BB	BB	BB	BB	BB	BB	BB	BB	BB	BB	BB	BB	BB	BB	BB	BB	BB	NoCall	BB	BB	BB	BB	BB	BB	BB	BB	BB	BB
AX-299584669	AA	AA	AA	AA	AA	AA	AA	AA	AA	AA	AA	AA	AA	AA	AA	AA	AA	AA	AA	AA	AA	AA	AA	AA	AA	AA	AA	AA	AA	AA	AA	AA	AA	AA	AA	AB	AA	AA	AA	AB	AB	AA	BB	BB	AB	AB	AB	AB	BB
AX-299584671	AA	AA	AA	AA	AA	AA	AA	AA	AA	AA	AA	AA	AA	AA	AA	AA	AA	AA	AA	AA	AA	AA	AA	AA	AA	AA	AA	AA	AA	AA	AA	AA	AA	AA	AA	AA	AA	AA	AA	AA	AA	AA	AA	AA	AA	AA	AA	AA	AA
AX-297230560	AA	AA	AA	AA	AA	AA	AA	AA	AA	AA	AA	AA	AA	AA	AA	AA	AA	AA	AA	AA	AA	AA	AA	AA	AA	AA	AA	AA	AA	AA	AA	AA	AA	AA	AA	AA	AB	AB	BB	AA	AA	AA	AA	AA	AA	AB	AA	AA	AA
AX-297142638	BB	BB	BB	BB	BB	BB	BB	BB	BB	BB	BB	BB	BB	BB	BB	BB	BB	BB	BB	BB	BB	BB	BB	BB	BB	BB	BB	BB	BB	BB	BB	BB	BB	BB	BB	BB	BB	NoCall	BB	BB	BB	BB	BB	BB	BB	BB	BB	AA	BB
AX-297709883	AA	AA	AB	AA	AA	AA	AA	AA	AA	AA	AB	AA	AB	AA	NoCall	AA	AB	AA	AA	AA	AA	AA	AA	AA	AB	AA	AA	AA	AA	AA	AA	AA	AA	AA	AA	AA	AA	AA	AA	AA	AA	AA	AA	AA	AA	AA	AA	AA	AA
AX-297142643	BB	BB	BB	BB	NoCall	BB	BB	BB	BB	BB	BB	BB	BB	BB	NoCall	BB	BB	BB	BB	BB	BB	BB	BB	BB	BB	BB	BB	BB	BB	BB	BB	BB	BB	BB	AA	AA	AA	AA	AB	AA	AA	AA	AA	AA	AA	AA	AA	AA	AA
AX-297230597	BB	AB	BB	BB	BB	BB	BB	AB	BB	BB	AB	BB	BB	BB	BB	BB	AA	AA	AA	AA	AA	AA	AA	AA	AA	AA	AA	AA	AA	AA	AA	NoCall	NoCall	AA	AA	AA	AA	AA	AA	AA	AA	AA	AA	AA	AA	AA	AA	AA	AA
AX-297142649	BB	BB	BB	BB	BB	BB	BB	BB	BB	BB	BB	BB	BB	BB	BB	BB	AA	AA	AA	AA	AA	AA	AA	AA	AA	AA	AA	AA	AA	AA	AA	AA	AA	AA	BB	BB	BB	BB	BB	BB	BB	BB	BB	BB	BB	BB	BB	BB	BB
AX-299584723	BB	BB	BB	BB	BB	BB	BB	BB	BB	BB	BB	BB	BB	BB	BB	BB	BB	BB	BB	BB	BB	BB	BB	BB	BB	BB	BB	BB	BB	BB	BB	BB	BB	BB	AA	BB	AB	AB	BB	BB	AB	AA	AB	AB	AB	AB	AB	AB	AB
AX-299584724	BB	BB	BB	BB	BB	BB	BB	BB	BB	BB	BB	BB	BB	BB	BB	BB	BB	BB	BB	BB	BB	BB	BB	BB	BB	BB	BB	BB	BB	BB	BB	BB	AB	BB	BB	BB	BB	BB	BB	BB	BB	BB	BB	BB	BB	BB	BB	BB	BB
AX-297142652	AA	AA	AB	AB	AB	NoCall	AA	AB	AA	AB	AB	NoCall	AA	NoCall	BB	AA	AA	AA	AA	AA	AA	AA	AA	AA	AA	AA	AA	AA	AA	AA	AA	AA	AA	AA	BB	BB	BB	BB	BB	BB	BB	BB	BB	BB	BB	BB	BB	AB	BB
AX-299497315	OTV	OTV	OTV	OTV	OTV	OTV	OTV	OTV	OTV	OTV	OTV	OTV	OTV	OTV	OTV	OTV	BB	BB	BB	BB	BB	BB	BB	BB	BB	BB	BB	BB	BB	BB	BB	BB	BB	BB	BB	BB	BB	BB	BB	BB	BB	BB	BB	BB	BB	BB	BB	BB	AB
AX-300064160	BB	BB	BB	BB	BB	BB	BB	BB	NoCall	BB	NoCall	BB	BB	BB	BB	BB	BB	BB	BB	BB	BB	BB	BB	BB	BB	BB	BB	BB	BB	BB	BB	BB	BB	BB	BB	BB	BB	BB	BB	BB	BB	BB	BB	BB	BB	BB	BB	BB	BB
AX-297142655	AA	AA	AA	AA	AA	AA	AA	AA	AA	AA	AA	AA	AA	AA	AA	AA	AA	AA	AA	AA	AA	AA	AA	AA	NoCall	AA	AA	AA	AA	AA	AA	AA	AA	AA	BB	BB	BB	BB	BB	BB	BB	BB	BB	BB	BB	BB	BB	BB	BB
AX-299497320	BB	BB	BB	BB	BB	BB	BB	BB	BB	BB	NoCall	BB	BB	BB	BB	BB	BB	BB	BB	BB	BB	BB	BB	BB	BB	BB	BB	BB	BB	BB	BB	BB	BB	BB	BB	BB	BB	BB	BB	BB	BB	BB	BB	BB	BB	BB	BB	BB	BB
AX-299584793	AB	AB	AB	AB	NoCall	NoCall	AB	AB	AB	AB	AB	AB	AB	AB	NoCall	BB	BB	BB	BB	BB	BB	BB	NoCall	NoCall	NoCall	AB	NoCall	AB	AB	BB	NoCall	NoCall	AB	BB	NoCall	AB	AA	AA	AB	NoCall	AA	AA	AA	AA	AA	AA	AA	AA	AA
AX-299497335	BB	AB	AB	NoCall	NoCall	AB	AB	NoCall	NoCall	AB	AB	BB	AB	AB	NoCall	AB	BB	BB	BB	BB	BB	BB	BB	BB	BB	BB	BB	BB	BB	BB	BB	BB	NoCall	BB	AB	AA	AB	AB	AB	AA	BB	AB	AB	AA	BB	BB	BB	BB	AA
AX-297142674	BB	BB	BB	BB	BB	BB	BB	BB	BB	BB	BB	BB	BB	BB	BB	BB	BB	BB	BB	BB	BB	BB	BB	BB	BB	BB	BB	BB	BB	BB	BB	BB	BB	BB	BB	BB	BB	BB	BB	BB	BB	BB	BB	BB	BB	BB	BB	BB	BB
AX-297142675	BB	BB	BB	BB	BB	BB	BB	BB	BB	BB	BB	BB	BB	BB	BB	BB	BB	BB	BB	BB	BB	BB	BB	BB	BB	BB	BB	BB	BB	BB	BB	BB	BB	BB	BB	BB	BB	BB	BB	BB	BB	BB	BB	BB	BB	BB	BB	BB	BB
AX-297142676	AA	AA	AA	AA	AA	NoCall	AA	AA	NoCall	NoCall	AA	AA	AB	AA	AA	AA	AA	AA	AA	AA	AA	AA	NoCall	AA	AA	AA	AA	AA	AA	AA	AA	AA	AA	AA	AA	AA	AA	AA	AA	AA	AA	AA	AA	AA	AA	AA	AA	AA	AA
AX-299497341	AA	AA	AA	AA	AA	AA	AA	AA	AA	AA	AA	AA	AA	AA	AA	AA	AB	NoCall	AB	AB	AB	AA	AB	AB	AB	AB	AB	AB	AB	NoCall	AA	AB	AB	AB	AA	AA	AA	AA	AA	AA	AA	AA	AA	AA	AA	AA	AA	AA	AA
AX-299584851	BB	BB	AB	AB	AB	BB	BB	BB	BB	BB	BB	BB	AB	BB	AB	AB	BB	BB	BB	BB	BB	BB	BB	BB	BB	BB	BB	BB	BB	BB	BB	BB	BB	BB	BB	BB	BB	BB	BB	BB	BB	BB	BB	BB	BB	BB	BB	BB	BB
AX-299497343	OTV	OTV	OTV	OTV	OTV	OTV	OTV	OTV	OTV	OTV	OTV	OTV	OTV	OTV	OTV	BB	BB	BB	BB	BB	BB	BB	BB	BB	BB	BB	BB	BB	BB	BB	BB	BB	BB	BB	BB	BB	BB	BB	BB	BB	BB	AB	BB	BB	AB	BB	AB	BB	BB
AX-299497345	BB	AB	BB	BB	AB	NoCall	BB	BB	BB	NoCall	BB	BB	BB	BB	NoCall	BB	BB	BB	BB	BB	BB	BB	BB	BB	BB	BB	BB	BB	BB	BB	BB	BB	BB	BB	AB	AB	AB	AB	AB	AB	BB	AB	AB	AA	BB	AA	BB	AA	AB
AX-299497347	AA	NoCall	AA	AA	AA	AA	AA	AA	AA	AA	AA	AA	AA	AA	AA	AA	AA	AA	AA	AA	AA	AA	AA	AA	AA	AA	AA	AA	AA	AA	AA	AA	AA	AA	AA	AA	AA	AA	AA	AA	AA	AB	AA	AB	AB	AA	AB	AA	AA
AX-299584893	AB	AB	AB	NoCall	AB	AB	BB	AB	AB	AB	AB	AB	NoCall	NoCall	AB	AB	AB	AB	BB	AB	AB	AB	AB	NoCall	BB	NoCall	AB	AB	AB	AB	NoCall	AB	BB	NoCall	BB	BB	BB	BB	BB	BB	BB	NoCall	BB	BB	BB	BB	BB	BB	BB
AX-297230786	BB	NoCall	BB	BB	BB	BB	BB	BB	BB	BB	BB	BB	BB	BB	BB	BB	AB	BB	BB	BB	BB	BB	AB	BB	AB	AB	BB	BB	BB	BB	AB	BB	BB	AB	BB	BB	BB	BB	BB	BB	BB	BB	BB	BB	BB	BB	BB	BB	BB
AX-297142688	AA	AA	AA	AA	AA	AA	AA	AA	AA	AA	AA	AA	AA	AA	AA	AA	AB	AA	AB	AB	NoCall	AB	AB	AB	AB	AB	AB	AB	AB	NoCall	AB	AB	AB	AB	AA	AA	AA	AA	AA	AA	AA	AA	AA	AA	AA	AA	AA	AA	AA
AX-297230816	AA	AA	AA	AA	AA	AA	AA	AA	AA	AA	AA	AA	AA	AA	AA	AA	AA	AA	AA	AA	AA	AA	AA	AA	AA	AA	AA	AA	AA	AA	AA	AA	AA	AA	BB	BB	BB	BB	BB	BB	AB	BB	BB	BB	BB	AA	BB	AB	BB
AX-297142694	BB	BB	BB	BB	BB	BB	BB	BB	BB	BB	BB	BB	BB	BB	BB	AB	BB	BB	BB	BB	BB	BB	BB	BB	BB	BB	BB	BB	BB	BB	BB	BB	BB	BB	AB	BB	AB	AB	BB	BB	AA	AA	AB	AB	AB	BB	AB	AA	AB
AX-299584952	AB	AA	AB	BB	AB	AB	AA	AB	AB	BB	AA	BB	NoCall	AB	AB	AB	BB	BB	NoCall	BB	BB	BB	BB	BB	BB	BB	BB	BB	BB	BB	BB	BB	BB	BB	BB	BB	BB	BB	BB	BB	BB	NoCall	BB	BB	BB	BB	BB	BB	BB
AX-297230857	AA	AA	AA	AA	AA	AA	AA	AA	AA	AA	NoCall	AA	AA	AA	AA	AA	AB	AB	AB	NoCall	NoCall	AB	NoCall	AB	NoCall	NoCall	NoCall	AB	NoCall	NoCall	NoCall	NoCall	NoCall	AB	AB	BB	AB	AB	BB	BB	BB	NoCall	BB	AB	AB	BB	AB	BB	BB
AX-299584995	AB	AB	AA	BB	NoCall	AB	AB	AB	AB	AA	AB	AB	BB	AB	AB	AA	BB	BB	BB	BB	BB	BB	BB	BB	BB	BB	BB	BB	BB	NoCall	BB	BB	BB	BB	NoCall	AA	BB	BB	AA	AA	NoCall	NoCall	AA	AA	AA	AA	AA	AB	AB
AX-300064653	AB	AA	BB	AB	AB	AB	AB	AB	AB	AB	AB	AB	AB	AB	AB	BB	AB	AB	AB	AB	AB	AB	AB	AB	AB	AB	AB	AB	AB	AB	AB	AB	AB	AB	BB	BB	BB	BB	AB	BB	AB	BB	AB	AB	AB	BB	AB	AB	AB
AX-299585019	AB	BB	AB	AB	AB	AB	AB	AB	AB	AB	AA	AB	NoCall	AB	AB	AB	AB	AB	AB	AB	AB	AB	AB	AB	AB	AB	AB	AB	AB	NoCall	AB	AB	AB	AB	AA	AA	AB	AB	AB	AA	AB	AA	AB	AB	AB	AA	AB	AB	AB
AX-299585136	BB	BB	BB	BB	BB	AB	BB	BB	AA	BB	BB	AB	BB	AA	BB	BB	NoCall	BB	NoCall	BB	BB	BB	BB	BB	BB	BB	BB	BB	BB	BB	BB	BB	BB	BB	BB	BB	BB	BB	BB	BB	BB	BB	BB	BB	BB	BB	BB	AB	BB
AX-299585164	BB	BB	AB	NoCall	BB	BB	BB	BB	BB	BB	BB	AB	BB	BB	BB	NoCall	BB	BB	BB	BB	BB	BB	BB	BB	BB	BB	BB	BB	BB	BB	BB	BB	BB	BB	BB	BB	BB	BB	BB	BB	BB	BB	BB	BB	BB	BB	BB	BB	BB
AX-297710811	AB	AB	AB	AB	AB	AB	AB	NoCall	AB	AB	AB	AB	AB	AB	AB	AB	AB	AB	AB	AB	AB	AB	AB	AB	AB	AB	AB	AB	AB	AB	AB	NoCall	AB	AB	AA	AA	AA	AA	AA	AA	AB	AB	AB	AA	AB	AA	AB	BB	AA
AX-297710875	BB	BB	BB	BB	BB	BB	BB	BB	BB	BB	BB	BB	BB	BB	BB	BB	BB	BB	BB	BB	BB	BB	BB	BB	BB	BB	BB	BB	BB	BB	BB	BB	BB	BB	BB	BB	BB	BB	BB	BB	BB	BB	BB	BB	BB	BB	BB	BB	BB
AX-297231077	AB	AB	AB	AB	AB	AB	AB	AB	AB	AB	AB	AB	AB	AB	AB	AA	AB	AB	AB	AB	AB	AB	AB	AB	AB	AB	AB	AB	AB	AB	AB	AB	AB	AB	BB	BB	BB	BB	BB	BB	AB	AB	AB	BB	AB	BB	AB	BB	BB
AX-299585197	AB	AB	AB	AB	AB	AB	AB	AB	AB	AB	AB	AB	AB	AB	AB	AB	NoCall	AB	AB	AB	AB	AB	AB	AB	AB	AB	AB	AB	AB	AB	AB	AB	AB	AB	AA	AA	NoCall	AA	NoCall	AA	AB	AB	AB	AB	AB	NoCall	AB	AA	AA
AX-297710932	AB	AB	AB	AB	AB	AB	AB	AB	AB	AB	AB	AB	AB	AB	AB	AB	AB	AB	AB	AB	AB	AB	AB	AB	AB	AB	AB	AB	AB	AB	AB	AB	AB	AB	AA	AA	AA	AA	AA	AA	AB	AB	AB	AA	AB	AA	AB	AA	AA
AX-299497374	AA	AA	AA	AA	AA	AA	AA	AA	AA	AA	AA	AA	AA	AA	AA	AA	AA	AA	AA	AA	AA	AA	AA	NoCall	AA	AA	AA	AA	AA	AA	AA	AA	AA	AA	AA	AA	AA	AA	AA	AA	AB	AB	AB	AB	BB	AA	BB	AA	AA
AX-297231098	BB	BB	BB	BB	BB	BB	BB	BB	BB	BB	BB	BB	BB	BB	BB	BB	BB	BB	BB	BB	BB	BB	BB	BB	BB	BB	BB	BB	BB	BB	BB	BB	BB	BB	BB	BB	BB	BB	BB	BB	BB	BB	BB	BB	BB	BB	BB	BB	BB
AX-299585213	AA	AB	AA	AB	AB	AA	BB	AA	AB	AA	AB	BB	BB	AA	BB	AA	AA	AA	AA	AA	AA	NoCall	AA	AA	AA	AA	AA	AA	AA	AA	AA	AA	AA	AA	AB	AB	AB	AB	AB	AB	AA	AA	AA	AA	AA	AB	AA	NoCall	NoCall
AX-297231114	AB	AB	AB	AB	AB	AB	NoCall	NoCall	AB	AB	AB	AB	AB	NoCall	NoCall	NoCall	AB	NoCall	AB	NoCall	AB	AB	AB	NoCall	AB	NoCall	AB	NoCall	AB	NoCall	AB	AB	AB	AB	AA	AA	AB	AB	AA	AA	AA	AA	AA	AA	AA	AB	AA	AA	AA
AX-299585235	AA	AA	AA	AA	AA	AA	AA	AA	AA	AA	AA	AA	AA	AA	AA	AA	AA	AA	AA	AA	AA	AA	AA	AA	AA	AA	AA	AA	AA	AA	AA	AA	AA	AA	BB	BB	AB	AB	BB	BB	AB	AB	BB	AA	AA	BB	AA	AB	BB
AX-297231130	AA	AA	AB	AA	AA	AA	AA	AA	AA	NoCall	AA	AA	AA	AA	AA	AB	AA	AA	AA	AA	AA	AA	AA	AA	AA	AA	AA	AA	AA	AA	AA	AA	AA	AA	AA	AA	BB	BB	AA	AA	AB	AA	AB	AB	AA	AA	AA	AA	BB
AX-299497380	BB	BB	BB	BB	BB	BB	BB	BB	BB	BB	BB	BB	BB	BB	BB	BB	BB	BB	BB	BB	BB	BB	BB	BB	BB	BB	BB	BB	BB	BB	BB	BB	BB	BB	AA	AA	BB	BB	AA	AA	AB	AA	AA	AB	AA	AA	AA	AA	AA
AX-297231137	AA	AA	AA	AA	AA	AA	NoCall	AA	NoCall	AA	AA	AA	AA	AA	AA	AA	AA	AA	AA	AA	AA	AA	AA	AA	AA	AA	AA	AA	AA	AA	AA	AA	AA	AA	AB	AA	AB	AB	NoCall	AA	BB	AA	AA	AA	NoCall	AA	AB	AA	AA
AX-297231140	AA	AA	AA	AA	AA	AA	AA	AA	AA	AA	AA	AA	AA	AA	AA	AA	AA	AA	AA	AA	AA	AA	NoCall	NoCall	AA	AA	AA	AA	AA	AA	AA	AA	AA	AA	AA	AA	AA	AA	AA	AA	AA	AA	AA	AB	AA	AA	AA	AA	AA
AX-297231142	AA	AA	AA	AA	AA	AA	AA	AA	AA	AA	AA	AA	AA	AA	AA	AA	AA	AA	NoCall	AA	AA	AA	AA	AA	AA	AA	AA	AA	AA	AA	AA	AA	AA	AA	AA	AA	AA	AA	AA	AA	AA	AA	AA	AA	AA	AA	AA	AA	BB
AX-168332554	AA	AA	AA	AA	AA	AA	AA	AA	AA	AA	AA	AA	AA	AA	AA	AA	AA	AA	AA	AA	AA	AA	AA	AA	AA	AA	AA	AA	AA	AA	AA	AA	AA	AA	AA	AA	AA	AA	AA	AA	AA	AA	AB	BB	AB	AA	AB	AA	BB
AX-297142718	AA	AA	AB	AA	AA	AB	AA	AA	AB	AA	AA	AB	AB	AA	AB	AB	AA	AB	AA	AB	AB	AA	AA	AA	AB	AB	AA	AA	AA	AA	AA	AA	BB	AB	BB	BB	AB	AB	BB	BB	BB	BB	AB	BB	NoCall	BB	BB	BB	BB
AX-299497382	BB	BB	NoCall	BB	BB	BB	BB	BB	BB	BB	BB	AB	BB	BB	BB	BB	AB	AB	AB	AB	AB	AB	AB	NoCall	AB	AB	AB	AB	AB	AB	AB	AB	NoCall	AB	BB	BB	BB	NoCall	BB	BB	BB	BB	BB	AB	BB	BB	BB	BB	BB
AX-168367300	AA	AA	NoCall	AA	AA	NoCall	AB	AA	NoCall	AA	AB	NoCall	AA	AA	AA	AB	NoCall	NoCall	NoCall	NoCall	AB	AA	AA	AB	NoCall	AB	NoCall	NoCall	AB	AB	AB	AB	AB	NoCall	AA	AA	AA	AA	AA	AA	AA	AA	AA	AA	AA	AA	AA	AA	AA
AX-299585285	BB	NoCall	AB	AB	AB	BB	NoCall	AB	AB	BB	NoCall	BB	AB	AB	NoCall	BB	AB	AB	AB	AB	AB	AB	NoCall	AB	AB	AB	AB	AB	AB	NoCall	AB	AB	AB	AB	AB	AB	AB	AB	AB	AB	AB	AB	AB	BB	AB	AB	AB	AB	AB
AX-297142728	BB	BB	BB	BB	BB	BB	BB	BB	BB	BB	BB	BB	BB	BB	BB	BB	BB	BB	BB	BB	BB	BB	BB	BB	BB	BB	BB	BB	BB	BB	BB	BB	BB	BB	BB	BB	BB	BB	BB	BB	BB	BB	BB	BB	BB	BB	BB	BB	BB
AX-299497392	AA	AA	AA	AA	AA	AA	AA	AA	AA	AA	AA	AA	AA	AA	AA	AB	AA	AA	AA	AA	AA	AA	AA	AA	AA	AA	AA	AA	AA	AA	AA	AA	AA	AA	AA	AA	AA	AA	AA	AA	AA	AA	AA	AA	AA	AA	AA	AA	AA
AX-297231225	AA	AA	AB	AB	AA	AA	AA	AB	AB	NoCall	AB	AA	NoCall	AA	NoCall	NoCall	AB	NoCall	NoCall	NoCall	AA	NoCall	AB	AA	AA	AB	AB	AA	AB	AB	AB	NoCall	AB	AA	AB	AB	AB	AB	AB	AB	AB	AB	AB	AB	AB	AB	AB	AB	AB
AX-299585399	AA	AA	AA	AA	AA	AA	AA	AA	AA	AA	AA	AA	AA	AA	AA	AA	AA	AA	AA	AA	AA	AA	AA	AA	AA	AA	AA	AA	AA	AA	AA	AA	AA	AA	BB	BB	BB	BB	BB	BB	BB	BB	BB	AB	BB	AB	BB	BB	BB
AX-299585400	BB	BB	BB	BB	BB	BB	BB	BB	BB	BB	BB	BB	BB	BB	NoCall	BB	BB	BB	BB	BB	BB	BB	BB	BB	BB	BB	BB	BB	BB	BB	BB	BB	BB	BB	BB	BB	BB	BB	BB	BB	BB	BB	BB	BB	BB	BB	BB	BB	BB
AX-297231291	AA	AA	AA	AA	AA	AA	AA	AA	AA	AA	AA	AA	AA	AA	AA	AA	NoCall	AB	AB	AB	AB	AB	AB	AB	NoCall	NoCall	AB	AB	AB	AB	AB	AB	AB	AB	AA	AA	AA	AA	AA	AA	AA	AA	AA	AA	AA	AA	AA	AA	AA
AX-299585425	BB	AB	BB	NoCall	AB	BB	AB	AB	BB	BB	BB	BB	BB	AB	BB	BB	AB	AB	AB	AB	AB	AB	AB	AB	AB	AB	AB	AB	AB	AB	AB	AB	AB	NoCall	BB	AB	BB	BB	BB	NoCall	BB	BB	BB	NoCall	AB	AB	AB	BB	BB
AX-299497402	AB	AB	AB	AB	AB	AA	AA	AA	AA	AA	AA	AA	AB	AA	AA	AB	AA	AA	AA	AA	AA	AA	AA	AA	AA	AA	AA	AA	AA	AA	AA	AA	AA	AA	AA	AA	AA	AA	AA	AA	AA	AA	AA	AA	AA	AA	AA	AA	AA
AX-297231465	AB	AB	AB	AB	AB	NoCall	AB	AB	AB	AB	BB	AB	AB	AB	AB	BB	AB	BB	AB	BB	BB	AB	AB	AB	NoCall	BB	AB	AB	AB	AB	AB	AB	BB	NoCall	BB	BB	BB	BB	BB	BB	BB	BB	AB	BB	BB	BB	NoCall	BB	BB
AX-299497416	AB	AA	AB	AB	NoCall	AB	NoCall	AB	AB	NoCall	AB	AB	AA	AA	NoCall	AA	AA	AA	AA	AA	AB	AA	AA	AA	AA	AA	AA	AA	AA	AA	AA	AA	AA	AA	AA	AA	AA	AA	AA	AA	AA	AA	AA	AA	AA	AA	AA	AA	AA
AX-299585614	BB	BB	BB	BB	BB	BB	BB	BB	BB	BB	NoCall	BB	BB	BB	BB	BB	BB	BB	BB	BB	BB	BB	BB	BB	BB	BB	BB	BB	BB	BB	BB	BB	BB	BB	NoCall	BB	AB	AB	BB	NoCall	BB	NoCall	BB	AB	NoCall	BB	BB	BB	BB
AX-299585627	BB	AB	BB	BB	BB	AB	BB	AB	BB	BB	BB	AB	BB	AB	BB	BB	AB	AB	AB	AB	AB	AB	AB	AB	AB	AB	AB	AB	AB	AB	AB	AB	AB	AB	AB	AB	AB	AB	AB	AB	AB	AB	AB	AB	BB	AB	BB	AB	NoCall
AX-297231533	AA	AA	AA	AA	AA	AA	AA	NoCall	AA	AA	AA	AB	AA	AA	AA	AA	AA	AA	AA	AA	AA	AA	AA	AA	AA	AA	AA	AA	AA	AA	AA	AA	AA	AA	AA	AB	AA	AA	AA	AB	AB	AA	AA	AA	AA	AA	AA	AB	AB
AX-300066171	AB	AA	AB	AB	AB	AB	AA	AA	AB	NoCall	AB	AB	AB	AA	AB	AB	AA	AA	AA	AA	AA	AA	AA	AA	AA	AA	AA	AA	AA	AA	AA	AA	AA	AA	AA	AA	AA	AA	AA	AA	AB	AA	AA	AA	AA	AA	AA	AA	AA
AX-300066220	AB	AB	AB	AB	AB	AB	AB	AB	AB	AB	AB	AB	AB	AB	AB	AB	AB	AB	AB	AB	NoCall	AB	AB	AB	AB	AB	AB	AB	AB	AB	AB	AB	NoCall	AB	BB	AB	AB	AB	AA	AB	AA	AA	BB	AB	AA	AB	NoCall	AB	AB
AX-297142772	AB	AA	AB	AB	AA	AB	AB	AA	AB	AB	AB	AB	AB	AA	AA	AB	AB	AB	AB	AB	AB	AB	AB	AB	AB	AB	BB	AB	AB	AB	AB	AB	AB	AB	AB	AB	AB	AB	AB	AB	AB	AB	BB	AB	AB	AB	AB	AB	AB
AX-297231604	BB	AB	BB	BB	AB	BB	BB	BB	BB	BB	BB	BB	BB	BB	BB	BB	BB	BB	BB	BB	BB	BB	BB	BB	BB	BB	BB	BB	BB	BB	BB	BB	BB	BB	AB	BB	BB	BB	BB	BB	BB	BB	AB	BB	BB	BB	BB	BB	BB
AX-297712183	AA	AB	AA	AA	AA	AA	AA	AA	AA	AA	AA	AA	AA	NoCall	AA	AA	AA	AA	AA	AA	AA	AA	AA	AA	AA	AA	AA	AA	AA	AA	AA	AA	AA	AA	AB	AA	AA	AA	AA	AA	AA	AA	AB	AA	AA	AA	AA	AA	AA
AX-300066399	AB	AB	AB	AB	AB	AB	AB	AB	AB	AB	AB	AB	AB	AB	AB	AB	AB	AB	AB	AB	AB	AB	AB	AB	AB	AB	AB	AB	AB	AB	AB	AB	AB	AB	NoCall	AB	AB	AB	AB	AB	AB	AB	AA	AB	AB	AB	AB	AB	AB
AX-297712443	AB	AB	AB	AB	AB	AB	AB	AB	AB	AB	AB	AB	AB	AB	AB	AA	AA	AA	AA	AA	AA	AA	AA	AA	AA	AA	AA	AA	AA	AA	AA	AA	AA	AA	BB	BB	BB	BB	BB	BB	BB	BB	BB	AB	BB	BB	BB	BB	BB
AX-299497448	AA	AA	AA	AA	AA	AA	AA	AA	AA	AA	AA	AA	AA	AA	AA	AA	AA	AA	AA	AA	AA	AA	AA	AA	AA	AA	AA	AA	AA	AA	AA	AA	AA	AA	BB	BB	BB	BB	BB	BB	BB	BB	BB	BB	BB	BB	BB	BB	BB
AX-299497449	AA	AA	AA	AA	AA	AA	AA	AA	AA	AA	AA	AA	AA	AA	AA	AA	AA	AA	AA	AA	AA	AA	AA	AA	AA	AA	AA	AA	AA	AA	AA	AA	AA	AA	BB	AB	BB	BB	AB	AB	AB	AB	BB	AB	AB	BB	AB	AB	AB
AX-297231684	AB	AB	BB	AB	AB	BB	BB	BB	AB	BB	AB	BB	AA	BB	AB	BB	AA	AA	NoCall	AA	NoCall	AA	AA	AA	AA	AA	AA	NoCall	AA	AA	AA	AA	NoCall	AA	BB	BB	BB	BB	BB	BB	BB	BB	BB	BB	BB	BB	BB	BB	BB
AX-297142788	AA	AA	AB	NoCall	AB	AA	NoCall	AA	AA	AB	AB	AA	NoCall	NoCall	AA	AA	AA	AA	AA	AA	AA	AA	AA	AA	AA	AA	AA	AA	AA	AA	AA	AA	AA	AA	AB	BB	BB	BB	AB	BB	BB	AB	AB	AB	AB	AB	AB	AB	BB
AX-299585833	BB	BB	BB	BB	BB	BB	BB	BB	BB	BB	BB	BB	BB	BB	BB	BB	AB	AB	AB	AB	AB	AB	AB	AB	AB	AB	AB	AB	AB	AB	AB	AB	AB	AB	BB	AB	AB	NoCall	BB	AB	BB	BB	AB	AA	BB	BB	BB	AB	BB
AX-299585864	BB	BB	NoCall	BB	BB	BB	BB	BB	BB	BB	BB	AB	BB	BB	BB	BB	BB	BB	BB	BB	BB	BB	BB	BB	BB	BB	BB	BB	BB	BB	BB	BB	BB	BB	BB	BB	BB	BB	BB	BB	BB	BB	BB	BB	BB	BB	BB	BB	BB
AX-297231754	BB	NoCall	AB	BB	BB	AB	BB	BB	BB	BB	AB	BB	BB	BB	BB	AB	BB	BB	BB	BB	BB	BB	BB	BB	BB	BB	BB	BB	BB	BB	BB	BB	BB	BB	BB	BB	BB	BB	BB	BB	BB	BB	BB	BB	BB	BB	BB	BB	BB
AX-299585890	AA	AA	AA	AA	AA	AA	AA	AA	AA	AA	AA	AA	AA	AA	AA	AA	AA	AA	AA	AA	AA	AA	AA	AA	AA	AA	AA	AA	AA	AA	AA	AA	AA	AA	AB	BB	BB	BB	BB	BB	BB	BB	BB	BB	BB	AB	BB	AA	AB
AX-297231787	BB	BB	BB	BB	BB	BB	BB	BB	AB	BB	AB	AB	AB	BB	BB	BB	BB	BB	BB	BB	BB	BB	BB	BB	BB	BB	BB	BB	BB	BB	BB	BB	BB	BB	BB	BB	BB	BB	BB	BB	BB	BB	BB	BB	BB	BB	BB	BB	BB
AX-297142799	BB	BB	BB	BB	BB	BB	BB	BB	BB	BB	BB	BB	BB	BB	BB	BB	NoCall	BB	BB	BB	BB	BB	BB	BB	NoCall	BB	BB	BB	BB	BB	BB	BB	BB	NoCall	BB	BB	BB	BB	BB	BB	BB	BB	BB	BB	BB	BB	BB	BB	BB
AX-299585965	BB	BB	BB	BB	BB	BB	BB	BB	BB	BB	BB	BB	BB	BB	BB	BB	BB	BB	BB	BB	BB	BB	BB	BB	BB	BB	BB	BB	BB	BB	BB	BB	BB	BB	BB	NoCall	BB	BB	BB	BB	BB	BB	AB	AB	BB	BB	BB	BB	AB
AX-297231851	BB	BB	BB	BB	BB	BB	BB	BB	BB	BB	BB	BB	BB	BB	BB	BB	AB	BB	BB	BB	BB	BB	BB	BB	BB	BB	BB	BB	BB	NoCall	BB	BB	BB	BB	AA	NoCall	AA	AA	BB	AB	AA	AA	BB	BB	AB	AA	AB	NoCall	BB
AX-299585978	BB	BB	BB	BB	AB	BB	BB	NoCall	BB	AB	BB	BB	BB	BB	BB	BB	BB	BB	BB	BB	BB	BB	BB	BB	BB	BB	BB	BB	BB	BB	BB	BB	BB	BB	BB	NoCall	AA	AA	AB	NoCall	AA	BB	AB	BB	AB	AA	NoCall	AA	AA
AX-299585990	BB	BB	BB	BB	BB	BB	BB	BB	BB	BB	BB	BB	BB	BB	BB	BB	AA	AA	AA	AA	AA	AA	AA	AA	AA	AA	AA	AA	AA	AA	AA	AA	AA	AA	BB	AB	BB	BB	AA	AB	AB	BB	AB	AB	NoCall	AB	NoCall	AA	AA
AX-299585992	BB	BB	BB	BB	BB	BB	BB	BB	BB	BB	BB	BB	BB	BB	BB	BB	BB	BB	BB	BB	BB	BB	BB	BB	BB	BB	BB	BB	BB	BB	BB	BB	BB	BB	BB	AB	BB	BB	BB	AB	BB	BB	BB	BB	BB	BB	BB	BB	BB
AX-297142804	BB	BB	BB	BB	BB	BB	BB	BB	AB	BB	BB	BB	BB	BB	BB	BB	BB	BB	BB	BB	BB	BB	BB	BB	BB	BB	BB	BB	BB	BB	BB	BB	BB	BB	BB	BB	AB	AB	BB	BB	BB	BB	AB	AA	BB	BB	BB	BB	AA
AX-297142805	AB	AB	AB	AB	NoCall	AB	AB	AB	AB	AB	BB	AB	AB	AB	AB	AA	AB	AB	NoCall	AB	AB	AB	AB	AB	AB	AB	NoCall	AB	AB	AB	AB	AB	AB	AB	AB	AB	BB	BB	AB	AB	BB	AA	BB	BB	AB	BB	AB	BB	BB
AX-297231903	NoCall	AB	AB	NoCall	AB	AB	NoCall	AB	AB	AB	AB	AB	AB	AB	AB	AB	NoCall	AB	AB	NoCall	AB	AB	AB	AB	AB	AA	AB	AB	AA	NoCall	NoCall	NoCall	AB	AA	AA	AB	AA	NoCall	AA	AB	AB	AA	AA	AA	AA	AA	AA	AA	AA
AX-299586043	AA	AA	AA	AA	AA	AA	AA	AA	AA	AA	AA	AA	AA	AA	AA	AA	AA	AB	AA	AB	AA	AA	AA	AA	AA	AA	AB	AA	AA	AA	AA	AA	AB	AA	AA	AA	AA	AA	AA	AA	AA	AA	AA	AA	AA	AA	AA	AA	NoCall
AX-299586060	AA	AA	AA	AA	AA	AA	AA	AA	AA	AA	NoCall	AA	AA	AA	AA	AA	AA	AA	AA	AA	AA	AA	AA	AA	AA	AA	AA	AA	AA	AA	AA	AA	AA	AA	BB	AB	BB	BB	AA	AB	BB	BB	BB	BB	BB	BB	BB	AB	BB
AX-297231947	NoCall	AB	AB	AB	AA	AB	AB	AB	AB	AA	AB	AB	AA	AB	AB	AB	NoCall	NoCall	BB	AB	AB	AB	AB	AB	AB	AB	AB	AB	AB	AB	AB	AB	NoCall	AB	BB	AB	AB	AB	BB	AB	BB	BB	BB	AB	BB	AB	BB	BB	BB
AX-168367788	AA	AA	AA	AA	AA	AA	AA	AA	AA	AA	AA	AA	AA	AA	AA	AA	AA	AA	AA	AA	AA	AA	AA	AA	AA	AA	AA	AA	AA	AA	AA	AA	AA	AA	AA	AA	AA	AA	AA	AA	AA	AA	AA	AB	AA	AA	AA	AA	AA
AX-297232033	BB	BB	BB	BB	BB	BB	BB	BB	BB	BB	BB	BB	AB	BB	BB	BB	AA	AA	AA	AA	AA	AA	AA	NoCall	NoCall	AA	AA	AA	AB	AA	AA	AA	AA	AA	BB	BB	BB	BB	BB	BB	BB	BB	BB	BB	BB	BB	BB	BB	BB
AX-168333429	AA	AA	AA	AA	AA	AA	AA	AA	AA	AA	AA	AA	AA	AA	AA	AA	AA	AA	NoCall	AA	AA	NoCall	AA	AA	AA	AA	AA	AA	AA	AA	NoCall	AA	AA	AA	AB	AA	AA	AA	AA	AA	AB	AA	AB	AB	AA	AA	AA	AA	AA
AX-299586155	NoCall	NoCall	AA	AA	NoCall	AA	AB	AA	AA	AA	AA	AB	AA	NoCall	AA	AA	AA	AA	AA	AA	AA	AA	AA	AA	AA	AA	AA	AA	AA	AA	AA	AA	AA	AA	BB	BB	BB	BB	AB	BB	BB	BB	BB	AB	BB	BB	BB	BB	BB
AX-297142833	AA	AA	AA	NoCall	AA	AA	AB	AA	AA	AA	AB	AA	AA	AA	AA	AA	NoCall	AA	NoCall	AA	AA	AB	AB	AA	AA	AA	AA	AA	AB	NoCall	AA	AA	NoCall	NoCall	AA	AA	AA	AA	NoCall	AA	AA	AA	AA	AA	AA	AA	NoCall	AA	AA
AX-299586191	AA	AA	AB	AA	AA	AA	AB	AA	NoCall	AA	AB	NoCall	NoCall	NoCall	AA	NoCall	BB	BB	BB	BB	BB	NoCall	NoCall	BB	AB	BB	BB	AB	NoCall	AB	BB	NoCall	NoCall	BB	AB	BB	AA	AA	AA	BB	NoCall	BB	AB	AA	AB	AA	AB	AA	BB
AX-297232107	NoCall	AB	AB	AB	AB	AB	AB	AB	AB	BB	NoCall	AB	AB	AB	AB	AB	AB	AB	AB	AB	AB	NoCall	AB	NoCall	NoCall	AB	NoCall	NoCall	AB	AB	AB	AB	AB	AB	AB	AB	AB	AB	AB	AB	AB	AB	AB	AB	AB	AB	AA	AB	AB
AX-299586231	OTV	AA	AA	AA	AA	AA	AA	AA	AA	AA	OTV	AA	AA	AA	OTV	AA	OTV	OTV	OTV	OTV	OTV	OTV	OTV	OTV	OTV	OTV	OTV	OTV	OTV	OTV	OTV	OTV	OTV	OTV	AA	AA	AA	AA	AA	AA	AA	AA	OTV	AA	AA	AA	AA	AA	AA
AX-297232128	AA	AA	BB	BB	AB	AB	BB	AB	AB	BB	AB	AB	AB	BB	AB	BB	BB	BB	BB	BB	BB	BB	BB	BB	BB	BB	BB	BB	BB	BB	BB	BB	BB	BB	BB	BB	BB	BB	BB	BB	NoCall	BB	BB	BB	BB	BB	BB	BB	BB
AX-297232130	AA	AA	AA	AA	AA	AA	AA	AA	AA	AA	AA	AA	AA	AA	AA	AA	AA	AA	AA	AA	AA	AA	AA	AA	NoCall	AA	NoCall	AA	NoCall	AA	AA	AA	NoCall	AA	BB	BB	BB	BB	BB	BB	BB	BB	BB	BB	BB	BB	BB	BB	BB
AX-299586246	BB	BB	BB	BB	BB	BB	BB	BB	BB	BB	BB	BB	BB	BB	BB	BB	BB	BB	BB	BB	BB	BB	BB	BB	BB	BB	BB	BB	BB	BB	BB	BB	BB	BB	AA	AB	AA	AA	AA	AB	AA	AB	AB	BB	AB	AA	AB	AA	AA
AX-168333428	AA	AB	AA	AB	AA	AA	AA	AB	AA	AA	AA	NoCall	NoCall	AA	AA	AB	AB	AB	AB	AB	AB	AB	AB	AB	AB	AB	AB	AB	AB	AB	AB	AB	AB	AB	BB	AB	AB	AB	AB	AB	AA	BB	AB	AB	AB	AB	AB	AB	AB
AX-299586258	AA	AA	AA	AA	AA	AA	AA	AA	AA	AA	AB	AA	AA	AA	AA	AA	AA	AA	AA	AA	AA	AA	AA	AA	AA	AA	AA	AA	AA	AA	AA	AA	AA	AA	AA	AA	NoCall	NoCall	AA	AA	AA	AB	AA	AB	AB	AA	AB	AA	AA
AX-297232154	BB	BB	AB	AB	BB	BB	BB	AB	AB	BB	BB	NoCall	NoCall	AA	BB	BB	NoCall	AA	AA	AA	AA	AA	AA	AA	AA	AA	AA	AA	AA	AA	AA	AA	AA	AA	AB	AA	BB	BB	AB	AA	AA	BB	AA	AB	AB	AA	AB	AB	AA
AX-299586354	AA	AB	AB	AA	AA	AA	AA	AB	AA	AA	AA	BB	AB	AA	AA	AB	BB	BB	BB	BB	BB	BB	BB	BB	BB	BB	BB	BB	BB	BB	BB	BB	BB	BB	BB	BB	BB	BB	BB	BB	AB	BB	BB	BB	BB	AB	BB	BB	AB
AX-297713758	NoCall	AB	AB	AA	AB	AB	AB	AB	NoCall	NoCall	NoCall	AB	AB	AB	NoCall	AB	AA	AA	AA	AA	AA	AA	AA	AA	AA	AA	AA	AA	AA	AA	AA	AA	AA	AA	AB	AB	AB	AB	AB	AB	NoCall	AB	AA	AA	AA	AA	AA	AB	AA
AX-297232284	AB	AB	AB	AB	AB	AB	BB	AB	NoCall	AB	NoCall	AB	AB	BB	AB	BB	NoCall	AB	AB	AB	NoCall	AB	NoCall	NoCall	BB	BB	BB	AB	NoCall	BB	BB	NoCall	NoCall	NoCall	BB	BB	BB	BB	BB	BB	BB	BB	AB	BB	AB	BB	AB	BB	BB
AX-297232285	BB	BB	BB	BB	BB	BB	BB	BB	BB	BB	BB	BB	BB	BB	BB	BB	BB	BB	BB	BB	BB	BB	BB	NoCall	BB	BB	BB	BB	BB	BB	BB	BB	BB	NoCall	AA	AB	AA	AA	AA	AB	AA	AA	AA	AA	AA	AA	AA	AA	AA
AX-297232286	BB	BB	BB	BB	BB	BB	BB	BB	BB	BB	BB	BB	BB	BB	BB	BB	BB	BB	BB	BB	BB	BB	BB	BB	BB	BB	BB	BB	BB	BB	BB	BB	BB	BB	AA	AA	BB	BB	AA	AA	AA	AA	AB	AA	AA	AA	AA	AA	AA
AX-297142855	AA	AA	AA	AA	AA	AA	AA	AA	AA	AA	AA	AA	AA	AA	AA	AA	AA	AA	AA	AA	AA	AA	AA	AA	AA	AA	AA	AA	AA	AA	AA	AA	AA	AA	AA	AA	AA	AA	AA	AA	AA	AA	AA	AA	AA	AA	AA	AA	AA
AX-297232298	AB	BB	BB	BB	BB	BB	BB	BB	BB	BB	BB	BB	BB	BB	BB	BB	BB	BB	BB	BB	BB	BB	BB	BB	BB	BB	BB	BB	BB	BB	BB	BB	BB	BB	BB	BB	AB	AB	AB	BB	AA	BB	BB	BB	BB	AB	BB	AA	AB
AX-297232307	AA	AA	AA	AA	AA	AA	AA	AA	AA	AA	AA	AA	AA	AA	AA	AA	AA	AA	AA	AA	AA	AA	AB	AA	AA	AA	AA	AA	AA	AA	AA	AA	AA	AA	AA	AA	AA	AA	AA	AA	AA	AA	AA	AA	AA	AA	AA	AA	AA
AX-299497529	BB	BB	BB	BB	BB	BB	BB	BB	BB	BB	BB	BB	BB	BB	BB	BB	BB	BB	BB	BB	BB	BB	BB	BB	BB	BB	BB	BB	BB	BB	BB	BB	BB	BB	BB	BB	BB	BB	BB	BB	BB	BB	BB	BB	BB	BB	BB	BB	BB
AX-297142866	AA	AA	AA	AA	AA	AA	AA	AA	AA	AA	AA	AA	AA	AA	AA	AA	AA	AA	AA	AA	AA	AA	AA	AA	AA	AA	AA	AA	AA	AA	AA	AA	AA	AA	AA	AA	AA	AA	AA	AA	AA	AA	AA	AA	AA	AA	AA	AA	AA
AX-299586452	BB	BB	BB	BB	BB	BB	BB	BB	BB	BB	BB	BB	BB	BB	BB	BB	BB	BB	BB	BB	BB	BB	BB	BB	BB	BB	BB	BB	BB	BB	BB	BB	BB	BB	AA	AA	AA	AA	AA	AA	AA	AA	AA	AA	AA	AA	AA	AA	AA
AX-299586484	NoCall	AB	AB	AB	AB	AB	AB	AB	AB	AB	AB	AB	AB	AB	AB	AB	AB	AB	AB	AB	AB	AB	AB	AB	AB	NoCall	AB	AB	AB	AB	AB	NoCall	AB	NoCall	AB	BB	AB	AB	AB	BB	BB	AB	NoCall	AB	AB	BB	AB	AB	NoCall
AX-299586506	AB	AB	AB	AB	AB	AB	AB	BB	NoCall	NoCall	AB	AB	AB	NoCall	AB	NoCall	BB	BB	BB	BB	BB	BB	BB	BB	BB	BB	BB	BB	BB	BB	BB	BB	BB	BB	AA	AB	AB	AB	AA	AB	AB	AA	AB	AB	AA	AB	AA	BB	AA
AX-297142870	BB	BB	BB	BB	BB	BB	BB	BB	BB	BB	BB	BB	BB	BB	BB	BB	BB	NoCall	AB	NoCall	BB	BB	BB	BB	NoCall	BB	BB	NoCall	NoCall	BB	BB	BB	AB	BB	BB	BB	BB	BB	BB	BB	NoCall	BB	AB	BB	BB	BB	BB	BB	BB
AX-297142871	AA	AA	AA	AA	AA	AA	AA	AA	AA	AA	AA	AA	AA	AA	AA	AA	AA	AA	AA	AA	AA	AA	AA	AA	AA	AA	NoCall	NoCall	AA	NoCall	AA	AA	AA	AA	BB	BB	BB	BB	AB	BB	BB	BB	BB	BB	BB	AB	BB	BB	BB
AX-297232396	AA	AA	AA	AA	AA	AA	AA	AA	AA	AA	AA	AA	AA	AA	AA	AA	AA	AA	AA	NoCall	NoCall	AA	AA	NoCall	NoCall	AA	NoCall	AB	AA	AA	NoCall	NoCall	AA	AA	AA	AA	AA	AA	AA	AA	AA	AA	AA	AA	AA	AA	AA	AA	AA
AX-297142872	AB	AB	AB	AB	AB	AB	AB	AB	AB	AB	AB	AB	AB	AB	AB	AB	AA	AA	AA	AA	AA	AA	AA	AA	AA	AA	AA	AA	AA	AA	AA	AA	AA	AA	AA	AA	AA	AA	AA	AA	AA	AA	AA	AA	AA	AA	AA	AA	AA
AX-299497540	BB	BB	BB	BB	BB	BB	BB	BB	BB	BB	BB	BB	BB	BB	BB	BB	BB	BB	BB	BB	BB	BB	BB	BB	BB	BB	BB	BB	BB	BB	BB	BB	BB	BB	AB	AB	AB	AB	AA	AB	AB	AB	AA	AB	AB	BB	AB	AB	BB
AX-297232413	AA	AA	AA	AA	AA	AA	AA	AA	AA	AA	AA	AA	AA	AA	AA	AA	AA	AA	AA	AA	AA	AA	AA	AA	AA	AA	AA	AA	AA	AA	AA	AA	AA	AA	AA	AA	AA	AA	AA	AA	AA	AA	AA	AA	AA	AA	AA	AA	AA
AX-297232417	AA	AA	AA	AA	AA	AA	NoCall	AA	AA	AA	AA	AA	AA	AA	AA	AA	AA	AB	AA	AB	AB	AB	AB	AB	AA	AA	AB	AB	AB	AB	AA	AB	AB	AA	BB	BB	BB	BB	BB	BB	BB	BB	BB	BB	BB	BB	BB	BB	BB
AX-299586539	AA	AA	AA	AA	AA	AA	AA	AA	AA	AA	AA	AA	AA	AA	AA	AA	AA	AA	AA	AA	AA	AA	AA	AA	AA	AA	AA	AA	AA	AA	AA	AA	AA	AA	AA	AA	AA	AA	AA	AA	AA	AA	AB	AA	AA	AA	AA	AA	AA
AX-300068257	AB	AB	AB	AB	AB	AB	AB	AA	NoCall	AA	NoCall	AB	AA	NoCall	NoCall	BB	AB	AB	AB	NoCall	AB	AB	AB	AB	NoCall	BB	NoCall	NoCall	AB	AB	AB	AB	AB	AB	AA	AB	AA	AA	AA	AB	AB	AA	AA	AA	AB	AA	AB	AA	AA
AX-299497543	AA	AA	AA	AA	AA	AA	AA	AA	AA	AA	AA	AA	AA	AA	AA	AA	BB	BB	BB	BB	BB	BB	BB	BB	BB	BB	BB	BB	BB	BB	BB	BB	BB	BB	AA	AA	AA	AA	AA	AA	AA	AA	AA	AA	AA	AA	AA	AA	AA
AX-297142879	AA	AA	AA	AA	AA	AA	AA	AA	AA	AA	AA	NoCall	AA	AA	AA	AA	AA	AA	AA	AA	AA	NoCall	AA	AA	AA	AA	AA	AA	AA	AA	AA	AA	NoCall	AA	BB	BB	BB	BB	BB	BB	BB	BB	BB	BB	BB	BB	BB	BB	BB
AX-299497552	BB	BB	BB	BB	BB	BB	BB	BB	BB	BB	BB	BB	BB	BB	BB	BB	AB	AA	NoCall	AA	AA	AA	AA	AA	AA	AA	AA	AA	AA	AA	AA	AA	NoCall	AA	BB	BB	BB	BB	BB	BB	BB	BB	BB	BB	BB	BB	BB	BB	BB
AX-299586613	AA	AA	AA	AA	AA	AA	AA	NoCall	AA	AB	AA	NoCall	AA	AA	AB	AA	NoCall	AB	AA	AA	AB	AB	NoCall	AB	AB	AB	NoCall	AB	AA	AA	AA	AB	AA	NoCall	BB	BB	NoCall	AB	BB	BB	BB	NoCall	BB	BB	AB	BB	AA	BB	AB
AX-297232520	AA	AA	AA	AA	AA	AA	AA	AA	AA	AA	AA	AA	AA	AA	AA	AA	AA	AA	AA	AA	AA	AA	AA	AA	AA	AA	AA	AA	AA	AA	AA	AA	AA	AA	AA	AA	AA	AA	AA	AA	AA	AA	AA	AA	AA	AA	AA	AA	AA
AX-299586665	AA	AA	AA	AA	AA	AA	AA	AA	AA	AA	AA	AA	AA	AA	AA	AA	BB	AB	BB	AB	AB	AB	AB	AB	BB	BB	AB	AB	AB	AB	BB	AB	AB	BB	AB	AB	BB	BB	AA	AB	AB	AA	AB	AB	AA	AB	AA	BB	AB
AX-297232595	BB	AB	BB	AB	AB	BB	AB	AB	AB	BB	AB	AB	AB	AB	AB	BB	AB	AB	AB	AB	AB	AB	AB	AB	AB	AB	AB	AB	AB	AB	AB	AB	AB	AB	AB	AB	BB	AB	AB	NoCall	AB	NoCall	AB	AB	BB	NoCall	BB	AB	BB
AX-297232639	AA	BB	AA	AA	AA	AA	AA	BB	BB	AA	BB	BB	BB	BB	BB	AA	BB	AA	BB	AA	BB	BB	BB	BB	BB	AB	AA	BB	BB	BB	BB	BB	BB	NoCall	BB	NoCall	BB	BB	BB	AA	BB	BB	NoCall	AA	AA	AA	AA	BB	AA
AX-297232708	AB	AA	AB	BB	AB	AB	AA	AB	AB	AB	BB	AA	AB	AA	BB	AB	AB	AB	AB	AB	AB	AB	AB	AB	AB	AB	AB	AB	AB	AB	AB	AB	AB	AB	BB	AB	AB	AB	AB	AB	BB	AB	BB	AB	AA	BB	AA	AB	AB
AX-297714721	BB	BB	AB	BB	BB	AB	BB	AB	AB	BB	BB	BB	NoCall	BB	BB	AB	AB	AB	AB	AB	AB	AB	AB	AB	AB	AB	AB	AB	AB	NoCall	AB	AB	AB	AB	AB	NoCall	BB	BB	AB	BB	AB	AB	AB	AB	AA	AB	AB	AB	AA
AX-299586970	BB	AB	AB	BB	BB	AB	BB	BB	AB	NoCall	BB	BB	BB	BB	AB	AB	BB	BB	BB	BB	BB	BB	BB	BB	BB	BB	BB	BB	BB	BB	BB	BB	BB	BB	BB	BB	BB	BB	BB	BB	BB	AB	BB	BB	AB	BB	AA	BB	AB
AX-299586999	BB	BB	BB	AB	AB	BB	BB	AB	BB	BB	AA	BB	AA	BB	AA	BB	BB	BB	BB	BB	BB	BB	BB	BB	BB	BB	BB	BB	BB	BB	BB	BB	BB	BB	AB	BB	AA	AA	AB	BB	BB	AA	AB	AA	AA	AA	AA	AB	BB
AX-299587000	AA	AA	AA	AB	AB	AA	AA	AA	AB	AA	BB	AA	BB	AA	BB	AA	AA	AA	AA	AA	AA	AA	AA	AA	AA	AA	AA	AA	AA	AA	AA	AA	AA	AA	AA	BB	AA	AA	AA	BB	AB	AA	AA	AA	AA	AA	AA	AA	AA
AX-300069202	AB	AB	AA	BB	BB	AA	AB	AB	AB	AB	BB	NoCall	BB	AA	BB	AA	BB	BB	BB	BB	BB	BB	AB	BB	BB	BB	BB	BB	BB	BB	BB	BB	AB	BB	AB	BB	AB	AB	AA	BB	AB	AB	AB	BB	AA	AB	AA	AB	AA
AX-168367299	AB	AA	AB	AA	AA	AB	BB	AB	AB	AB	AA	AA	AA	AB	AA	AB	NoCall	AA	AA	AA	AA	AA	NoCall	AA	AA	AA	AA	AA	AA	AA	AA	AA	AA	AA	AA	BB	AB	AB	AA	BB	AB	BB	AB	AB	BB	AA	BB	AA	BB
AX-168333426	OTV	BB	OTV	OTV	OTV	BB	OTV	OTV	OTV	NoCall	OTV	OTV	OTV	OTV	OTV	OTV	BB	BB	BB	BB	BB	BB	BB	BB	BB	BB	BB	BB	BB	BB	BB	BB	BB	BB	AB	AA	AA	AA	AA	AA	AB	AA	AA	AA	AA	AA	AA	AA	AA
AX-299587021	AA	AA	AB	AB	AA	AA	AA	AA	NoCall	AA	BB	AA	NoCall	AA	BB	AA	AA	AB	AA	AB	AA	AB	AA	AB	AA	AA	BB	AB	BB	AB	AA	AB	AA	AA	BB	BB	BB	BB	BB	BB	BB	BB	BB	BB	BB	BB	BB	BB	BB
AX-297715101	BB	BB	BB	BB	BB	BB	BB	BB	BB	BB	AB	NoCall	BB	BB	BB	BB	AA	AA	AA	AA	AA	AA	AA	AA	AA	AA	AA	AA	AA	AA	AA	AA	AA	AA	BB	BB	BB	BB	BB	BB	BB	BB	BB	BB	BB	BB	BB	BB	BB
AX-168367639	AA	AA	AA	AA	AA	AA	AA	AA	AA	AA	AA	NoCall	AA	AA	AA	AA	NoCall	AA	NoCall	AA	NoCall	NoCall	AB	AB	AB	AA	NoCall	NoCall	NoCall	NoCall	AA	AB	NoCall	AA	AA	AA	AB	AB	AA	AA	NoCall	AB	AB	AA	AB	AB	AB	AA	AB
AX-299587039	AA	AA	AA	AA	AA	AA	AA	AA	AA	AA	AA	AA	AA	AA	AA	AA	AA	AA	AA	AA	AA	AA	AA	AA	AA	AA	AA	AA	AA	AA	AA	AA	AA	AA	AA	AA	AA	AA	AA	AA	AA	AA	AA	AA	AA	AA	AA	AA	AA
AX-299497605	AA	AA	AA	AA	AA	AA	AA	AA	AA	AA	AA	AA	AA	AA	AA	AA	AA	AA	AA	AA	AA	AA	AA	AA	AA	AA	AA	AA	AA	AA	AA	AA	AA	AA	AA	AA	AA	AA	AA	AA	AA	AA	AA	AA	AA	AA	AA	AA	AA
AX-299587070	AA	AA	AA	AA	AA	AA	AA	AA	AA	AA	AA	AA	AA	AA	AA	AA	AA	AA	AA	AA	AA	AA	AA	AA	AA	AA	AA	AA	AA	AA	AA	AA	AA	AA	AA	NoCall	AA	AA	AB	AB	AA	AA	AA	AA	AA	AA	AA	AA	AA
AX-297142952	AB	AB	NoCall	AA	AA	AA	AA	AB	AA	AB	NoCall	AB	AA	AA	AA	AA	AB	AA	AB	AA	AB	AB	AA	AB	AB	AB	AB	AB	AB	AB	AB	AB	AA	AB	BB	BB	BB	BB	NoCall	BB	AB	BB	AB	BB	BB	BB	BB	AA	BB
AX-300069496	BB	BB	BB	BB	BB	BB	BB	BB	BB	BB	BB	BB	BB	BB	BB	BB	BB	BB	BB	BB	BB	BB	BB	BB	BB	BB	BB	BB	BB	BB	BB	BB	BB	BB	BB	BB	BB	BB	BB	BB	BB	BB	BB	BB	BB	BB	BB	BB	BB
AX-297142966	BB	BB	BB	BB	BB	BB	BB	NoCall	BB	BB	BB	BB	BB	BB	BB	NoCall	NoCall	BB	NoCall	BB	BB	BB	BB	NoCall	BB	BB	NoCall	BB	BB	BB	NoCall	BB	BB	BB	BB	BB	BB	BB	BB	BB	BB	BB	NoCall	BB	BB	BB	NoCall	BB	BB
AX-299587189	BB	BB	AB	AB	BB	BB	BB	BB	BB	BB	BB	AB	BB	BB	BB	NoCall	NoCall	BB	BB	BB	AB	BB	BB	NoCall	BB	BB	AA	NoCall	BB	BB	AB	AB	BB	BB	BB	BB	BB	BB	BB	BB	BB	BB	BB	BB	BB	BB	BB	BB	BB
AX-299587242	AB	AB	AB	BB	BB	AB	AB	AB	AB	BB	AB	AB	AB	BB	NoCall	AB	AB	AB	AB	AB	AB	AB	AB	AB	AB	AB	AB	AB	AB	AB	AB	AB	AB	AB	AB	AB	AB	AB	AB	AB	BB	AB	AB	AB	AB	AB	AB	AB	AB
AX-299587264	BB	BB	BB	BB	BB	BB	BB	BB	BB	BB	BB	BB	BB	BB	BB	BB	BB	BB	BB	BB	BB	BB	BB	BB	BB	BB	BB	BB	BB	BB	BB	BB	BB	BB	BB	AB	BB	BB	AB	AB	AB	BB	AB	BB	BB	BB	BB	BB	AB
AX-300070001	AA	BB	NoCall	BB	NoCall	NoCall	BB	NoCall	BB	NoCall	NoCall	BB	NoCall	BB	NoCall	NoCall	BB	BB	BB	BB	BB	BB	BB	BB	BB	BB	BB	BB	BB	BB	BB	BB	BB	BB	AB	AA	AB	AB	AA	AA	AB	AA	AB	AB	AB	AB	AB	AA	AB
AX-299587279	AA	AA	AA	AA	AA	AA	AA	AA	AA	AA	AA	AA	AA	AA	AA	AA	AA	AA	AA	AA	AA	AA	AA	AA	AA	AA	AA	AA	AA	AA	AA	AA	AA	AA	AB	AB	AB	AB	AA	AB	AB	AB	AB	BB	AA	AB	AA	AA	AA
AX-299587280	AA	AA	AA	AA	AA	AA	AA	AA	AA	AA	AA	AA	AA	AA	AA	AA	AA	AA	AA	AA	AA	AA	AA	AA	AA	AA	AA	AA	AA	AA	AA	AA	AA	AA	AA	AB	AB	AB	AA	AB	AB	AB	AB	BB	AA	AB	AA	AA	AA
AX-297142985	BB	BB	BB	AB	BB	BB	BB	BB	BB	BB	BB	BB	BB	BB	BB	BB	BB	BB	BB	BB	BB	BB	BB	BB	BB	BB	BB	BB	BB	BB	BB	BB	BB	BB	AB	BB	AB	AB	AB	BB	AB	AB	BB	BB	BB	AB	BB	AA	BB
AX-168333425	AB	AA	AB	BB	AA	AB	AB	AB	AB	AB	NoCall	AB	NoCall	NoCall	NoCall	AB	BB	BB	BB	BB	BB	BB	BB	BB	BB	BB	BB	BB	BB	BB	BB	BB	BB	BB	AB	AA	AB	AB	BB	AA	BB	AB	AB	BB	AA	BB	AA	BB	AA
AX-297233207	AA	AA	AA	AA	AA	AA	AA	AA	AA	AA	AA	AA	AA	AA	AA	AA	AA	AA	AA	AA	AA	AA	AA	AA	AA	AA	AA	AA	AA	AA	AA	AA	AA	AA	AA	AA	AA	AA	AA	AA	AA	AA	AA	AA	AA	AA	AA	AA	AA
AX-299497655	BB	BB	BB	BB	NoCall	BB	BB	BB	BB	BB	BB	BB	BB	BB	BB	BB	BB	NoCall	BB	BB	AB	AB	BB	AB	BB	AB	BB	AB	AB	AB	AB	AB	AB	BB	BB	BB	BB	BB	BB	BB	BB	BB	BB	BB	BB	BB	BB	BB	BB
AX-299587357	AA	AA	AA	AA	AA	AA	AA	AA	AA	AA	AA	AA	AA	AA	AA	AA	AA	AA	AA	AA	AA	AA	AA	AA	AA	AA	AA	AA	AA	AA	AA	AA	AA	AA	BB	BB	BB	BB	BB	BB	BB	BB	BB	BB	BB	BB	BB	BB	BB
AX-299587381	NoCall	NoCall	AB	BB	AB	AB	BB	BB	BB	AB	AB	NoCall	AB	BB	AB	AB	AB	AB	AB	AB	AB	AB	AB	AB	AB	AB	AB	AB	AB	AB	AB	AB	AB	AB	BB	BB	BB	BB	BB	BB	BB	BB	BB	BB	BB	BB	BB	BB	BB
AX-297716121	AA	NoCall	AA	AA	AA	AA	AA	AB	AA	AA	NoCall	AB	AA	AA	AA	AA	AB	AB	AB	AB	AB	AB	AB	AB	AB	AB	AB	AB	AB	AB	AB	AB	AB	AB	AB	AB	AB	AB	AB	AB	AB	AB	AB	AB	AB	AB	AB	AB	AB
AX-297233297	BB	BB	BB	BB	BB	BB	BB	BB	NoCall	BB	BB	AB	BB	BB	BB	BB	NoCall	NoCall	AB	BB	AB	NoCall	AB	BB	NoCall	BB	NoCall	AB	NoCall	BB	NoCall	NoCall	NoCall	BB	BB	BB	BB	BB	BB	NoCall	AB	BB	BB	BB	NoCall	BB	AB	BB	BB
AX-297142999	BB	BB	BB	BB	BB	BB	BB	BB	BB	BB	BB	BB	BB	BB	BB	BB	BB	BB	BB	BB	BB	BB	BB	BB	BB	BB	BB	BB	BB	BB	BB	BB	BB	BB	AA	AA	AA	AA	AA	AA	AA	AA	AA	AA	AA	AA	AA	AA	AA
AX-299497671	AA	AA	AA	AA	AA	AA	AA	AA	AA	AA	AA	AA	AA	AA	AA	AA	AA	AA	AA	AA	AA	AA	AA	AA	AA	AA	AA	AA	AA	AA	AA	AA	AA	AA	AB	AA	AA	NoCall	AB	NoCall	AB	AA	AB	NoCall	NoCall	AB	NoCall	AB	AB
AX-299497690	AB	BB	NoCall	AB	NoCall	AB	BB	AB	AB	NoCall	AB	AB	AB	NoCall	AB	NoCall	NoCall	AB	AB	AB	AB	NoCall	AB	AB	BB	AB	AB	NoCall	AB	NoCall	AB	AB	AB	AB	BB	BB	BB	BB	BB	BB	BB	BB	BB	BB	BB	BB	AB	BB	BB
AX-297233439	BB	BB	BB	BB	BB	NoCall	BB	NoCall	BB	BB	BB	BB	BB	BB	BB	BB	AA	AB	AA	AB	AA	AB	AB	AB	AA	AA	AB	AB	AB	AB	AA	AB	AB	AA	AB	BB	BB	BB	BB	BB	NoCall	BB	AB	BB	BB	BB	BB	BB	BB
AX-299587570	BB	BB	BB	BB	BB	BB	BB	BB	BB	BB	BB	BB	BB	BB	BB	BB	OTV	OTV	OTV	OTV	OTV	OTV	OTV	OTV	OTV	OTV	OTV	OTV	OTV	OTV	OTV	OTV	OTV	OTV	BB	BB	BB	BB	BB	BB	BB	BB	BB	BB	BB	BB	BB	BB	BB
AX-299497697	BB	BB	AB	BB	BB	BB	BB	BB	BB	BB	BB	BB	BB	BB	BB	NoCall	BB	BB	BB	BB	BB	BB	BB	BB	BB	BB	NoCall	BB	BB	BB	BB	BB	NoCall	BB	BB	BB	BB	BB	BB	BB	BB	BB	BB	BB	BB	BB	BB	BB	BB
AX-299497701	BB	BB	AB	AA	AA	AB	AA	BB	AB	AB	BB	AB	BB	AB	BB	AB	AA	AA	AA	AA	AA	AA	AA	AA	AA	AA	AA	AA	AA	AA	AA	AA	AA	AA	AA	AA	AA	AA	AA	AA	AA	AA	AA	AA	AA	AA	AA	AA	AA
AX-299587646	BB	BB	BB	BB	BB	BB	BB	BB	BB	BB	BB	BB	BB	BB	BB	BB	BB	BB	NoCall	BB	BB	BB	BB	BB	AB	NoCall	BB	BB	BB	BB	AB	BB	BB	NoCall	AB	AB	BB	BB	BB	AB	BB	BB	BB	BB	BB	BB	BB	BB	AB
AX-297143047	AA	AA	AA	AA	AA	AA	AA	AA	AA	AA	AA	AA	AA	AA	AA	AA	AA	AA	AA	AA	AA	AA	AA	AA	AA	AA	AA	AA	AA	AA	AA	AA	AA	AA	AB	BB	BB	BB	BB	BB	BB	AB	BB	BB	BB	BB	BB	BB	BB
AX-299587749	AB	NoCall	AB	AB	AB	AB	AB	AB	AB	NoCall	AB	AB	AB	AB	AB	NoCall	AB	AA	AB	AA	AA	AA	AA	AA	AB	AA	AA	AA	AA	AA	AA	AA	AB	AA	AB	AB	NoCall	AB	AB	NoCall	AB	AB	AB	AB	AB	AB	NoCall	AB	AB
AX-297233696	BB	AB	AB	AB	NoCall	AB	BB	AB	AB	NoCall	AB	NoCall	NoCall	BB	AB	AB	BB	BB	BB	BB	BB	BB	BB	BB	BB	BB	BB	BB	BB	BB	BB	BB	BB	BB	AB	NoCall	AB	AB	AB	AB	AB	AB	AB	AB	AB	AB	AA	AB	NoCall
AX-299497731	AA	AA	AA	AA	AA	AA	AA	AA	AA	AA	AA	AA	AA	AA	AA	AA	AA	AA	AA	AA	AA	AA	AA	AA	AA	AA	AA	AA	AA	AA	AA	AA	AA	AA	AA	AA	AA	AA	AA	AA	AA	AA	AA	AA	AA	AA	AA	AA	AA
AX-299587974	BB	BB	BB	BB	BB	BB	BB	BB	BB	BB	NoCall	BB	BB	BB	BB	BB	BB	BB	BB	BB	BB	BB	BB	BB	BB	BB	BB	BB	BB	BB	BB	BB	BB	BB	BB	BB	BB	BB	BB	BB	BB	BB	BB	BB	BB	BB	BB	BB	BB
AX-299587975	BB	BB	BB	BB	BB	BB	BB	BB	BB	BB	BB	BB	BB	BB	BB	BB	BB	BB	BB	BB	BB	BB	BB	BB	BB	BB	BB	BB	BB	BB	BB	BB	BB	BB	BB	BB	BB	BB	BB	BB	BB	BB	BB	BB	BB	BB	BB	BB	BB
AX-297143078	NoCall	AA	NoCall	AA	AA	AA	AB	AA	AA	AA	AB	AB	AA	AB	AA	NoCall	AA	AA	AA	AA	AA	AA	AA	AA	AA	AA	AA	AA	AA	AA	AA	AA	AA	AA	AA	AA	AA	AA	AA	AA	AA	AA	AA	AA	AA	AA	AA	AA	AA
AX-297143080	AA	AA	AA	AA	AA	AA	AA	AA	AA	AA	NoCall	AA	AA	AA	AA	AA	AA	AA	AA	AA	AA	AA	AA	AA	AA	AA	AA	AA	AA	AA	AA	AA	AA	AA	AA	AA	AA	AA	AA	AA	AA	AA	AA	AA	AA	AA	AA	AA	AA
AX-297233919	BB	BB	BB	BB	AB	BB	BB	BB	BB	BB	BB	BB	BB	BB	BB	BB	BB	BB	BB	BB	BB	BB	BB	BB	BB	BB	BB	BB	BB	BB	BB	BB	BB	BB	BB	BB	BB	BB	BB	BB	BB	BB	BB	BB	BB	BB	NoCall	BB	BB
AX-297233928	AB	AB	AB	AB	AB	AB	AB	AB	AB	AB	AB	AB	AB	AB	AB	NoCall	BB	BB	BB	BB	BB	NoCall	BB	NoCall	BB	BB	BB	BB	BB	BB	BB	BB	BB	BB	BB	BB	BB	BB	BB	BB	BB	BB	BB	NoCall	BB	BB	BB	BB	NoCall
AX-299497757	AB	AB	AB	AB	AB	AB	AB	AB	AB	AB	AB	AB	AB	AB	AB	AB	AB	AB	AB	AB	AB	AB	AB	AB	AB	AB	AB	AB	AB	NoCall	AB	AB	AB	AB	AA	AA	AB	AB	AA	AA	AB	AA	AA	AB	AA	AA	AA	AA	AB
AX-299588101	BB	BB	BB	BB	BB	BB	BB	BB	NoCall	BB	AB	BB	BB	BB	BB	BB	BB	BB	BB	BB	BB	BB	BB	BB	BB	BB	BB	BB	BB	BB	BB	BB	BB	BB	AA	AA	AA	AA	AA	AA	AA	AA	AA	AA	AA	AA	AA	AA	AA
AX-299497760	AA	AA	AA	AA	AA	NoCall	AA	AA	AA	NoCall	AA	AA	NoCall	AA	AA	AA	AB	AB	AB	AB	AB	AB	AB	AB	AB	AB	AB	AB	AB	AB	AB	AB	AB	AB	AA	AA	AA	AA	AA	AA	AA	AA	AA	AA	AA	AA	AA	AA	AA
AX-297234003	BB	BB	BB	BB	AB	BB	BB	BB	BB	BB	BB	BB	BB	BB	BB	BB	BB	BB	BB	BB	BB	BB	BB	BB	BB	BB	BB	BB	BB	BB	BB	BB	BB	BB	BB	BB	BB	BB	BB	BB	BB	BB	BB	BB	BB	BB	BB	BB	BB
AX-297234005	AA	AA	AA	AA	AA	AA	AA	AA	AA	AA	AA	AA	AA	AA	AA	AA	AA	AA	AA	AA	AA	AA	AA	AA	AA	AA	AA	AA	AA	AA	AA	AA	AA	AA	AA	AA	AA	AA	AA	AA	AA	AA	AA	AA	AA	AA	AA	AA	AA
AX-297143095	AA	AA	AA	AA	AA	AA	AA	AA	AA	AA	AA	AA	AA	AA	AA	AA	AA	AA	AA	AA	AA	AA	AA	AA	AA	AA	AA	AA	AA	AA	AA	AA	AA	AA	BB	BB	BB	BB	BB	BB	BB	BB	BB	BB	BB	BB	BB	BB	BB
AX-297143098	BB	BB	BB	BB	BB	BB	BB	BB	BB	BB	BB	BB	BB	BB	BB	BB	BB	BB	BB	BB	BB	BB	BB	BB	BB	BB	BB	BB	BB	BB	BB	BB	BB	BB	BB	BB	BB	BB	BB	BB	BB	BB	BB	BB	BB	BB	BB	BB	BB
AX-297143103	NoCall	AA	AA	AA	AA	AA	NoCall	AA	AB	AA	AA	AA	AA	NoCall	AB	AA	AA	AA	AA	AA	AA	AA	AA	AA	NoCall	AA	AA	AA	AA	AA	AA	AA	AA	AA	AB	AA	AB	AB	AA	AA	AB	AA	AA	AA	AA	AB	AA	AB	AA
AX-299497771	BB	BB	BB	BB	BB	BB	BB	BB	BB	BB	BB	BB	BB	BB	BB	BB	BB	AB	BB	AB	BB	AB	AB	AB	BB	BB	AB	AB	AB	AB	BB	AB	AB	BB	BB	BB	AB	AB	BB	BB	BB	BB	BB	BB	BB	BB	BB	BB	BB
AX-297143112	OTV	OTV	OTV	OTV	OTV	OTV	OTV	OTV	OTV	OTV	OTV	OTV	OTV	OTV	OTV	OTV	OTV	OTV	OTV	OTV	OTV	OTV	OTV	OTV	OTV	OTV	OTV	OTV	OTV	OTV	OTV	OTV	OTV	OTV	AA	AA	AA	AA	AA	AA	AA	AA	AA	AA	AA	AA	AA	AA	AA
AX-297143773	AB	AA	AA	NoCall	AB	AA	AA	AB	AA	AA	AB	AA	AB	AA	NoCall	AA	AA	AA	AA	AA	AA	AA	AA	NoCall	NoCall	AA	AA	AA	AA	AA	AA	AA	AA	AA	BB	AB	AB	AB	AA	AB	AB	BB	BB	AA	NoCall	NoCall	BB	BB	AA
AX-297718127	AA	AA	AA	AA	AA	AA	AA	AA	AB	AB	AB	AA	AA	AB	AA	AA	AA	AA	AA	AA	AA	AA	AA	AA	AA	AA	AA	AA	AA	AA	AA	AA	AA	AA	AA	AA	AA	AA	AA	AA	AA	AA	AA	AB	AA	AA	AA	AB	NoCall
AX-299588344	AB	AB	AB	AB	AB	AB	AB	AB	BB	BB	BB	AB	AB	BB	AB	AB	AB	AB	AB	AB	AB	AB	AB	AB	AB	AB	AB	AB	AB	AB	AB	AB	AB	AB	AB	AB	AB	AB	AB	AB	NoCall	AB	BB	BB	AB	AB	AB	BB	BB
AX-297143842	BB	BB	BB	BB	BB	BB	BB	BB	BB	BB	BB	BB	BB	BB	BB	BB	BB	BB	BB	BB	BB	BB	BB	BB	BB	BB	BB	BB	BB	BB	BB	BB	BB	BB	NoCall	NoCall	AB	NoCall	NoCall	NoCall	AB	NoCall	NoCall	AB	AB	AB	AB	AB	AB
AX-299497861	AB	BB	AB	BB	BB	AB	AB	AB	AB	BB	AB	BB	BB	AB	BB	AB	BB	NoCall	BB	NoCall	BB	BB	BB	BB	BB	BB	BB	BB	BB	BB	BB	BB	BB	BB	BB	BB	BB	BB	BB	BB	BB	BB	BB	BB	BB	BB	BB	BB	BB
AX-297143862	BB	BB	BB	BB	BB	BB	BB	BB	BB	BB	BB	BB	BB	BB	BB	BB	AB	BB	AA	BB	BB	AB	AB	AB	AB	BB	AB	AA	AB	AB	BB	AB	BB	AB	AB	AA	AB	AB	AA	AA	AA	AB	AA	AA	AA	AB	AA	AA	AA
AX-297234562	OTV	AA	AA	AA	AA	AA	AB	AA	AB	NoCall	AA	AA	AA	AB	OTV	AA	OTV	OTV	OTV	OTV	OTV	OTV	OTV	OTV	OTV	OTV	OTV	OTV	OTV	OTV	OTV	OTV	OTV	OTV	AA	AA	AA	AA	AA	AA	AA	AA	AA	AA	AA	AA	AA	AA	AA
AX-300073144	AB	NoCall	AB	AB	AB	AB	AB	AB	AB	AB	NoCall	AB	AB	NoCall	AB	AB	AB	AB	AB	AB	AB	AB	AB	AB	AB	AB	AB	AB	AB	AB	AB	AB	AB	AB	AB	AA	AA	AA	NoCall	AA	AA	AA	AA	AA	AA	AA	AA	AA	AA
AX-300073188	BB	BB	BB	BB	BB	BB	BB	BB	BB	BB	BB	BB	BB	BB	BB	BB	BB	BB	BB	BB	BB	BB	BB	BB	BB	BB	BB	BB	BB	BB	BB	BB	BB	BB	BB	BB	BB	BB	BB	BB	BB	BB	BB	AB	BB	BB	BB	BB	BB
AX-299497877	BB	BB	BB	BB	BB	BB	BB	BB	BB	BB	BB	BB	BB	BB	BB	BB	BB	BB	BB	BB	BB	BB	BB	BB	BB	BB	BB	BB	BB	BB	BB	BB	BB	BB	BB	BB	BB	BB	BB	BB	BB	BB	BB	BB	BB	AB	BB	BB	BB
AX-297143871	AB	AB	AA	BB	AB	AB	AB	AB	AB	AA	BB	BB	AB	AA	AA	AA	BB	BB	BB	BB	BB	BB	BB	BB	BB	BB	BB	BB	BB	BB	BB	BB	BB	BB	AB	BB	AB	AB	AB	BB	AB	BB	BB	BB	AB	BB	AB	BB	AB
AX-299497883	BB	BB	BB	BB	BB	BB	BB	BB	BB	BB	BB	BB	BB	BB	BB	BB	AB	AB	AB	AB	AB	AB	AB	AB	AB	AB	AB	AB	AB	AB	AA	AB	AB	AB	BB	BB	BB	BB	BB	BB	BB	BB	BB	BB	BB	BB	BB	BB	BB
AX-297143876	AA	AA	AA	AA	AA	AA	AA	AA	AA	AA	AA	AA	AA	AA	AA	AA	AA	AA	AA	AA	AA	AA	AA	AA	AA	AA	AA	AA	AA	AA	AA	AA	AA	AA	BB	BB	BB	BB	BB	BB	BB	BB	BB	BB	BB	BB	BB	BB	BB
AX-299588769	AA	AA	AA	AA	AA	AA	AA	AA	AA	AA	AA	AA	AA	AA	AA	AA	AA	AA	AA	AA	AA	AA	AA	AA	AA	AA	AA	AA	AA	AA	AA	AA	AA	AA	AA	AA	AA	AA	AA	AA	AA	AA	AB	AA	AA	AA	AA	AA	AA
AX-297234663	BB	BB	BB	BB	BB	BB	BB	BB	BB	BB	BB	BB	BB	BB	BB	BB	BB	BB	BB	BB	BB	BB	BB	BB	BB	BB	BB	BB	BB	BB	BB	BB	BB	BB	BB	BB	BB	BB	BB	BB	BB	BB	BB	AB	BB	BB	BB	BB	BB
AX-299588783	BB	BB	BB	BB	BB	BB	BB	BB	BB	BB	BB	BB	BB	BB	BB	BB	BB	BB	BB	BB	BB	BB	BB	BB	BB	BB	BB	BB	BB	BB	BB	BB	BB	BB	BB	BB	BB	BB	BB	BB	BB	BB	BB	BB	BB	BB	BB	BB	BB
AX-299588784	BB	BB	AB	BB	NoCall	BB	BB	NoCall	BB	NoCall	AB	AB	AB	BB	BB	BB	AB	AB	AB	AB	AB	AB	AB	AB	AB	AB	AB	AB	AB	AB	AB	AB	AB	AB	BB	BB	BB	BB	BB	BB	BB	BB	BB	BB	BB	BB	BB	BB	BB
AX-299588785	AB	BB	BB	BB	BB	NoCall	BB	BB	BB	BB	BB	BB	NoCall	BB	BB	BB	BB	BB	BB	BB	BB	BB	BB	BB	BB	BB	BB	BB	BB	NoCall	BB	BB	BB	BB	BB	BB	BB	BB	BB	BB	BB	BB	BB	AB	BB	BB	BB	BB	BB
AX-299497888	AA	AA	AA	AA	AA	AA	AA	AA	AA	AA	AA	AA	AA	AA	AA	AA	AB	NoCall	BB	NoCall	AB	AB	AB	AB	NoCall	NoCall	NoCall	AB	NoCall	AB	AB	BB	NoCall	AB	BB	AB	AA	AA	BB	AB	AB	AA	BB	AB	AB	AB	AB	BB	BB
AX-299497889	AA	AA	AA	AA	AA	AA	AA	AA	AA	AA	AA	AA	AA	AA	AA	AA	BB	BB	BB	BB	BB	BB	BB	BB	BB	BB	BB	BB	BB	BB	BB	BB	BB	BB	AA	AA	AA	AA	AA	AA	AA	AA	AA	AA	AA	AA	AA	AA	AA
AX-297143886	BB	BB	BB	BB	BB	BB	BB	BB	BB	BB	BB	BB	BB	BB	BB	BB	BB	BB	BB	BB	BB	BB	BB	BB	BB	BB	BB	BB	BB	BB	BB	BB	BB	BB	BB	BB	BB	NoCall	BB	BB	BB	BB	BB	BB	BB	BB	BB	BB	BB
AX-297234707	BB	BB	NoCall	BB	BB	BB	BB	BB	BB	BB	BB	NoCall	BB	BB	BB	AB	AB	BB	BB	BB	BB	BB	BB	BB	AB	BB	NoCall	BB	AB	NoCall	BB	BB	BB	BB	AA	AA	AA	AA	AA	AA	AA	AA	AA	AA	AA	AA	AA	AA	AA
AX-299497897	AA	AA	AA	AA	AA	AA	AA	AA	AA	AA	AA	AA	AA	AA	AA	AA	AB	NoCall	AB	AB	NoCall	AB	AB	AB	AB	AB	NoCall	AB	NoCall	NoCall	NoCall	AB	AB	NoCall	AA	AA	AA	AA	AA	AA	AA	AA	AA	NoCall	AA	AA	AA	AA	AA
AX-299588954	AA	AA	AA	AA	AA	AA	AA	AB	AA	NoCall	AA	NoCall	NoCall	AA	AA	AB	AA	AA	AA	AA	AA	AA	AA	AA	AA	AA	AA	AA	AA	AA	AA	AA	AA	AA	AA	AA	AA	AA	AA	AA	AA	AA	AA	AA	AA	AA	AA	AA	AA
AX-299588963	BB	BB	BB	BB	BB	BB	BB	BB	BB	BB	BB	BB	BB	BB	BB	BB	BB	BB	BB	BB	BB	BB	BB	BB	BB	BB	BB	NoCall	BB	BB	BB	BB	BB	BB	BB	BB	BB	BB	BB	BB	BB	BB	BB	BB	BB	BB	AB	BB	BB
AX-297143904	BB	BB	BB	BB	BB	BB	BB	BB	BB	BB	BB	BB	BB	BB	BB	BB	BB	BB	BB	BB	BB	BB	BB	BB	BB	BB	BB	BB	BB	BB	BB	BB	BB	BB	BB	BB	AA	AA	BB	BB	BB	BB	AB	BB	BB	BB	BB	BB	BB
AX-299497915	AB	BB	BB	BB	BB	NoCall	NoCall	AB	NoCall	NoCall	AB	BB	BB	BB	NoCall	BB	BB	BB	BB	BB	BB	BB	BB	BB	BB	BB	BB	BB	BB	BB	BB	BB	BB	BB	BB	BB	AB	AB	BB	BB	BB	BB	BB	BB	BB	BB	BB	BB	BB
AX-297143931	AA	AA	AB	AA	AA	AB	AA	AB	AB	AB	AB	AB	AA	AA	NoCall	AB	AA	AA	NoCall	AA	AA	AA	AA	NoCall	AA	AA	AA	AA	AA	AA	AA	AA	AA	AA	BB	BB	BB	BB	BB	BB	BB	BB	BB	BB	BB	BB	NoCall	BB	BB
AX-300074311	AB	AB	AB	AB	AB	NoCall	NoCall	AB	AB	AB	AB	AB	AB	AB	AB	AB	AB	AB	AB	AB	NoCall	AB	AB	AB	AB	AB	AB	AB	AB	AB	AB	AB	AB	AB	AB	AA	AA	AA	AA	AA	AA	AB	AA	AA	AA	AA	AA	AA	AA
AX-297235045	BB	BB	BB	BB	BB	BB	NoCall	BB	BB	BB	BB	BB	BB	BB	BB	BB	BB	BB	BB	BB	BB	AB	BB	BB	BB	NoCall	BB	BB	AB	BB	AB	BB	BB	BB	BB	BB	BB	BB	BB	BB	BB	BB	BB	BB	BB	BB	BB	BB	BB
AX-297235066	AA	AA	NoCall	AA	AA	AA	AA	AA	AA	AA	AA	AA	AA	AA	AA	AA	AA	AA	AA	AA	AA	AA	AA	AA	AA	AA	AA	AA	AA	AA	AA	AA	AA	AA	AA	AA	AA	AA	AA	AA	AA	AA	AA	AA	AA	AA	AA	AA	AA
AX-299589245	AB	AB	AB	AB	NoCall	NoCall	AB	AB	AB	AB	AB	AB	AB	AB	AB	BB	AB	AB	AB	AB	AB	AB	AB	AB	AB	AB	AB	AB	NoCall	AB	NoCall	AB	AB	NoCall	BB	BB	AB	AB	BB	BB	BB	BB	NoCall	AB	BB	AA	BB	BB	BB
AX-299497957	OTV	OTV	OTV	OTV	OTV	OTV	OTV	OTV	OTV	OTV	OTV	OTV	OTV	OTV	OTV	OTV	AA	AA	AA	AA	AA	AA	AB	AA	AA	AA	AA	AA	AA	AA	AA	AA	AA	AA	AA	AA	AA	AA	AA	AA	AA	AA	AA	AA	AA	AA	AA	AA	AA
AX-299497974	AB	AB	AB	AB	AB	AB	AB	AB	AB	AB	AB	AB	AB	AB	AB	AB	BB	BB	BB	BB	BB	BB	BB	BB	BB	BB	BB	BB	BB	BB	BB	BB	BB	BB	AB	AB	BB	NoCall	NoCall	NoCall	AB	BB	NoCall	BB	AB	BB	NoCall	AB	NoCall
AX-297143972	BB	BB	BB	BB	BB	BB	BB	BB	BB	BB	BB	BB	BB	BB	BB	BB	BB	BB	BB	BB	BB	BB	BB	BB	BB	BB	BB	BB	BB	BB	BB	BB	BB	BB	BB	BB	BB	BB	BB	BB	BB	NoCall	BB	BB	BB	BB	BB	BB	BB
AX-297143975	BB	BB	BB	BB	BB	BB	BB	BB	BB	BB	BB	BB	BB	BB	BB	BB	BB	BB	BB	BB	BB	BB	BB	BB	BB	BB	BB	BB	BB	BB	BB	BB	BB	BB	AA	AA	AB	AB	AA	AA	AA	AA	AB	AB	AA	AB	AA	AA	NoCall
AX-299589357	AA	AA	AA	AA	AA	AA	AA	AA	AA	AA	AA	AA	AA	AA	AA	AA	AA	AA	AA	AA	AA	AA	AA	AA	AA	AA	AA	AA	AA	AA	AA	AA	AA	AA	AA	AA	AB	AB	AA	AA	AA	AA	AB	AB	AA	AB	AA	AA	AA
AX-299497990	BB	BB	BB	BB	BB	BB	BB	BB	BB	BB	BB	BB	BB	BB	BB	BB	BB	BB	BB	BB	BB	BB	BB	BB	BB	BB	BB	BB	BB	BB	BB	BB	BB	BB	BB	BB	BB	BB	BB	BB	BB	BB	BB	BB	BB	BB	BB	BB	BB
AX-299497993	BB	BB	BB	BB	BB	BB	BB	BB	BB	BB	BB	BB	BB	BB	BB	BB	BB	BB	BB	BB	BB	BB	BB	BB	BB	BB	BB	BB	BB	BB	BB	BB	BB	BB	BB	BB	BB	BB	BB	BB	BB	BB	BB	BB	BB	BB	BB	BB	BB
AX-297143986	AA	AA	AA	AA	AA	AA	AA	AA	AA	AA	AA	AA	AA	AA	AA	AA	AA	AA	AA	AA	AA	AA	AA	AA	AA	AA	AA	AA	AA	AA	AA	AA	AA	AA	BB	BB	BB	BB	BB	BB	BB	BB	BB	BB	BB	BB	BB	NoCall	BB
AX-297235275	AB	AB	AA	AB	AA	AB	NoCall	AB	AB	AB	AA	AB	AB	AB	AB	AA	AB	AB	AB	AB	AB	AB	AB	AB	AB	AB	AB	AB	AB	AB	AB	AB	AB	AB	AB	BB	BB	BB	BB	BB	BB	BB	BB	BB	BB	AB	BB	BB	BB
AX-297235316	BB	BB	BB	BB	BB	BB	BB	BB	BB	BB	BB	BB	BB	BB	BB	BB	BB	BB	BB	BB	BB	NoCall	BB	AA	BB	BB	BB	BB	AA	AB	AA	AA	BB	BB	AB	AA	AA	AA	AA	AA	BB	BB	AA	AA	BB	AA	BB	AB	AB
AX-299589439	AA	AA	AA	AA	AA	AA	AA	AA	AA	AA	AA	AA	AA	AA	AA	AA	AA	AA	AA	AA	AA	AA	AA	AA	AA	AA	AA	AA	AA	AA	AA	AA	AA	AA	AA	AA	AA	AA	AA	AA	AA	AA	AA	AA	AA	AA	AA	AA	AA
AX-297143991	AA	AA	AB	AA	NoCall	AB	AA	AA	AA	NoCall	AA	NoCall	AB	AA	AA	NoCall	AB	AA	AB	AB	AA	NoCall	AB	AA	NoCall	NoCall	AA	AA	NoCall	AB	AA	NoCall	AB	NoCall	AA	AA	AA	AA	AA	AA	AA	AA	AA	AA	AA	AA	AA	AA	AA
AX-297235324	BB	BB	BB	BB	BB	BB	BB	BB	BB	BB	BB	BB	BB	BB	BB	BB	BB	BB	NoCall	BB	BB	BB	BB	BB	BB	NoCall	BB	NoCall	BB	NoCall	BB	BB	BB	BB	AB	BB	BB	BB	AB	BB	AB	AB	AB	AB	BB	AB	BB	AB	BB
AX-299589453	AA	AA	AA	AA	AA	NoCall	AA	AA	AA	AA	AB	AA	AA	AA	AA	AA	AA	AA	AA	AA	AA	AA	AA	AA	AA	AA	AA	AA	AA	AA	AA	AA	AA	AA	BB	BB	BB	BB	BB	BB	BB	BB	BB	BB	BB	BB	BB	BB	BB
AX-300075045	AA	AA	AA	AA	AA	AA	AA	AA	NoCall	AA	AA	AA	AA	AA	AA	AA	NoCall	NoCall	AB	AB	NoCall	AB	AA	AB	AB	AB	AB	AB	NoCall	NoCall	AB	AB	NoCall	NoCall	AA	AA	AA	AA	AA	AA	AA	AA	AA	AA	AA	AA	AA	AA	AA
AX-299589492	AB	AB	AB	AB	AB	AB	AB	AB	AB	AB	AB	AB	AB	AB	AB	AB	AA	AA	AA	AA	AA	AA	AA	AA	AA	AA	AA	AA	AA	AA	AA	AA	AA	AA	AA	AB	BB	BB	BB	AB	AB	AA	AA	AB	AA	AA	AA	AA	AA
AX-299498008	AA	AA	AA	AA	AA	AA	AA	AA	AA	AA	AA	AA	AA	AA	AA	AA	AA	AA	AA	AA	AA	AA	AA	AA	AA	AA	AA	AA	AA	AA	AA	AA	AA	AA	BB	BB	BB	BB	BB	BB	BB	BB	BB	BB	BB	BB	BB	BB	BB
AX-297144003	AA	AA	AA	AA	AA	AA	AA	AA	AA	AA	AA	AA	AA	AA	AA	AA	AA	AA	AA	AA	AA	AA	AA	AA	AA	AA	AA	AA	AA	AA	AA	AA	AA	AA	BB	BB	BB	BB	BB	BB	AB	BB	BB	AB	BB	BB	BB	BB	BB
AX-297144004	AA	AA	AA	AA	AA	AA	AA	AA	AA	AA	AA	AA	AA	AA	AA	NoCall	AA	AA	AA	AA	AA	AA	AA	AA	AA	AA	AA	AA	AA	AA	AA	AA	AA	AA	AA	AA	AA	AA	AA	AA	AA	AA	AA	AB	AA	AA	AA	AA	AA
AX-300075248	AB	AB	AB	AB	AB	AB	AB	AB	AB	AB	AB	AB	AB	AB	AB	AB	AB	AB	AB	AB	AB	AB	AB	AB	AB	AB	AB	AB	NoCall	AB	AB	AB	AB	AB	AA	AA	AA	AA	AA	AA	AA	AA	AA	AA	AA	AA	AA	AA	AA
AX-297235436	BB	BB	BB	BB	BB	BB	BB	BB	BB	BB	BB	BB	BB	BB	BB	NoCall	BB	BB	BB	BB	BB	BB	BB	BB	BB	BB	BB	BB	BB	BB	BB	BB	BB	BB	BB	BB	BB	BB	BB	BB	BB	BB	AA	BB	BB	BB	BB	BB	BB
AX-297235438	AA	AA	AA	AA	AA	AA	AA	AA	AA	AA	AA	AA	AA	AA	AA	AA	NoCall	AA	AB	AA	AA	AA	AA	AA	AB	AA	AA	AB	AA	AB	AA	NoCall	AB	AA	AA	AA	AA	AA	AA	AA	AA	AA	AA	AA	AA	AA	AA	AA	AA
AX-168367347	BB	BB	BB	BB	BB	BB	BB	BB	BB	BB	BB	BB	BB	BB	BB	BB	BB	BB	BB	BB	BB	BB	BB	BB	NoCall	BB	BB	BB	BB	BB	BB	BB	BB	BB	AB	BB	BB	BB	BB	BB	BB	AA	AB	AB	AB	BB	AB	AB	BB
AX-297144015	AA	AA	AA	AA	AA	AA	AA	AA	AA	AA	AA	AA	AA	AA	AA	AA	AA	AA	AA	AA	AA	AA	AA	AA	AA	AA	AA	AA	AA	AA	AA	AA	AA	AA	AA	AA	AA	AA	AA	AA	AA	AA	AA	AA	AA	AA	AA	AA	AA
AX-297144016	AB	AB	AB	AB	AB	AB	AB	AB	AB	NoCall	AB	AB	AB	AB	AB	AB	AB	AB	AB	NoCall	AB	AB	AB	AB	AB	AB	AB	AB	AB	NoCall	AB	AB	AB	AB	AA	AA	AA	AA	AA	AA	AA	AA	AA	AA	AA	AA	AA	AA	AA
AX-299498027	AB	AB	AB	AB	AB	AB	AB	AB	AB	AB	AB	AB	AB	AB	AB	AB	AB	AB	AB	AB	AB	AB	AB	AB	AB	AB	AB	AB	AB	AB	AB	AB	AB	AB	AB	AB	AB	AB	AB	AB	AB	AB	AB	AB	AB	AB	AB	AB	AB
AX-299589622	BB	BB	BB	BB	BB	BB	BB	BB	BB	BB	BB	BB	BB	BB	BB	BB	BB	BB	BB	BB	BB	BB	BB	BB	BB	BB	BB	BB	BB	BB	BB	BB	BB	BB	BB	BB	BB	BB	BB	BB	BB	BB	BB	BB	BB	BB	BB	BB	BB
AX-299589629	OTV	AA	OTV	OTV	BB	OTV	OTV	OTV	OTV	OTV	OTV	OTV	OTV	OTV	OTV	OTV	BB	BB	BB	BB	BB	BB	BB	BB	BB	NoCall	BB	BB	OTV	BB	BB	BB	BB	BB	BB	BB	BB	BB	BB	BB	BB	BB	BB	BB	BB	BB	BB	BB	BB
AX-299589641	BB	BB	BB	BB	BB	BB	BB	BB	BB	BB	BB	BB	BB	BB	BB	BB	BB	BB	BB	BB	BB	BB	BB	BB	BB	BB	BB	BB	BB	BB	BB	BB	BB	BB	BB	BB	BB	BB	BB	BB	BB	BB	BB	BB	BB	BB	BB	BB	BB
AX-299498039	AA	AA	AA	AA	AA	AA	AB	NoCall	AB	AB	AA	AA	AA	BB	AB	AA	AA	AA	AA	AA	AA	AA	AA	AA	AA	AA	AA	AA	AA	AA	AA	AA	AA	AA	AA	AA	AB	AB	AA	AA	AA	AA	NoCall	AA	AB	AA	AB	BB	AA
AX-299498040	AB	AB	AB	NoCall	AB	AB	AB	AB	AB	AB	NoCall	AB	AB	AB	AB	NoCall	AB	AB	AB	AB	AB	AB	AB	AB	AB	AB	AB	AB	AB	AB	AB	AB	AB	AB	BB	BB	BB	BB	BB	BB	BB	BB	BB	BB	BB	BB	BB	BB	BB
AX-299589691	AB	AB	AB	AB	AB	AB	NoCall	AB	AB	AB	AB	NoCall	AB	AB	AB	AB	AB	AB	AB	AB	AB	AB	AB	AB	AB	AB	AB	AB	AB	AB	AB	AB	AB	AB	AA	AA	AA	AA	AA	AA	AA	AA	AA	AA	AA	AA	AA	AA	AA
AX-297235577	BB	BB	BB	BB	BB	BB	BB	BB	BB	BB	NoCall	BB	BB	BB	BB	BB	BB	BB	BB	BB	BB	BB	BB	BB	BB	BB	BB	BB	BB	BB	BB	BB	BB	BB	AB	AB	AB	AB	AB	AB	BB	AA	AB	BB	AB	BB	AB	BB	BB
AX-299498045	AA	AA	AA	AA	AA	AA	AA	AA	AA	AA	AA	AA	AA	AA	AA	AA	BB	BB	BB	BB	BB	BB	BB	BB	BB	BB	BB	BB	BB	BB	BB	BB	BB	BB	BB	AA	AA	AA	BB	AA	AA	AA	AB	AB	AB	AA	AB	AB	AB
AX-299589703	AB	AB	AB	AB	AB	AB	AB	AB	AB	AB	NoCall	AB	AB	AB	AB	NoCall	BB	BB	BB	BB	BB	BB	BB	BB	BB	BB	BB	BB	BB	BB	BB	BB	BB	BB	AB	AB	AB	AB	AB	AB	AB	AB	AB	AB	AB	AB	AB	AB	AB
AX-297235600	BB	BB	BB	BB	BB	BB	BB	BB	BB	BB	BB	BB	BB	BB	BB	BB	AA	AA	AA	AA	AA	AA	AA	AA	AA	AA	AA	AA	AA	AA	AA	AA	AA	AA	AA	AA	AA	AA	AA	AA	AA	AA	AA	AA	AA	AA	AA	AA	AA
AX-299498050	AA	AA	AA	AA	AA	AA	AA	AA	AA	NoCall	AA	AA	AA	AA	AA	AA	AA	AA	AA	AA	AA	AA	AA	AA	AA	AA	AA	AA	AA	AA	AA	AA	AA	AA	AA	AA	AA	AA	AA	AA	AA	AA	AA	AA	AA	AA	AA	AA	AA
AX-299589723	AB	AB	AA	NoCall	AB	AB	NoCall	NoCall	AA	NoCall	NoCall	AB	AB	AA	NoCall	AA	AA	AA	AA	AA	AA	AA	AA	AA	AA	AA	NoCall	AA	AA	AA	AA	AA	AA	NoCall	BB	BB	BB	BB	BB	BB	BB	BB	BB	AB	BB	BB	BB	BB	BB
AX-297235633	BB	BB	BB	BB	BB	BB	BB	BB	BB	BB	BB	BB	BB	BB	BB	BB	BB	BB	BB	BB	BB	BB	BB	BB	BB	BB	BB	BB	BB	BB	BB	BB	BB	BB	BB	BB	BB	BB	BB	BB	BB	BB	BB	BB	AB	BB	AB	BB	BB
AX-297144053	BB	BB	BB	BB	BB	BB	BB	BB	BB	BB	BB	BB	BB	BB	BB	BB	BB	BB	BB	BB	BB	BB	BB	BB	BB	BB	BB	BB	BB	BB	BB	BB	AB	BB	AB	NoCall	BB	BB	AB	NoCall	BB	AA	AB	BB	AA	AB	AA	AB	AB
AX-299589794	AB	AB	BB	AB	AB	NoCall	AB	BB	AB	AB	BB	AB	AB	AB	AB	AB	AA	AA	AA	AA	AA	AA	AA	AA	AA	AA	AA	AA	AA	AA	AA	AA	AA	AA	BB	BB	BB	BB	BB	BB	BB	BB	BB	BB	BB	BB	NoCall	BB	BB
AX-299498071	AA	AA	AB	AA	NoCall	AA	AA	AA	AA	NoCall	AA	AA	AA	AA	AB	AB	AA	AA	AA	AA	AA	AA	AA	AA	AA	AA	AA	AA	AA	AA	AA	AA	AA	AA	AA	AA	AB	AB	AA	AA	AB	AA	AA	AA	AA	AA	AA	AB	AA
AX-299589842	AA	AA	AA	AA	AA	AA	AA	AA	AA	AA	AA	AA	AA	AA	AA	AA	NoCall	AA	NoCall	AB	NoCall	AB	AA	AB	NoCall	NoCall	NoCall	AB	NoCall	AB	NoCall	NoCall	AB	AB	AB	AB	BB	BB	AB	AB	AB	BB	BB	BB	BB	AB	BB	BB	BB
AX-297144067	AB	BB	BB	AB	BB	BB	BB	AB	AB	AB	AB	AB	BB	AB	BB	BB	BB	BB	BB	BB	BB	BB	BB	BB	BB	BB	BB	BB	BB	BB	BB	BB	BB	BB	BB	BB	BB	BB	BB	BB	BB	BB	BB	BB	BB	BB	NoCall	BB	BB
AX-299498084	AB	AB	AB	AB	NoCall	AB	AB	NoCall	AB	NoCall	BB	AB	AB	AB	AB	AB	BB	BB	BB	BB	BB	BB	BB	BB	BB	BB	BB	BB	BB	BB	BB	BB	BB	BB	BB	BB	BB	BB	NoCall	BB	BB	NoCall	BB	BB	NoCall	BB	NoCall	BB	BB
AX-299589975	BB	BB	BB	BB	BB	BB	BB	BB	BB	BB	BB	BB	BB	BB	BB	BB	BB	BB	BB	BB	BB	BB	BB	BB	BB	BB	BB	BB	BB	BB	BB	BB	BB	BB	BB	BB	BB	BB	BB	BB	BB	BB	BB	BB	BB	BB	BB	BB	BB
AX-299589987	BB	BB	BB	BB	BB	BB	BB	BB	BB	BB	BB	BB	BB	BB	BB	BB	BB	BB	BB	BB	BB	BB	BB	BB	BB	BB	BB	BB	BB	BB	BB	BB	BB	BB	BB	BB	AB	AB	AB	NoCall	NoCall	BB	BB	BB	AB	BB	AB	BB	BB
AX-297235878	AA	AA	AA	AA	AA	AA	AA	AA	AA	AA	AA	AA	AA	AA	AA	AA	AA	AA	AA	AA	AA	AA	AA	AA	AA	AA	AA	AA	AA	AA	AA	AA	AA	AA	BB	BB	BB	BB	AB	BB	AB	BB	AA	BB	AB	AB	AB	BB	AB
AX-299498093	AA	AA	AA	AA	AA	AA	AA	AA	AA	AA	AA	AA	AA	AA	AA	AA	AA	AA	AA	AA	AA	AA	AA	AA	AA	AA	AA	AA	AA	AA	AA	AA	AA	AA	AA	AA	AA	AA	AB	AA	AB	AA	BB	NoCall	AB	AB	AB	AA	AB
AX-297144085	AB	AA	AA	AA	AA	AA	AA	NoCall	AA	AA	AA	AA	AA	AA	AA	AA	AA	AA	AA	AA	AA	AA	AA	AA	AA	AA	AA	AA	AA	AA	AA	AA	AA	AA	BB	BB	BB	BB	BB	BB	BB	BB	BB	BB	BB	BB	BB	BB	BB
AX-297722275	AB	AB	AB	AB	AB	AB	BB	AB	BB	AB	BB	BB	AB	BB	AB	AA	AB	AB	AB	AB	AB	AB	AB	AB	AB	AB	AB	AB	AB	AB	AB	AB	AB	AB	AA	AB	AB	AB	AA	AB	AA	AA	AA	AB	AA	AB	AA	AB	AB
AX-297144091	BB	BB	BB	BB	BB	BB	BB	BB	BB	BB	BB	BB	NoCall	BB	BB	BB	AB	BB	NoCall	BB	NoCall	BB	BB	BB	BB	BB	BB	BB	BB	BB	BB	BB	BB	BB	BB	BB	BB	BB	BB	BB	BB	BB	BB	BB	BB	BB	NoCall	NoCall	BB
AX-299590098	AB	NoCall	AB	AB	AB	AB	AB	AB	AB	AB	AB	AB	AB	AB	AB	BB	BB	BB	BB	BB	BB	BB	BB	BB	BB	BB	BB	BB	BB	BB	BB	BB	BB	BB	BB	BB	BB	BB	BB	BB	NoCall	BB	BB	BB	BB	BB	BB	BB	BB
AX-299590111	AA	AA	AA	AA	AA	AA	AA	AA	AA	AA	AA	AA	AA	AA	AA	AA	AA	AA	AA	AA	AA	AA	AA	AA	AA	AA	AA	AA	AA	AA	AA	AA	AA	AA	AA	AA	AA	AA	AA	AA	AA	AA	AA	AA	AA	AA	AA	AA	AA
AX-299590116	NoCall	AA	AB	NoCall	AA	AA	AA	AB	AA	AA	AB	NoCall	AA	AA	AA	AB	AA	AA	AA	AA	AA	AA	AA	AA	AA	AA	AA	AA	AA	AA	AA	AA	AA	AA	AA	BB	NoCall	AB	AA	BB	AA	BB	BB	AA	AA	AB	AA	AB	AA
AX-297236006	BB	BB	BB	BB	BB	BB	AA	BB	BB	BB	BB	AA	BB	BB	BB	AB	AB	AB	AB	AB	AB	AB	BB	AB	AB	AB	BB	AB	AB	AB	AB	AB	BB	BB	AB	BB	BB	BB	AB	BB	BB	AB	BB	BB	AB	AB	AB	BB	BB
AX-297144099	AA	AA	AA	AA	AA	AA	AA	AA	AA	AA	AA	AA	AA	AA	AA	AA	AA	AA	AA	AA	AA	AA	AA	AA	AA	AA	AA	AA	AA	AA	AA	AA	AA	AA	AA	AA	AA	AA	AA	AA	AA	AA	AA	AA	AA	AA	AA	AA	AA
AX-297236020	BB	BB	BB	BB	BB	BB	BB	BB	BB	BB	BB	BB	BB	BB	BB	BB	BB	BB	BB	BB	BB	BB	BB	BB	BB	BB	BB	BB	BB	BB	BB	BB	BB	BB	AB	AA	AA	AA	AA	AA	AB	AA	AA	AA	AA	AA	AA	AA	AA
AX-299590140	AA	AA	AA	AA	AA	AA	AA	AA	AA	AA	AA	AA	AA	AA	AA	AA	AA	AA	AA	AA	AA	AA	AA	AA	AA	AA	AA	AA	AA	AA	AA	AA	AA	AA	BB	BB	BB	BB	AB	BB	BB	BB	NoCall	NoCall	BB	BB	BB	BB	AB
AX-297236031	NoCall	AB	AB	BB	NoCall	BB	NoCall	AB	AB	NoCall	BB	BB	AB	NoCall	AB	NoCall	BB	BB	AB	BB	BB	NoCall	BB	BB	NoCall	BB	BB	BB	BB	BB	BB	BB	BB	BB	BB	AB	BB	BB	BB	AB	BB	BB	AB	AB	BB	AB	BB	BB	BB
AX-299498112	AB	AB	AB	AB	AB	AB	NoCall	AB	AB	AB	AB	NoCall	AB	AB	AB	AB	AA	AA	AA	AA	AA	AA	AA	AA	AA	AA	AA	AA	AA	AA	AA	AA	AA	AA	AA	AB	AA	AA	NoCall	AB	AA	AA	AA	AA	AA	AA	AA	AA	AA
AX-299498115	BB	BB	BB	BB	BB	BB	BB	BB	BB	BB	BB	BB	BB	BB	BB	BB	AA	AA	AA	AA	AA	AA	AA	AA	AA	AA	AA	AA	AA	AA	AA	AA	AA	AA	AA	AB	AA	AA	AB	AB	AA	AA	AA	AA	AA	AA	AA	AA	AA
AX-299498116	AA	AA	AA	AA	AA	AA	AA	AA	AA	AA	AA	AA	AA	AA	AA	AA	AA	AA	AA	AA	AA	AA	AA	AA	AA	AA	AA	AA	AA	AA	AA	AA	AA	AA	AA	AA	AA	AA	AA	AA	AA	AA	AA	AA	AA	AA	AA	AA	AA
AX-297236037	BB	BB	BB	BB	BB	BB	BB	BB	BB	BB	BB	BB	BB	BB	BB	BB	BB	BB	BB	BB	BB	BB	BB	BB	BB	BB	BB	BB	BB	BB	BB	BB	BB	BB	BB	BB	BB	BB	BB	BB	BB	BB	BB	BB	BB	BB	BB	BB	BB
AX-297236039	AA	AA	AA	AA	AA	AA	AA	AA	AA	AA	NoCall	AA	AA	AA	AA	AA	AB	AB	AB	NoCall	NoCall	AA	AB	NoCall	AB	AB	NoCall	NoCall	AB	NoCall	NoCall	NoCall	AB	AA	BB	BB	BB	BB	NoCall	BB	BB	BB	BB	BB	BB	BB	BB	BB	BB
AX-299590163	OTV	BB	OTV	OTV	OTV	OTV	OTV	OTV	OTV	OTV	OTV	OTV	OTV	OTV	OTV	BB	OTV	AB	AA	BB	NoCall	AB	AB	AB	AA	AA	AB	BB	AB	AB	AA	NoCall	BB	AA	BB	BB	BB	BB	BB	BB	BB	AA	AB	BB	AB	BB	AB	BB	BB
AX-297236050	BB	BB	BB	BB	BB	BB	BB	BB	BB	BB	BB	BB	BB	BB	BB	BB	BB	BB	BB	BB	BB	BB	BB	BB	BB	BB	BB	BB	BB	BB	BB	BB	BB	BB	BB	BB	BB	BB	BB	BB	BB	BB	BB	BB	BB	BB	BB	BB	BB
AX-297236068	AB	AB	AB	AB	AB	NoCall	AB	AB	AB	AB	AB	NoCall	NoCall	AB	NoCall	AB	AB	AB	AB	AB	AB	AB	AB	AB	AB	AB	AB	NoCall	AB	AB	AB	AB	AB	AB	AA	AA	AA	AA	AA	AA	AA	AA	AA	AA	AA	AA	NoCall	AA	AA
AX-299590192	BB	BB	BB	BB	BB	BB	BB	BB	BB	BB	BB	BB	BB	BB	BB	BB	BB	BB	BB	BB	BB	BB	BB	BB	BB	BB	BB	BB	BB	BB	BB	BB	BB	BB	AB	AB	BB	BB	BB	AB	AB	BB	BB	BB	BB	BB	BB	BB	BB
AX-299498122	BB	NoCall	BB	BB	BB	BB	AB	BB	BB	BB	AB	BB	AB	NoCall	BB	AB	BB	BB	BB	BB	BB	BB	BB	BB	BB	BB	BB	BB	BB	NoCall	BB	BB	BB	BB	AB	AB	AB	AB	AB	AB	AB	AA	AB	AA	AA	AB	AA	AB	AB
AX-300076820	AB	NoCall	AB	AB	AB	AB	AB	AB	AB	AB	AB	AB	AB	AB	AB	AB	BB	BB	BB	BB	BB	BB	BB	BB	BB	BB	BB	BB	BB	BB	BB	BB	BB	BB	AB	AB	BB	BB	BB	AB	AB	BB	BB	AB	BB	BB	BB	BB	AB
AX-299498130	AB	AB	AB	AB	AB	AB	AB	AB	AB	AB	AB	AB	AB	AB	AB	AB	BB	BB	BB	BB	BB	BB	BB	BB	BB	BB	BB	BB	BB	BB	BB	BB	BB	BB	BB	BB	NoCall	AB	BB	BB	BB	BB	NoCall	BB	BB	BB	BB	BB	BB
AX-297722954	AB	AB	AB	AB	AB	AB	AA	AB	AB	AB	AB	AB	AB	AB	AB	AB	AA	AA	AA	AA	AA	AA	AA	AA	AA	AA	AA	AA	AA	AA	AA	AA	AA	AA	BB	BB	BB	BB	BB	BB	BB	BB	BB	BB	BB	BB	BB	BB	BB
AX-299498135	AA	AA	AA	AA	AA	AA	AA	AA	AA	AA	AA	AA	AA	AA	AA	AA	AA	AA	AA	AA	AA	AA	AA	AA	AA	AA	AA	AA	AA	AA	AA	AA	AA	AA	AB	BB	AB	AB	AB	BB	AA	AA	AB	AB	AB	AB	AB	BB	BB
AX-297236226	AA	AA	AA	AA	AA	AA	AA	AA	AA	AA	AA	AA	AA	AA	AA	AA	AA	AA	AA	AA	AA	AA	AA	AA	AA	AA	AA	AA	AA	AA	AA	AA	AA	AA	BB	BB	BB	BB	BB	BB	BB	AA	AB	AB	AB	BB	AB	BB	BB
AX-299590350	AA	AA	AA	AA	AA	AA	NoCall	AA	AA	AA	AA	AA	AA	AA	AA	AA	AA	AA	AA	AA	AA	AA	AA	AA	AA	AA	AA	AA	AA	AA	AA	AA	AA	AA	AA	AA	AA	AA	AA	AA	AA	AA	AA	AA	AA	AA	AA	AB	AA
AX-299590356	AA	AA	AA	AA	AA	AA	AA	AA	AA	AA	AA	AA	AA	AA	AA	AA	AB	AB	AB	AB	AB	AB	AB	AB	AB	AB	AB	AB	AB	AB	AB	AB	AB	AB	AA	AA	AA	AA	AA	AA	AA	AA	AA	AA	AA	NoCall	AA	AA	AA
AX-297144136	AA	AA	AA	AA	AA	AA	AA	AA	AA	AA	AA	AA	AA	AA	AA	AA	AA	AA	AA	AA	AA	AA	AA	AA	AA	AA	AA	AA	AA	AA	AA	AA	AA	AA	AA	AA	AA	AA	AA	AA	AA	AA	AA	AA	AA	AA	AA	AA	AA
AX-299498157	BB	BB	BB	BB	BB	BB	BB	BB	BB	BB	BB	BB	BB	BB	BB	NoCall	BB	BB	BB	BB	BB	BB	BB	BB	BB	BB	BB	BB	BB	BB	BB	BB	BB	BB	BB	BB	BB	BB	BB	BB	BB	BB	BB	BB	BB	BB	BB	BB	BB
AX-299590520	BB	BB	BB	BB	BB	BB	BB	BB	BB	BB	BB	BB	BB	BB	BB	BB	BB	BB	BB	BB	BB	BB	BB	BB	BB	BB	BB	BB	BB	BB	BB	BB	BB	BB	AA	AA	AA	AA	AA	AA	AA	AA	AA	AA	AA	AA	AA	AA	AA
AX-299590568	AA	AA	AA	AA	AA	AA	AA	AA	AA	AA	AA	AA	AA	AA	AA	AA	AA	AA	NoCall	AA	AA	AA	AA	AA	AA	AA	AA	AA	AA	AA	AA	AA	AA	AA	BB	BB	BB	BB	BB	BB	BB	BB	BB	BB	BB	BB	BB	BB	BB
AX-299590630	AA	AA	AA	AA	AA	AA	AA	AA	AA	AA	AA	AA	AA	AA	AA	AA	AA	AA	AA	AA	AA	AA	AA	AA	AA	AA	AA	AA	AA	AA	AA	AA	AA	AA	AB	AA	AA	AA	AB	AA	AA	AA	AA	AB	NoCall	AB	AA	AB	AA
AX-299590631	AA	AA	AA	AA	AA	AA	AA	AA	AA	AA	AA	AA	AA	AA	AA	AA	AA	AA	AA	AA	AA	AA	AA	AA	AA	AA	AA	AA	AA	AA	AA	AA	AA	AA	AA	AA	AA	AA	AA	AA	AA	AA	AA	AA	AA	AA	AA	AA	AA
AX-297236562	AA	AA	AA	AA	AA	AA	AA	AA	AA	AA	AA	AA	AA	AA	AA	AA	AA	AA	AA	AA	AA	AA	AA	AA	AA	AA	AA	AA	AA	AA	AA	AA	AA	AA	AA	AA	OTV	OTV	AA	AA	OTV	AA	OTV	AA	AA	AA	AA	AA	AA
AX-297236620	BB	BB	BB	BB	BB	BB	BB	BB	BB	BB	AB	NoCall	BB	BB	BB	BB	AB	NoCall	AB	BB	AB	BB	BB	BB	AB	AB	BB	BB	BB	BB	AB	BB	AB	AB	BB	BB	BB	NoCall	BB	BB	BB	NoCall	BB	NoCall	BB	AB	BB	BB	BB
AX-297236643	BB	NoCall	BB	BB	BB	BB	NoCall	BB	BB	BB	BB	BB	BB	BB	BB	BB	BB	BB	BB	BB	BB	BB	AB	NoCall	BB	BB	BB	BB	BB	BB	BB	BB	BB	BB	AA	BB	AA	AA	AA	BB	AA	BB	AA	AA	BB	NoCall	BB	AA	AA
AX-299498195	BB	BB	BB	BB	BB	BB	BB	BB	BB	BB	BB	BB	BB	BB	BB	BB	AA	AA	AA	AA	AA	AA	AA	AA	AA	AA	AA	AA	AA	AA	AA	AA	AA	AA	AA	AA	AA	AA	AA	AA	AA	AA	AA	AA	AA	AA	AA	AA	AA
AX-299590758	OTV	OTV	OTV	OTV	OTV	OTV	OTV	OTV	OTV	OTV	OTV	OTV	OTV	NoCall	OTV	OTV	AA	AA	AA	AA	AA	AA	AA	AA	AA	AA	AA	AA	AA	AA	AA	AA	AA	AA	BB	BB	BB	BB	BB	BB	BB	BB	BB	BB	BB	BB	BB	BB	BB
AX-299590845	AA	AA	AA	AA	AA	AA	AA	AA	AA	AA	AA	AA	AA	AA	AA	AA	AA	AA	AA	AA	AA	AA	AA	AA	AA	AA	AA	AA	AA	AA	AA	AA	AA	AA	BB	BB	BB	BB	BB	BB	BB	BB	BB	BB	BB	BB	BB	BB	BB
AX-297236765	AB	AB	AB	AB	AB	AB	AB	AB	AB	AB	AB	AB	AB	AB	AB	AB	AB	AB	AB	AB	AB	AB	AB	AB	AB	AB	AB	AB	AB	AB	AB	AB	AB	AB	AB	AB	AB	AB	AB	AB	AB	AB	AB	AB	AB	AB	AB	AB	AB
AX-299498204	AA	AA	AA	AA	AA	AA	AA	AA	NoCall	AA	AA	AA	AA	AA	AA	AA	BB	BB	BB	BB	BB	BB	BB	BB	BB	BB	BB	BB	BB	BB	BB	BB	BB	BB	AA	AA	AA	AA	AA	AA	AA	AA	AA	AA	AA	AA	AA	AA	AA
AX-299590917	BB	BB	BB	BB	BB	BB	BB	BB	BB	NoCall	BB	BB	BB	BB	BB	BB	AB	BB	BB	BB	BB	NoCall	BB	BB	BB	BB	BB	BB	BB	NoCall	BB	BB	BB	BB	AB	AB	AB	AB	AB	AB	BB	AB	AB	AB	AB	AB	AB	AB	AB
AX-297236820	AB	AB	AB	AB	AB	AB	AB	AB	AB	AB	AB	AB	AB	AB	AB	AB	BB	BB	NoCall	AB	BB	BB	BB	NoCall	NoCall	NoCall	BB	NoCall	AB	BB	BB	BB	AB	BB	AB	AB	AB	AB	AB	AB	AB	AB	AB	AB	AB	AB	AB	AB	AB
AX-299498210	AA	AA	AA	AA	AA	AA	AA	AA	AA	AA	AA	AA	AA	AA	AA	AA	BB	BB	BB	BB	BB	BB	BB	BB	BB	BB	BB	BB	BB	BB	BB	BB	BB	BB	AA	AA	AA	AA	AA	AA	AA	AA	AA	AA	AA	AA	AA	AA	AA
AX-300078561	BB	BB	BB	BB	BB	BB	BB	BB	BB	BB	BB	BB	BB	BB	BB	BB	BB	BB	BB	BB	BB	BB	BB	BB	BB	BB	BB	BB	BB	BB	BB	BB	BB	BB	AB	NoCall	AB	AB	AB	AB	AB	AB	AB	NoCall	AB	AB	AB	NoCall	NoCall
AX-299498215	BB	BB	BB	BB	BB	BB	BB	BB	BB	BB	BB	BB	NoCall	BB	BB	BB	BB	BB	BB	BB	BB	AB	AB	BB	NoCall	BB	BB	BB	BB	AB	AB	BB	NoCall	NoCall	AA	AA	AA	AA	AA	AA	AA	AA	AA	AA	AA	AA	AA	AA	AA
AX-297236890	AA	AA	AA	AA	AA	AA	AA	AA	AA	AA	AA	AA	AA	AA	AA	AA	AA	AA	AA	AA	AA	AA	AA	AA	AA	AA	AA	AA	AA	AA	AA	AA	AA	AA	AA	AA	AA	AA	AA	AA	AA	AA	AA	AA	AA	AA	AA	AA	AA
AX-299591017	AB	AB	AB	AB	AB	AA	AB	AB	AB	AB	NoCall	NoCall	AB	NoCall	AB	AB	AB	AB	AB	AB	AB	AB	AB	AB	AB	AB	AB	AB	AB	AB	AB	AB	AB	AB	BB	BB	BB	BB	BB	BB	BB	BB	BB	BB	BB	BB	BB	BB	BB
AX-299591034	AA	AA	AA	AA	AA	AA	NoCall	AA	AA	AA	AA	AA	AA	AA	AA	AA	AA	AA	AA	AA	AA	AA	AA	AA	AA	AA	AA	AA	AA	AA	AA	AA	AA	AA	BB	BB	BB	BB	BB	BB	BB	BB	BB	BB	BB	BB	BB	BB	BB
AX-299498232	AB	AA	AB	AB	NoCall	AA	AA	NoCall	NoCall	NoCall	NoCall	AA	AA	NoCall	AA	NoCall	AB	NoCall	AB	NoCall	AA	AB	AB	AB	NoCall	NoCall	AA	AA	AA	AA	AB	AA	NoCall	AB	AA	AA	AA	AA	AA	AA	AA	AA	AA	AA	AA	AA	AA	AA	AA
AX-297236958	AB	AB	AB	AB	AB	AB	AB	AB	AB	AB	AB	AB	AB	AB	AB	NoCall	BB	BB	BB	BB	BB	BB	BB	BB	BB	BB	BB	BB	BB	BB	BB	BB	BB	BB	BB	BB	BB	BB	BB	BB	BB	BB	BB	BB	BB	BB	BB	BB	BB
AX-297236960	BB	BB	BB	BB	BB	BB	BB	BB	BB	BB	BB	BB	BB	BB	BB	BB	BB	BB	BB	BB	BB	BB	BB	BB	BB	BB	BB	BB	BB	BB	BB	BB	BB	BB	BB	BB	BB	BB	BB	BB	BB	BB	BB	BB	BB	BB	BB	BB	AB
AX-297237062	AB	AB	AB	AB	AB	AB	AB	AB	AB	AB	AB	AB	AB	AB	AB	AB	AB	AB	AB	AB	AB	AB	AB	AB	AB	AB	AB	AB	AB	AB	AB	AB	AB	AB	BB	BB	BB	BB	BB	BB	BB	BB	BB	BB	BB	BB	BB	BB	BB
AX-297237092	AB	BB	NoCall	AB	NoCall	AB	AB	AB	AB	NoCall	AB	AB	AB	AB	NoCall	AB	AB	AB	AB	NoCall	AB	BB	AB	NoCall	AB	BB	AB	NoCall	NoCall	AB	NoCall	AB	AB	AB	BB	BB	BB	BB	BB	BB	BB	BB	BB	BB	BB	BB	BB	BB	BB
AX-297725197	OTV	OTV	OTV	OTV	OTV	OTV	OTV	AA	OTV	OTV	OTV	OTV	OTV	OTV	OTV	AA	OTV	OTV	OTV	OTV	OTV	OTV	OTV	OTV	OTV	OTV	OTV	OTV	OTV	OTV	OTV	OTV	OTV	OTV	AA	AA	AA	AA	AA	AA	AA	AA	AA	AA	AA	AA	AA	AA	AA
AX-297237178	BB	BB	BB	BB	BB	BB	BB	BB	BB	BB	BB	BB	BB	BB	BB	BB	BB	BB	BB	BB	BB	BB	BB	BB	BB	BB	BB	BB	BB	BB	BB	BB	BB	BB	BB	BB	BB	BB	BB	BB	BB	BB	BB	BB	BB	BB	BB	BB	BB
AX-299591301	NoCall	BB	BB	AB	BB	AB	BB	BB	BB	NoCall	BB	AB	NoCall	BB	AB	BB	AB	NoCall	AB	NoCall	NoCall	AB	AB	NoCall	BB	AB	AB	AB	BB	NoCall	AB	NoCall	AB	NoCall	BB	AB	BB	BB	AB	AB	BB	BB	BB	AB	BB	BB	BB	AB	AB
AX-297237215	AB	AB	NoCall	AB	AB	AB	AB	AB	AB	AB	AA	AB	AB	AB	AB	AB	AB	AB	AB	AB	AB	AB	AB	AB	AB	AB	AB	AB	AB	AB	AB	AB	AB	AA	AB	AB	AB	AB	AB	AB	AB	AB	AB	AB	AB	AB	AB	AB	AB
AX-299591341	BB	BB	BB	BB	BB	BB	BB	BB	BB	BB	BB	BB	BB	BB	BB	BB	BB	BB	BB	BB	BB	BB	BB	BB	BB	BB	BB	BB	BB	BB	BB	BB	BB	BB	BB	BB	BB	BB	BB	BB	BB	BB	BB	BB	BB	BB	BB	NoCall	BB
AX-297144267	BB	BB	BB	BB	BB	BB	BB	BB	BB	BB	BB	BB	BB	BB	BB	BB	BB	BB	BB	BB	BB	BB	BB	BB	BB	BB	BB	BB	BB	BB	BB	BB	BB	BB	BB	BB	BB	BB	BB	BB	BB	BB	BB	BB	BB	BB	BB	BB	BB
AX-297144276	BB	BB	BB	BB	BB	BB	BB	BB	BB	BB	AB	NoCall	BB	BB	BB	BB	BB	BB	BB	BB	BB	BB	BB	BB	BB	BB	BB	BB	BB	BB	BB	BB	BB	BB	BB	BB	BB	BB	BB	BB	BB	BB	BB	BB	BB	BB	BB	BB	BB
AX-297237337	BB	BB	BB	BB	BB	BB	BB	BB	BB	BB	BB	BB	BB	BB	BB	BB	BB	BB	BB	BB	BB	BB	BB	BB	BB	BB	BB	BB	BB	BB	BB	BB	BB	BB	BB	BB	BB	BB	BB	BB	BB	BB	BB	BB	BB	BB	AB	BB	BB
AX-297237376	BB	NoCall	NoCall	NoCall	NoCall	NoCall	AB	NoCall	AB	BB	BB	BB	AB	NoCall	BB	BB	BB	BB	BB	BB	BB	BB	BB	BB	BB	BB	BB	BB	BB	BB	BB	BB	BB	BB	BB	BB	BB	BB	BB	BB	BB	BB	BB	BB	BB	BB	BB	BB	BB
AX-299498305	AB	AB	AB	NoCall	AB	AB	AB	AB	AB	AB	AB	AB	NoCall	AB	AB	NoCall	BB	BB	BB	BB	BB	BB	BB	BB	BB	BB	BB	BB	BB	BB	BB	BB	BB	BB	BB	BB	BB	BB	BB	BB	BB	BB	BB	BB	BB	BB	BB	BB	BB
AX-297237406	AB	AB	AB	AB	AB	AB	AB	AB	AB	AB	AB	AB	AB	AB	AB	AB	AA	AA	AA	AA	AA	AA	AA	AA	AA	AA	AA	AA	AA	AA	AA	AA	AA	AA	AA	AA	AA	AA	AA	NoCall	AA	AA	AA	AB	AA	AA	AA	AA	AA
AX-299591531	AA	AA	AA	AA	AA	AA	AA	AA	AA	AA	AA	AA	AA	AA	AA	AA	AA	AA	AA	AA	AA	AA	AA	AA	AA	AA	AA	AA	AA	AA	AA	AA	AA	AA	BB	BB	BB	BB	BB	BB	BB	BB	BB	BB	BB	BB	BB	BB	BB
AX-297237431	AA	AA	AA	AA	AA	AA	AA	AA	AA	AA	AA	AA	AA	AA	AA	AA	AA	AA	AA	AA	AA	AA	AA	NoCall	AB	AA	AA	AB	AA	AA	AA	AA	AB	AA	AB	AB	AB	AB	AB	AB	AB	AB	AB	AB	AB	AB	AB	AB	AB
AX-297237439	BB	BB	BB	BB	BB	BB	BB	BB	BB	BB	BB	BB	BB	BB	BB	BB	BB	BB	BB	BB	BB	BB	NoCall	BB	BB	BB	BB	BB	BB	BB	BB	BB	NoCall	BB	BB	OTV	BB	BB	BB	OTV	BB	BB	BB	OTV	BB	BB	BB	OTV	BB
AX-297237446	AB	AB	AB	AB	AB	AB	AB	AB	AB	NoCall	AB	AB	AB	AB	AB	NoCall	AA	AA	AA	AA	AA	AA	AA	AA	AA	NoCall	AA	AA	AA	AA	AA	AA	AA	AA	BB	BB	BB	BB	BB	BB	BB	BB	BB	BB	BB	BB	AB	BB	BB
AX-297144317	NoCall	AB	AB	AB	NoCall	AB	AB	AB	AB	AB	AB	AB	AB	AB	NoCall	NoCall	AA	AA	AA	AA	AA	AA	AA	AA	AA	AA	AA	AA	AA	AA	AA	AA	AA	AA	AA	AA	AA	AA	AA	AA	AA	AA	AA	AA	AA	AA	AA	AA	AA
AX-299591653	AB	AB	AB	AB	AB	AB	AB	AB	AB	AB	AB	AB	AB	AB	AB	AB	BB	BB	BB	BB	BB	BB	BB	BB	BB	BB	BB	BB	BB	BB	BB	BB	BB	BB	BB	BB	BB	BB	BB	BB	BB	BB	BB	BB	BB	BB	BB	BB	BB
AX-297237545	NoCall	NoCall	AB	AB	AB	AB	AB	AB	NoCall	AB	AB	AB	BB	AB	BB	AB	AB	AB	AB	AB	AB	AB	AB	AB	AB	AB	AB	AB	AB	AB	AB	AB	AB	NoCall	AB	BB	BB	NoCall	AB	BB	NoCall	BB	NoCall	NoCall	NoCall	AB	BB	NoCall	BB
AX-299591740	AA	AA	AA	AA	AA	AA	AA	AA	AA	AA	AA	AA	AA	AA	AA	AA	AA	AA	AA	AA	AA	AA	AA	AA	AA	AA	AA	AA	AA	AA	AA	AA	AA	AA	AA	NoCall	AA	AA	AA	AB	AA	AA	NoCall	AB	NoCall	AB	AB	NoCall	NoCall
AX-297144358	AB	AB	AB	AB	AB	AB	AB	AB	AB	AB	AB	AB	AB	AB	AB	AB	BB	BB	BB	BB	BB	BB	BB	BB	BB	BB	BB	BB	BB	BB	BB	BB	BB	BB	BB	BB	BB	BB	BB	BB	BB	BB	BB	BB	BB	BB	BB	BB	BB
AX-297237655	AA	AA	AA	AA	AA	AA	AA	AA	AA	AA	AA	AA	AA	AA	AA	AA	AB	AB	AB	NoCall	AB	AB	AB	NoCall	AB	AB	AB	AB	AB	AB	AB	AB	AB	AB	AB	AB	AB	NoCall	AB	AB	AB	AB	AB	AB	AB	AB	AB	AB	AB
AX-300081449	AA	AB	AA	AB	NoCall	NoCall	AB	AA	AB	AA	AB	AA	AB	AA	AB	AA	AA	AA	AA	AA	AA	AA	AA	AA	AA	AA	AA	AA	AA	AA	AA	AA	AA	AA	AA	AA	NoCall	AA	AA	AA	NoCall	AA	AA	AA	AA	AA	AA	AA	AA
AX-299591837	AB	AB	AB	NoCall	NoCall	AB	BB	BB	NoCall	NoCall	NoCall	BB	BB	AB	BB	AB	BB	BB	BB	BB	BB	BB	BB	BB	BB	BB	BB	BB	BB	BB	BB	BB	BB	BB	NoCall	BB	NoCall	BB	BB	BB	BB	BB	NoCall	BB	BB	BB	NoCall	BB	BB
AX-297237743	AA	AA	AA	AA	AA	AA	AA	AA	AA	AA	AA	AA	AA	AA	AA	AA	AB	BB	NoCall	NoCall	NoCall	BB	BB	BB	BB	AB	BB	BB	NoCall	AB	NoCall	BB	BB	BB	AA	AA	AB	AB	AB	AA	AA	NoCall	AA	AA	AA	AA	AA	AA	AA
AX-297144363	AA	AA	AA	AA	AA	AA	AA	AA	AA	AA	AA	AA	AA	NoCall	AA	AB	AB	AB	AB	AB	AB	AB	AB	AB	BB	NoCall	AB	AB	AB	AB	NoCall	NoCall	AB	AB	AA	AA	AA	AA	AA	AA	AA	AA	AA	AA	AA	AA	AA	AA	AA
AX-299591911	AB	AB	AB	AB	AB	AB	AB	AB	NoCall	AB	NoCall	NoCall	AB	AB	AB	BB	BB	BB	BB	BB	BB	BB	BB	BB	BB	BB	BB	BB	BB	BB	BB	BB	BB	BB	BB	BB	AB	AB	BB	BB	BB	AB	NoCall	BB	BB	BB	BB	BB	BB
AX-299591926	AB	AB	AB	AB	AB	AB	AB	AB	NoCall	AB	NoCall	AB	AB	AB	AB	AB	BB	NoCall	BB	NoCall	BB	BB	AB	AB	BB	BB	BB	AB	BB	BB	NoCall	BB	BB	NoCall	AB	AB	AB	AB	AB	AB	AB	AB	AB	AB	AB	AB	AB	AB	AB
AX-297144373	OTV	OTV	OTV	OTV	OTV	OTV	BB	BB	OTV	BB	OTV	BB	OTV	OTV	OTV	OTV	BB	BB	BB	BB	BB	BB	BB	BB	BB	BB	BB	BB	BB	BB	BB	BB	BB	BB	BB	BB	BB	BB	BB	BB	BB	BB	BB	BB	BB	BB	BB	BB	BB
AX-299498386	BB	BB	BB	AB	BB	BB	BB	BB	BB	BB	NoCall	NoCall	BB	BB	BB	NoCall	BB	AA	BB	AB	NoCall	BB	NoCall	NoCall	BB	BB	AA	BB	AB	AB	BB	BB	NoCall	BB	OTV	OTV	OTV	OTV	OTV	OTV	OTV	OTV	OTV	OTV	OTV	OTV	OTV	OTV	OTV
AX-299591985	AB	AB	AB	AB	AB	AB	AB	AB	AB	AB	AB	AB	AB	AB	AB	AB	AB	AB	AB	AB	AB	AB	AB	AB	NoCall	AB	AB	AB	AB	AA	AB	AB	AB	AB	AA	AA	AA	AA	AA	AB	AA	AA	AA	AA	AA	AA	AA	AA	AA
AX-297237902	AB	AB	AB	AB	AB	AB	AB	AB	AB	AB	AB	BB	AB	AB	AB	BB	AB	AB	AB	NoCall	AB	AB	AB	AB	AB	AB	AB	AB	AB	AB	NoCall	AB	AB	AB	AB	AB	AB	AB	AB	AB	AB	AB	AB	AB	AB	AB	AB	AB	AB
AX-297144409	AA	AA	AA	AA	AA	AA	AA	AA	AA	AA	AA	AA	AA	AA	AA	AA	BB	BB	BB	BB	BB	BB	BB	BB	BB	BB	BB	BB	BB	BB	BB	BB	BB	BB	AB	AA	AB	AB	AA	AA	AA	AA	AA	BB	AA	AA	AA	AA	AA
AX-297238191	AB	NoCall	AB	AB	AB	AB	AB	AB	AB	AB	AB	AB	NoCall	AB	AB	AB	AA	AA	AA	AA	AA	AA	AA	AA	AA	AA	AA	AA	AA	AA	AA	AA	AA	AA	BB	BB	BB	BB	BB	BB	BB	BB	BB	BB	BB	BB	BB	BB	BB
AX-297144419	NoCall	BB	NoCall	AB	NoCall	NoCall	AB	NoCall	AB	BB	AB	AB	NoCall	BB	AB	BB	AB	BB	AB	BB	BB	BB	NoCall	AB	BB	AB	BB	NoCall	NoCall	BB	AB	BB	NoCall	NoCall	BB	BB	BB	BB	BB	BB	BB	BB	BB	BB	BB	BB	BB	BB	BB
AX-299592314	AB	AB	AB	AB	AB	AB	AB	AB	AB	AB	NoCall	NoCall	AB	AB	AB	AB	BB	BB	BB	BB	BB	BB	BB	BB	BB	BB	BB	BB	BB	BB	BB	BB	BB	BB	AB	AB	AB	AB	AB	AB	AB	AB	AB	AB	AB	AB	AB	AB	AB
AX-299592315	AB	NoCall	AB	AB	AB	AB	AB	AB	AB	AB	NoCall	AB	AB	NoCall	AB	NoCall	AB	AB	AB	AB	AB	AB	AB	AB	AB	AB	NoCall	AB	AB	AB	AB	AB	AB	AB	NoCall	AA	NoCall	NoCall	AB	AA	AA	AA	AA	AA	AA	AA	AA	AA	AA
AX-299498431	OTV	OTV	OTV	OTV	AA	OTV	NoCall	OTV	NoCall	OTV	OTV	OTV	OTV	AA	AA	OTV	BB	BB	BB	BB	BB	BB	BB	BB	BB	BB	BB	BB	BB	BB	BB	BB	BB	BB	BB	BB	BB	BB	BB	BB	BB	BB	BB	BB	BB	BB	BB	AB	BB
AX-299498432	AA	AA	AA	AA	AA	AA	AA	AA	AA	AA	AA	AA	AA	AA	AA	AA	AA	AA	AA	AA	AA	AA	AA	AA	AA	AA	AA	AA	AA	AA	AA	AA	AA	AA	AB	AA	AA	AA	BB	AA	AB	BB	AA	AA	AB	AA	AB	AB	AB
AX-297238215	AB	NoCall	AB	AB	AB	AB	AB	NoCall	AB	BB	NoCall	NoCall	AB	AB	AB	BB	AB	AB	AB	AB	AB	AB	AB	AB	AB	AB	AB	AB	AB	AB	AB	NoCall	AB	AB	BB	BB	BB	BB	BB	BB	BB	AA	BB	BB	AB	AB	AB	BB	BB
AX-299592343	BB	BB	BB	BB	BB	BB	BB	BB	BB	BB	BB	BB	BB	BB	BB	BB	BB	BB	BB	BB	BB	BB	BB	BB	BB	BB	BB	BB	BB	BB	BB	BB	BB	BB	BB	BB	BB	BB	BB	BB	BB	BB	AB	BB	BB	BB	NoCall	BB	BB
AX-297238237	BB	BB	BB	BB	BB	BB	BB	BB	BB	BB	BB	BB	BB	BB	BB	BB	BB	BB	BB	BB	BB	BB	BB	BB	BB	BB	BB	BB	BB	BB	BB	BB	BB	BB	BB	BB	BB	BB	BB	BB	BB	BB	BB	BB	BB	BB	BB	BB	BB
AX-299592357	BB	BB	BB	BB	BB	BB	BB	BB	BB	BB	BB	BB	BB	BB	BB	BB	BB	BB	BB	BB	BB	BB	BB	BB	BB	BB	BB	BB	BB	BB	BB	BB	BB	BB	BB	BB	BB	BB	BB	BB	AB	AB	BB	BB	BB	BB	BB	AB	AB
AX-297144427	AA	AA	AA	AA	AA	AA	AA	AA	AA	AA	AA	AA	AA	AA	AA	AA	AA	AA	AA	AA	AA	AA	AA	AA	AA	AA	AA	AA	AA	AA	AA	AA	AA	AA	AA	AA	AA	AA	AA	AA	AA	AA	AB	AA	AA	AA	AA	AA	AA
AX-297144430	AA	AB	AB	AA	AB	AA	AB	AA	AB	NoCall	AA	AA	AB	AA	AB	NoCall	AB	BB	AA	BB	BB	BB	AB	BB	BB	BB	AB	AB	BB	BB	BB	BB	BB	AB	AB	AB	BB	BB	AB	AB	BB	BB	BB	BB	AB	AB	AB	BB	BB
AX-299592388	BB	BB	BB	BB	BB	BB	BB	BB	BB	BB	BB	BB	BB	BB	BB	BB	BB	BB	BB	BB	BB	BB	BB	BB	BB	BB	BB	BB	BB	BB	BB	BB	BB	BB	BB	BB	BB	BB	BB	BB	BB	BB	BB	BB	BB	BB	BB	BB	BB
AX-297238282	AB	AB	AB	AB	AB	AB	AB	AB	AB	AB	AB	AB	AB	AB	AB	AB	NoCall	AB	AB	BB	BB	NoCall	NoCall	AB	AB	BB	AB	AB	AB	NoCall	NoCall	BB	NoCall	BB	BB	BB	BB	BB	BB	BB	BB	BB	BB	AB	BB	BB	BB	BB	BB
AX-299592397	BB	BB	BB	BB	BB	BB	BB	BB	BB	BB	BB	BB	BB	BB	BB	BB	NoCall	BB	BB	BB	BB	BB	BB	BB	BB	BB	BB	BB	BB	BB	BB	BB	BB	BB	AA	AA	AB	AB	AB	AA	AA	AA	BB	AA	AA	AA	AA	BB	AB
AX-297238308	AA	AA	AA	AA	AA	AA	AA	AA	AA	AA	AA	AA	AA	NoCall	AA	AA	AA	AA	AA	AA	AA	AA	AA	AA	NoCall	NoCall	AA	AA	NoCall	AA	AA	AA	AA	AA	AA	AA	AA	AA	AA	AA	AA	AA	AA	AA	AA	AA	AA	AA	AA
AX-299498452	BB	BB	BB	BB	BB	BB	BB	BB	BB	BB	BB	BB	BB	BB	BB	BB	BB	BB	BB	BB	BB	BB	BB	BB	BB	BB	BB	BB	BB	BB	BB	BB	BB	BB	BB	BB	BB	BB	BB	BB	BB	BB	BB	BB	BB	BB	BB	BB	BB
AX-299498458	AA	AA	AA	AA	AA	AA	AA	AA	AA	AA	AA	AA	AA	AA	AA	AA	AA	AA	AA	AA	AA	AA	AA	AA	AA	AA	AA	AA	AA	AA	AA	AA	AA	AA	BB	AB	AB	AB	AA	AB	AB	BB	AA	BB	BB	BB	BB	BB	BB
AX-299592446	AB	AB	AA	AB	AB	AB	NoCall	AB	AB	AB	NoCall	AB	AB	AB	AB	NoCall	AA	AB	AA	AA	AA	AA	AA	AA	AA	AA	AA	AA	AA	NoCall	AA	AA	NoCall	AA	AA	AA	AA	AA	AA	AA	AA	AA	AA	AA	AA	AA	AA	AA	AA
AX-297238358	AA	AA	AA	AA	AA	AA	AA	AA	AA	AA	AA	AA	AA	AA	AA	AA	AA	AA	AA	AA	AA	AA	AA	AA	AA	AA	AA	AA	AA	AA	AA	AA	AA	AA	AA	AA	AA	AA	AA	AA	AA	AA	AA	AA	AA	AA	AA	AA	AA
AX-299592473	AA	AB	BB	AA	AB	AB	AA	BB	AB	AB	AB	AA	AA	AA	AB	BB	BB	BB	BB	BB	BB	BB	BB	BB	BB	BB	BB	BB	BB	BB	BB	BB	BB	BB	AB	AB	AB	AB	AA	AB	AA	AA	AA	AA	AB	BB	AB	AA	AA
AX-299498465	BB	BB	BB	BB	BB	BB	BB	BB	AB	BB	BB	BB	BB	BB	BB	BB	BB	BB	BB	BB	BB	BB	BB	BB	BB	BB	BB	BB	BB	BB	BB	BB	BB	BB	AA	AA	AA	AA	AA	AA	AA	AA	AA	BB	AA	AA	AA	AA	AA
AX-297144458	AA	AA	AA	NoCall	AA	AA	AA	AA	NoCall	AA	AA	AA	AA	AA	AA	AA	AB	AB	AB	AB	AB	AB	AB	AB	AB	AB	AB	AB	AB	AB	AB	AB	AB	AB	AA	AA	AA	AA	AA	AA	AA	AA	AA	AA	AA	AA	AA	AA	AA
AX-299592517	AA	AA	AA	AA	AA	AA	AA	AA	AA	AA	AA	AA	AA	AA	AA	NoCall	AA	AA	NoCall	AA	AA	AA	AA	AA	AA	AA	AA	AA	AA	AA	NoCall	AA	AA	AA	BB	BB	BB	BB	BB	BB	BB	BB	BB	BB	BB	BB	BB	BB	BB
AX-297238419	AB	AB	NoCall	AB	AB	AB	AB	AB	AB	AB	BB	AA	AB	AA	NoCall	AB	BB	BB	BB	BB	BB	BB	BB	BB	BB	BB	BB	BB	BB	BB	BB	BB	BB	BB	BB	BB	BB	BB	BB	BB	BB	BB	AB	BB	BB	BB	BB	BB	BB
AX-297144460	BB	BB	BB	BB	BB	BB	BB	BB	BB	BB	BB	BB	BB	BB	BB	BB	BB	BB	BB	BB	BB	BB	BB	BB	BB	BB	BB	BB	BB	BB	BB	BB	BB	BB	AA	AA	AA	AA	AA	AA	AA	AA	AA	AA	AA	AA	AA	AA	AA
AX-297238424	BB	BB	BB	BB	BB	BB	BB	BB	BB	BB	BB	BB	BB	BB	BB	BB	BB	BB	BB	BB	BB	BB	BB	BB	BB	BB	BB	BB	BB	BB	BB	BB	BB	BB	BB	BB	BB	BB	BB	BB	BB	BB	BB	BB	BB	BB	BB	BB	BB
AX-297144464	AA	AA	AA	AA	AA	AA	AA	AA	AA	AA	AA	AA	AA	AA	AA	AA	BB	BB	BB	BB	BB	BB	BB	BB	BB	BB	BB	BB	BB	BB	BB	BB	BB	BB	BB	BB	BB	BB	BB	NoCall	BB	BB	BB	BB	BB	BB	BB	BB	BB
AX-299498478	AB	AB	AB	NoCall	AB	AB	NoCall	AB	AB	AB	AB	AB	AB	AB	AB	AB	NoCall	NoCall	NoCall	NoCall	NoCall	NoCall	AB	NoCall	AA	NoCall	NoCall	AB	NoCall	AA	NoCall	AA	NoCall	NoCall	BB	BB	BB	BB	NoCall	BB	NoCall	BB	BB	AB	BB	BB	BB	BB	BB
AX-299592608	BB	BB	BB	BB	BB	BB	BB	BB	BB	BB	BB	BB	BB	BB	BB	BB	BB	BB	BB	BB	BB	BB	BB	BB	BB	BB	BB	BB	BB	BB	BB	BB	BB	BB	BB	BB	AA	AA	AA	BB	BB	AA	BB	AA	AA	AA	AA	NoCall	BB
AX-297238527	BB	AB	BB	NoCall	BB	BB	BB	BB	BB	BB	BB	NoCall	BB	AB	BB	AB	BB	BB	BB	BB	BB	BB	BB	BB	BB	BB	BB	BB	BB	BB	BB	BB	BB	BB	AA	AA	AA	AA	AA	AA	AA	AA	AB	AA	NoCall	AA	AA	AA	AB
AX-299498488	BB	BB	BB	BB	BB	BB	BB	BB	BB	BB	BB	BB	BB	BB	BB	BB	BB	BB	BB	BB	BB	BB	BB	BB	BB	BB	BB	BB	BB	BB	BB	BB	BB	BB	BB	BB	BB	BB	BB	BB	BB	BB	BB	BB	BB	BB	BB	BB	BB
AX-297238544	AA	AA	AA	AA	AA	AA	AA	AA	AA	AA	AA	AA	AA	AA	AA	AA	BB	BB	NoCall	BB	BB	BB	BB	BB	BB	BB	BB	BB	BB	BB	BB	BB	BB	NoCall	AA	AA	AB	AB	AA	AA	AA	BB	AA	AA	AB	AA	AB	AA	AA
AX-299592655	AB	AB	AB	AB	AB	AB	AB	AB	AB	AB	AB	AB	AB	AB	NoCall	AB	AB	AA	AA	AB	AA	NoCall	AB	AB	AB	AA	NoCall	AB	NoCall	AA	AA	AB	AB	AB	AA	AA	AA	AA	AA	AA	AA	AA	AA	AA	AA	AA	AA	AA	AA
AX-299498491	AA	AA	AA	AA	AA	AA	AA	AA	AA	AA	AA	AA	AA	AA	AA	AA	AA	AA	AA	AA	AA	AA	AA	AA	AA	AA	AA	AA	AA	AA	AA	AA	AA	AA	NoCall	AA	NoCall	BB	AA	AA	NoCall	BB	AA	AA	BB	AA	BB	AA	AB
AX-297144483	BB	BB	BB	BB	BB	BB	BB	BB	BB	BB	BB	BB	BB	BB	BB	BB	BB	BB	BB	BB	BB	BB	BB	BB	BB	BB	BB	BB	BB	BB	BB	BB	BB	BB	BB	BB	BB	BB	BB	BB	BB	BB	BB	BB	BB	BB	BB	BB	BB
AX-297144486	BB	BB	BB	BB	BB	BB	BB	BB	BB	BB	BB	BB	BB	BB	BB	BB	BB	BB	BB	BB	BB	BB	BB	BB	BB	BB	BB	BB	BB	BB	BB	BB	BB	BB	AA	AA	AB	AB	AA	AA	AA	BB	AB	AB	AB	AB	AB	AA	AA
AX-299498499	AB	NoCall	NoCall	NoCall	AB	AB	AB	AB	AB	AB	AB	AB	AB	BB	BB	BB	BB	BB	BB	BB	BB	BB	BB	BB	BB	BB	BB	BB	BB	BB	BB	BB	BB	BB	NoCall	BB	BB	BB	BB	BB	BB	BB	AB	AB	BB	AB	BB	BB	BB
AX-299592685	AA	AA	AA	AA	AA	AA	AA	AA	AA	AA	AA	AA	AA	AA	AA	AA	AA	AA	AA	AA	AA	AA	AA	AA	AA	AA	AA	AA	AA	AA	AA	AA	AA	AA	BB	BB	BB	BB	BB	BB	BB	BB	BB	BB	BB	BB	BB	BB	BB
AX-299498506	BB	BB	BB	BB	BB	BB	BB	BB	BB	BB	BB	BB	BB	NoCall	BB	NoCall	BB	BB	NoCall	BB	BB	BB	BB	BB	BB	NoCall	BB	BB	BB	BB	BB	BB	BB	BB	AB	AB	BB	BB	BB	AB	AB	BB	BB	AB	AB	BB	AB	AA	AA
AX-297238602	NoCall	NoCall	NoCall	AB	NoCall	NoCall	AB	BB	NoCall	NoCall	NoCall	AB	NoCall	BB	NoCall	BB	BB	BB	BB	BB	BB	BB	BB	BB	BB	BB	BB	BB	BB	BB	BB	BB	BB	BB	BB	AB	BB	BB	BB	AB	AB	BB	BB	AA	AB	BB	AB	AA	AA
AX-299592730	AA	AA	AA	AA	AA	AA	AA	AA	AA	AA	AA	AA	AA	AA	AA	AA	BB	BB	BB	BB	BB	BB	BB	BB	BB	BB	BB	BB	BB	BB	BB	BB	BB	BB	BB	BB	NoCall	BB	BB	BB	BB	BB	AA	BB	BB	NoCall	BB	BB	BB
AX-299592751	OTV	OTV	OTV	OTV	OTV	OTV	OTV	OTV	OTV	OTV	OTV	OTV	OTV	OTV	OTV	OTV	OTV	AA	NoCall	AA	AA	AA	AA	AA	AA	AA	AA	AA	AA	AA	AA	AA	AA	AA	AA	AA	AA	AA	AA	AA	AA	AA	AA	AA	AA	AA	AA	AA	AA
AX-299498522	AA	AA	AA	AA	AA	AA	AA	AA	AA	AA	AA	AA	AA	AA	AA	AA	AA	AA	AA	AA	AA	AA	AA	AA	AA	AA	AA	AA	AA	AA	AA	AA	AA	AA	AA	AA	AA	AA	AA	AA	AA	AA	AA	AA	AA	AA	AA	AA	AA
AX-297730120	BB	BB	BB	BB	BB	BB	BB	BB	BB	BB	BB	BB	BB	BB	BB	BB	AB	AB	AB	AB	AB	AB	AB	AB	AB	AB	AB	AB	AB	AB	AB	AB	AB	AB	AB	BB	NoCall	BB	BB	BB	AB	NoCall	NoCall	BB	NoCall	BB	AB	AB	NoCall
AX-297238779	AB	NoCall	NoCall	NoCall	AB	AA	AA	NoCall	AB	AB	NoCall	NoCall	AB	AB	AB	AB	NoCall	AB	AB	AB	AB	AB	AB	AB	AB	AB	AB	AB	AB	NoCall	AB	AB	NoCall	AB	AA	AB	AB	AB	AA	AB	AA	BB	BB	BB	AB	AA	AB	BB	AA
AX-297144522	AA	AB	AB	AA	AB	AA	AA	AB	AA	AA	NoCall	AA	AB	AA	AA	NoCall	BB	BB	BB	BB	BB	BB	BB	BB	BB	BB	BB	BB	BB	BB	BB	BB	BB	BB	BB	BB	BB	BB	BB	BB	BB	BB	BB	BB	BB	BB	BB	BB	BB
AX-297238801	AB	BB	BB	AB	AB	NoCall	NoCall	BB	AB	AA	AB	AB	BB	AB	AB	AB	BB	BB	NoCall	NoCall	BB	BB	BB	BB	BB	NoCall	BB	BB	BB	AB	BB	BB	BB	BB	AA	AA	AA	AA	AA	AA	AA	AA	AA	AA	AA	AA	AA	AA	AA
AX-297238866	AA	AA	AA	AA	AA	AA	AA	AA	AA	AA	AA	AA	AA	AA	AA	AA	AA	AA	AA	AA	AA	AA	AA	AA	AA	AA	AA	AA	AA	AA	AA	AA	AA	AA	AA	AA	AA	AA	AA	AA	AA	AA	AA	AA	AA	AA	AA	AA	AA
AX-297144535	BB	BB	BB	BB	BB	BB	BB	BB	BB	BB	BB	BB	BB	BB	BB	BB	BB	BB	BB	BB	BB	BB	BB	BB	BB	BB	BB	BB	BB	BB	BB	BB	BB	BB	AA	AA	AA	AA	AA	AA	AB	AA	AA	AA	AA	AA	AA	AA	AA
AX-168367305	BB	BB	BB	BB	BB	BB	BB	BB	BB	BB	BB	BB	BB	BB	BB	BB	AA	AA	AA	AA	AA	AA	AA	AA	AA	AA	AA	AA	AA	AA	AA	AA	AA	AA	AA	AA	AA	AA	AA	AA	AB	AA	AA	AA	AA	AA	AA	AA	AA
AX-297238877	AA	AA	AA	AA	AA	AA	AA	AA	AA	AA	AA	AA	AA	AA	AA	AA	AA	AA	AA	AA	AA	AA	AA	AA	AA	AA	AA	AA	AA	AA	AA	AA	AA	AA	AB	AA	BB	BB	AB	AA	AB	BB	AA	BB	BB	BB	BB	AB	AB
AX-299498546	AA	AA	AA	AA	AA	AA	AA	AA	AA	AA	AA	AA	AA	AA	AA	AA	AA	AA	AA	AA	AA	AA	AA	AA	AA	AA	AA	AA	AA	AA	AA	AA	AA	AA	AB	BB	AA	AA	AA	BB	AB	AA	BB	AA	AA	AA	AA	AB	AB
AX-299593004	BB	BB	BB	BB	BB	BB	BB	BB	BB	BB	BB	BB	BB	BB	BB	BB	AA	AA	AA	AA	AA	AA	AA	AA	AA	AA	AA	AA	AA	AA	AA	AA	AA	AA	BB	BB	BB	BB	BB	BB	BB	BB	BB	BB	BB	BB	BB	BB	BB
AX-297238915	BB	BB	BB	BB	BB	BB	BB	BB	BB	BB	BB	BB	BB	BB	BB	BB	BB	BB	BB	BB	BB	BB	BB	BB	BB	BB	BB	BB	BB	BB	BB	BB	BB	BB	BB	BB	BB	BB	BB	BB	BB	BB	BB	BB	BB	BB	BB	BB	BB
AX-299498553	AA	AA	AA	AA	AA	AA	AA	AA	AA	AA	AA	AA	AA	AA	AA	AA	AA	AA	AA	AA	AA	AA	AA	AA	AA	AA	AA	AA	AA	AA	AA	AA	AA	AA	AA	AA	AB	AB	AA	AA	AA	AA	AA	AA	AA	AA	AA	AA	AA
AX-299593039	AB	AA	AB	AB	AB	NoCall	AB	AB	AA	AB	AB	AB	AB	AB	AA	AB	AB	AB	AB	AB	AB	AB	AB	AB	AB	AB	AB	AB	AB	AB	AB	AB	AB	AB	AA	AB	AA	AA	AA	AB	AB	AA	AA	AB	AA	AA	AA	AA	AB
AX-299593056	BB	BB	BB	BB	BB	BB	BB	BB	BB	BB	BB	BB	BB	BB	BB	BB	BB	BB	BB	BB	BB	BB	BB	BB	BB	BB	BB	BB	BB	BB	BB	BB	BB	BB	AB	BB	BB	BB	AB	BB	BB	AB	AB	AB	AB	AB	AB	AB	AB
AX-300084714	AB	AB	AB	AB	AB	AB	AB	AB	AB	AB	AB	AB	AB	AB	AB	AB	AB	AB	AB	AB	AB	AB	AB	AB	AB	AB	AB	AB	AB	AB	AB	AB	AB	AB	AB	AB	BB	BB	AB	AB	AB	AB	AB	AB	AB	AB	AB	AB	AB
AX-297238958	BB	BB	BB	BB	BB	BB	BB	BB	AB	BB	BB	BB	BB	BB	AB	BB	BB	BB	BB	BB	BB	BB	BB	BB	BB	BB	BB	BB	BB	BB	BB	BB	BB	BB	BB	BB	BB	BB	BB	BB	NoCall	NoCall	BB	BB	BB	BB	BB	BB	BB
AX-299593087	AA	AA	AA	AA	AA	AA	AA	AA	AA	AA	AA	AA	AA	AA	AA	AA	BB	BB	BB	BB	BB	BB	BB	BB	BB	BB	BB	BB	BB	BB	BB	BB	BB	BB	BB	BB	AA	AA	BB	BB	BB	AA	AB	AA	BB	BB	AB	AB	AB
AX-297144554	NoCall	NoCall	NoCall	AB	BB	BB	NoCall	AB	BB	NoCall	AB	NoCall	NoCall	BB	BB	AB	AB	AB	AB	AB	AB	NoCall	AB	NoCall	AB	AB	NoCall	NoCall	AB	BB	AB	NoCall	AB	NoCall	BB	BB	BB	BB	BB	BB	BB	BB	BB	BB	BB	BB	BB	BB	BB
AX-297239005	AA	AA	AA	AA	AA	AA	AA	AA	AA	AA	AA	AA	AA	AA	AA	AA	AA	AA	AA	AA	AA	AA	AA	AA	AA	AA	AA	AA	AA	AA	AA	AA	AA	AA	BB	BB	AB	AB	AA	BB	BB	AA	AA	AA	AA	AA	AA	BB	AA
AX-297239013	AA	AA	AA	AA	AA	AA	AA	AA	AA	AA	AA	AA	AA	AA	AA	AA	BB	BB	BB	BB	BB	BB	BB	BB	BB	BB	BB	BB	BB	BB	BB	BB	BB	BB	AA	AB	AA	AA	AA	AA	AA	AA	AA	AA	AA	AA	AA	AA	AA
AX-297144559	AA	AA	AA	AA	AA	AA	AA	AA	AA	AA	AA	AA	AA	AA	AA	AA	BB	AB	BB	AB	BB	AB	AB	AB	BB	BB	AB	AB	AB	AB	BB	AB	AB	BB	AA	AA	AA	AA	AA	AA	AA	AA	AA	AA	AA	AA	AA	AA	AA
AX-297144561	BB	BB	BB	BB	BB	BB	BB	BB	BB	BB	NoCall	BB	BB	BB	BB	BB	AA	AA	AA	AA	AA	AA	AA	AA	AA	AA	AA	AA	AA	AA	AA	AA	AA	AA	AB	BB	AB	AB	AB	BB	BB	BB	BB	BB	BB	BB	BB	BB	BB
AX-297239037	BB	AB	BB	BB	BB	BB	AB	BB	BB	BB	BB	BB	BB	AB	BB	BB	BB	BB	BB	BB	BB	BB	BB	BB	BB	BB	BB	BB	BB	BB	BB	BB	BB	BB	BB	BB	BB	BB	BB	BB	BB	BB	BB	BB	BB	BB	BB	BB	BB
AX-297144562	BB	BB	BB	BB	BB	BB	BB	BB	BB	BB	BB	BB	BB	BB	BB	BB	BB	BB	BB	BB	BB	BB	BB	BB	BB	BB	BB	BB	BB	BB	BB	BB	BB	BB	BB	BB	BB	BB	BB	BB	BB	BB	BB	BB	BB	BB	BB	BB	BB
AX-297144563	BB	BB	BB	BB	BB	BB	BB	BB	BB	BB	BB	BB	BB	BB	BB	BB	BB	BB	BB	BB	BB	BB	BB	BB	BB	BB	BB	BB	BB	BB	BB	BB	BB	BB	BB	BB	BB	BB	BB	BB	BB	BB	BB	BB	BB	BB	BB	BB	BB
AX-297239059	AB	BB	BB	AB	BB	BB	BB	BB	BB	BB	BB	BB	BB	BB	BB	NoCall	AA	AA	AA	AA	AA	AA	AA	AA	AA	AA	AA	AA	AA	AA	AA	AA	AA	AA	AA	AA	AA	AA	AA	NoCall	AA	AA	AA	AA	AA	AA	AA	AA	AA
AX-297144567	BB	BB	BB	BB	BB	BB	BB	BB	BB	BB	BB	BB	BB	BB	BB	BB	BB	BB	BB	BB	BB	BB	BB	BB	BB	BB	BB	BB	BB	BB	BB	BB	BB	BB	AA	AA	AA	AA	AA	AA	AA	AA	AA	AA	AA	AA	AA	AA	AA
AX-299593176	BB	BB	BB	BB	BB	BB	BB	BB	BB	BB	BB	BB	BB	BB	BB	BB	BB	BB	BB	BB	BB	BB	BB	BB	BB	BB	BB	BB	BB	BB	BB	BB	BB	BB	BB	BB	BB	BB	BB	BB	BB	BB	BB	BB	BB	BB	BB	BB	BB
AX-299593192	AB	AB	AB	AB	AB	AB	AB	AB	AB	AB	AB	AB	AB	AB	AB	AB	AB	AB	AB	AB	AB	AB	AB	AB	AB	AB	AB	AB	AB	BB	AB	AB	AB	AB	BB	BB	BB	BB	BB	BB	BB	BB	BB	BB	BB	BB	BB	BB	BB
AX-299498581	AA	AA	AA	AA	AA	AA	AA	AA	NoCall	AA	AA	AA	AA	AA	AA	AA	AA	AA	NoCall	AA	AA	AA	AA	AA	AA	AA	AA	NoCall	NoCall	AA	NoCall	AA	AA	AA	AA	AA	AA	AA	AA	AA	AA	AA	AA	AA	AA	AA	AA	AA	AA
AX-300084972	AA	NoCall	AA	AA	AA	AA	AA	NoCall	AA	AA	AA	AA	AA	AA	AA	AA	NoCall	AA	AA	AA	AA	NoCall	AA	AA	AA	AA	AA	AA	AA	AA	AA	AA	NoCall	AA	AA	AA	AA	NoCall	NoCall	AA	NoCall	AA	NoCall	AA	NoCall	AA	AA	AA	AA
AX-299593214	AA	AA	AA	AA	AA	AA	AA	AA	AA	AA	AA	NoCall	AA	AA	AA	AB	AA	NoCall	AA	AA	AA	AA	AA	AA	AA	AA	AA	AA	AA	AA	AA	AA	AA	AA	BB	BB	BB	BB	BB	BB	BB	BB	BB	BB	BB	BB	BB	BB	BB
AX-297144575	BB	BB	BB	BB	BB	BB	BB	BB	BB	BB	BB	BB	BB	BB	BB	BB	BB	BB	BB	BB	BB	BB	BB	BB	BB	BB	BB	BB	BB	BB	BB	BB	BB	BB	AA	AA	AB	AB	AA	AA	AA	AA	AA	AA	AA	AA	AA	AA	AA
AX-299593232	NoCall	AB	AB	NoCall	BB	BB	NoCall	AB	AB	AB	AB	BB	NoCall	NoCall	NoCall	BB	BB	BB	NoCall	BB	BB	BB	BB	BB	BB	BB	BB	BB	BB	BB	BB	BB	BB	BB	AA	BB	BB	BB	BB	BB	BB	BB	AB	AB	BB	BB	BB	BB	BB
AX-299498588	AA	AA	AA	AA	AA	AA	AA	AA	AA	AA	AA	AA	AA	AA	AA	AA	AB	AA	NoCall	NoCall	AB	NoCall	AA	AB	NoCall	NoCall	AA	NoCall	AB	AB	AA	AB	AB	NoCall	AA	BB	AA	AA	AA	BB	AB	BB	AA	BB	AA	AA	BB	AB	AA
AX-299498589	BB	NoCall	BB	BB	BB	BB	AB	BB	BB	BB	BB	BB	BB	BB	BB	BB	AA	AA	AA	AA	AA	AA	NoCall	AA	NoCall	AA	AA	AA	AA	AA	AA	AA	AA	AA	AA	AB	AA	AA	AA	AB	AB	AB	AA	NoCall	AB	AA	NoCall	AB	AA
AX-297144581	BB	BB	BB	BB	BB	BB	BB	BB	BB	BB	BB	BB	BB	BB	BB	BB	BB	BB	BB	BB	BB	BB	BB	BB	BB	BB	BB	BB	BB	BB	BB	BB	BB	BB	AB	BB	BB	BB	BB	BB	BB	BB	AB	BB	BB	BB	BB	BB	BB
AX-297239131	BB	BB	BB	BB	BB	BB	BB	BB	BB	BB	BB	BB	BB	BB	BB	BB	BB	BB	BB	BB	BB	BB	BB	BB	BB	BB	BB	BB	BB	BB	BB	BB	BB	BB	AB	BB	AB	AB	AA	BB	AA	AA	AA	AB	AA	AA	AA	BB	AA
AX-300085072	NoCall	AA	AA	AA	AA	AA	AA	AA	AA	AA	AA	AA	AA	AA	AA	AA	AA	AA	AA	NoCall	NoCall	AA	AA	AB	AB	NoCall	AA	NoCall	AA	AA	AA	AA	AB	NoCall	BB	BB	BB	BB	BB	BB	BB	BB	BB	BB	BB	BB	BB	BB	BB
AX-297239154	AB	AB	AB	AB	AB	AB	AB	AB	AB	AB	AB	AB	AB	AB	AB	NoCall	AB	AB	AB	NoCall	AB	AB	AB	AB	NoCall	AB	AB	AB	AB	AB	AB	NoCall	AB	AB	AB	AB	BB	BB	AB	AB	BB	AB	AB	BB	AB	BB	AB	AB	AB
AX-299593272	AA	AA	AB	NoCall	AB	NoCall	NoCall	AA	AA	AA	AB	AA	NoCall	AA	AB	AB	BB	BB	BB	BB	BB	BB	BB	BB	BB	BB	BB	BB	BB	BB	BB	BB	BB	NoCall	AA	BB	AB	AB	AA	BB	AA	AA	AA	NoCall	AA	AB	AA	AA	AA
AX-297144590	AA	AA	AA	AA	AA	AA	AA	AA	AA	AA	AA	AA	AA	AA	AA	AA	AB	AB	AB	AB	AB	AB	AB	AB	AB	AB	AB	AB	AB	AB	AB	AB	AB	AB	BB	BB	AB	AB	AB	BB	AB	BB	AB	BB	BB	AB	BB	BB	BB
AX-297239179	AA	AA	AA	AA	AA	AA	AA	AA	AA	AA	AA	AA	AA	AA	AA	AA	BB	BB	BB	BB	BB	BB	BB	BB	BB	BB	BB	BB	BB	BB	BB	BB	BB	BB	AB	AB	AB	AB	AB	AB	AB	AB	AB	AB	AB	AB	AB	AB	AB
AX-299593294	BB	BB	BB	BB	BB	BB	BB	BB	BB	BB	BB	BB	BB	BB	BB	BB	BB	BB	BB	BB	BB	BB	BB	BB	BB	BB	BB	BB	BB	BB	BB	BB	BB	BB	BB	BB	BB	BB	BB	BB	BB	BB	BB	BB	BB	BB	BB	AA	BB
AX-297144591	BB	BB	BB	BB	BB	BB	BB	BB	BB	BB	BB	BB	BB	BB	BB	BB	BB	BB	BB	BB	BB	BB	BB	BB	BB	BB	BB	BB	BB	BB	BB	BB	BB	BB	AB	BB	BB	BB	AB	BB	BB	AA	BB	BB	AB	AB	AB	AA	BB
AX-299593306	AA	AA	AA	AA	AA	AA	AA	AA	AA	AA	AA	AA	AA	AA	AA	AA	AA	AA	AA	AA	AA	AA	AA	AA	AA	AA	AA	AA	AA	AA	AA	AA	AA	AA	AB	AA	AA	AA	AA	AA	AA	AA	AB	AB	AB	AA	AB	AA	AA
AX-299498604	AA	AA	AA	AA	AA	AA	AA	AA	AA	AB	AA	AA	AA	AA	AA	AA	BB	BB	BB	BB	BB	BB	BB	BB	BB	BB	BB	BB	BB	BB	BB	BB	BB	BB	AA	AA	AA	AA	AA	AA	AA	AA	AA	AA	AA	AA	AA	AA	AA
AX-299498609	BB	AB	AB	AB	BB	BB	AB	BB	BB	BB	AB	AB	AB	BB	AB	AB	BB	BB	BB	BB	BB	BB	BB	BB	BB	BB	BB	BB	BB	BB	BB	BB	BB	BB	AB	BB	NoCall	NoCall	BB	BB	AB	AB	BB	AB	BB	AA	BB	AB	BB
AX-297239232	AA	AA	AA	AA	AA	AA	AA	AA	AA	AA	AA	AA	AA	AA	AA	AA	NoCall	AA	AA	AA	AA	AA	AA	AA	AA	AA	AA	AA	AA	AA	AA	AA	NoCall	NoCall	AB	AA	AA	AA	AA	AA	AA	AA	AA	AB	AA	AA	AA	AA	AA
AX-299593347	BB	BB	BB	BB	BB	BB	BB	BB	BB	BB	BB	BB	BB	BB	BB	BB	BB	BB	BB	BB	BB	BB	BB	BB	BB	BB	BB	BB	BB	BB	BB	BB	BB	BB	BB	BB	BB	BB	BB	BB	BB	BB	BB	BB	BB	BB	BB	BB	AB
AX-299593424	BB	BB	BB	BB	BB	BB	BB	BB	BB	BB	BB	BB	BB	BB	BB	BB	AB	AB	AB	AB	NoCall	AB	AB	NoCall	AB	AB	AB	AB	AB	AB	AB	AB	AB	AB	BB	BB	BB	BB	BB	BB	BB	BB	BB	BB	BB	BB	BB	BB	BB
AX-297239319	AB	AA	AB	AB	AB	AB	AB	AB	AA	AA	AB	AA	AB	AB	AA	AB	AA	AA	AA	AA	AA	AA	AA	AA	AA	AA	AA	AA	AA	AA	AA	AA	AA	AA	AA	AA	AA	AA	AA	AA	AA	AA	AA	AA	AA	AA	AA	AA	AA
AX-297144618	AA	AA	AA	AA	AA	AA	AA	AA	AA	AA	NoCall	AA	AA	AA	AA	AA	AA	AA	AA	AA	AA	AA	AA	AA	AA	AA	AA	AA	AA	AA	AA	AA	AA	AA	AA	AA	AA	AA	AA	AA	AA	AA	AA	AA	AA	AA	AA	AA	AA
AX-297239352	BB	BB	BB	BB	BB	BB	BB	BB	BB	BB	BB	BB	BB	BB	BB	BB	BB	BB	BB	BB	BB	BB	BB	BB	BB	BB	BB	BB	BB	BB	BB	BB	BB	BB	BB	BB	BB	BB	BB	BB	BB	BB	BB	BB	BB	BB	BB	BB	BB
AX-299498635	BB	BB	BB	BB	BB	BB	BB	BB	BB	BB	BB	BB	BB	BB	BB	BB	AB	BB	BB	BB	AB	AB	BB	AB	AB	AB	BB	BB	AB	AB	AA	AB	BB	BB	BB	BB	BB	BB	BB	BB	BB	BB	BB	BB	BB	AB	BB	BB	BB
AX-299498636	AA	AA	AA	AA	AA	AA	AA	AA	NoCall	AA	AA	AA	AA	AA	AA	AA	AA	AA	AA	AA	AA	AA	AA	AA	AA	AA	AA	AA	AA	AA	AA	AA	AA	AA	AB	BB	BB	BB	BB	BB	BB	BB	BB	BB	BB	BB	BB	BB	BB
AX-299593476	NoCall	AB	NoCall	NoCall	AB	AB	AB	NoCall	NoCall	AB	AB	AB	AB	AA	AB	NoCall	AB	AB	AB	AB	AB	AB	AB	AB	AB	AB	AB	AA	BB	AB	AB	AB	AB	AB	AA	AA	AA	AA	AA	AA	AA	AA	AA	AA	AA	AA	AA	AA	AA
AX-297239366	BB	BB	BB	BB	BB	BB	BB	BB	BB	BB	BB	BB	BB	BB	BB	BB	BB	BB	BB	BB	NoCall	BB	BB	BB	BB	BB	BB	BB	BB	BB	BB	BB	BB	BB	AB	AB	AA	AA	AA	AB	NoCall	AA	AA	AB	AB	AB	AB	AB	AA
AX-299593492	AA	AA	AB	AA	AA	AA	NoCall	AA	AA	AA	AB	AA	AA	AA	AA	AA	NoCall	AA	AA	AA	NoCall	AA	AA	AA	AA	AA	AA	NoCall	AB	AA	AA	AB	AA	AB	AA	AA	AA	AA	AA	AA	AA	AA	AA	AA	AA	AA	AA	AA	AA
AX-299498637	AA	AA	AA	AA	AA	AA	AA	AA	AA	AA	AA	AA	AA	AA	AA	AA	AA	AA	AA	AA	AA	AA	AA	AA	AA	AA	AA	AA	AA	AA	AA	AA	AA	AA	AA	AA	AA	AA	AA	AA	AA	AA	AA	AA	AA	AA	AA	AA	AA
AX-297239404	BB	BB	BB	BB	BB	BB	BB	BB	BB	AB	BB	BB	BB	BB	BB	BB	BB	BB	BB	BB	BB	BB	BB	BB	BB	BB	BB	BB	BB	BB	BB	NoCall	BB	BB	AA	AB	BB	BB	AA	BB	OTV	OTV	AA	NoCall	OTV	BB	OTV	AA	BB
AX-299498638	AB	AB	AB	AB	AA	AA	NoCall	AB	AB	AA	AA	AA	AA	AA	AB	AB	BB	AA	BB	NoCall	AB	AB	BB	AB	AB	AB	BB	BB	NoCall	AB	AA	NoCall	BB	BB	AB	BB	BB	BB	NoCall	BB	BB	BB	AA	BB	BB	BB	BB	BB	BB
AX-299498641	AA	AA	AA	AA	AA	AA	AA	AA	AA	AA	AA	AA	AA	AA	AA	AA	AA	AA	AA	AA	AA	AA	AA	AA	AA	AA	AA	AA	AA	AA	AA	AA	AA	AA	AA	AA	AA	AA	AA	AA	AA	AA	AA	AA	AA	AA	AA	AA	AA
AX-297239462	AA	AA	AA	AA	AA	AA	AA	AA	AA	AA	AA	AA	AA	AA	AA	AA	AA	AA	AA	AA	AA	AA	AA	AA	AA	AA	AA	AA	AA	AA	AA	AA	AA	AA	AA	AA	AA	AA	AA	AA	AA	AA	AA	AA	AA	AA	AA	AA	AA
AX-297144636	AA	AA	AA	AA	AA	AA	AA	AA	AA	AA	AA	AA	AA	AA	AA	AA	AA	AA	AA	AA	AA	AA	AA	AA	AA	AA	AA	AA	AA	AA	AA	AA	AA	AA	AA	AA	AA	AA	AA	AA	AA	AA	AA	AA	AA	AA	AA	AA	AA
AX-297144639	OTV	OTV	OTV	OTV	OTV	OTV	OTV	OTV	OTV	OTV	OTV	OTV	OTV	OTV	OTV	OTV	BB	BB	BB	BB	BB	BB	BB	BB	BB	BB	BB	BB	BB	BB	BB	BB	BB	BB	BB	BB	BB	BB	BB	BB	BB	AA	BB	BB	AB	BB	AA	BB	BB
AX-299498652	BB	BB	BB	BB	BB	BB	BB	BB	BB	BB	BB	BB	BB	BB	BB	BB	BB	BB	BB	BB	BB	BB	BB	BB	BB	BB	BB	BB	BB	BB	BB	BB	BB	BB	AA	AA	AA	AA	AA	AA	AA	AA	AA	AA	AA	AA	AA	AA	AA
AX-299593665	AB	AB	AB	AB	NoCall	AB	AB	AB	AB	AB	AB	AB	AB	AB	AB	AB	AB	NoCall	AB	AB	AB	AB	NoCall	NoCall	AB	AB	AB	AB	NoCall	AB	AB	AB	NoCall	AB	AB	AB	AB	AB	AB	AB	AB	AB	AB	AB	AB	AB	AB	AB	AB
AX-299593814	BB	BB	AB	BB	BB	BB	BB	BB	BB	BB	BB	NoCall	BB	NoCall	BB	BB	BB	AB	NoCall	BB	BB	BB	NoCall	BB	BB	BB	BB	BB	BB	BB	BB	BB	BB	BB	BB	BB	BB	BB	BB	NoCall	BB	BB	BB	BB	BB	BB	BB	BB	NoCall
AX-299593904	BB	BB	AB	BB	BB	BB	BB	BB	NoCall	BB	AB	AB	BB	BB	NoCall	BB	BB	BB	BB	BB	BB	BB	BB	BB	BB	BB	BB	BB	BB	BB	BB	BB	BB	BB	BB	BB	BB	BB	BB	BB	BB	BB	BB	BB	BB	BB	BB	BB	BB
AX-297144665	BB	BB	BB	BB	BB	BB	BB	NoCall	BB	BB	BB	BB	BB	BB	NoCall	BB	NoCall	BB	BB	BB	BB	BB	BB	BB	BB	BB	BB	BB	BB	BB	BB	BB	BB	BB	AB	AB	BB	BB	AB	AB	AB	AB	BB	AB	AB	BB	AB	BB	AB
AX-299593913	BB	BB	BB	BB	BB	AB	BB	BB	BB	NoCall	BB	BB	BB	BB	BB	BB	AA	AB	AA	AB	AA	AB	AB	AB	AA	AA	AB	AB	AB	AB	AA	AB	AB	AA	BB	BB	BB	BB	BB	BB	NoCall	BB	BB	BB	BB	BB	BB	BB	BB
AX-299593945	BB	BB	AB	AB	BB	AB	NoCall	AB	AB	BB	AB	AB	AB	NoCall	AB	BB	AB	NoCall	AB	AB	AB	AB	AB	AB	AB	AB	AB	AB	AB	AB	NoCall	AB	AB	AB	BB	BB	BB	BB	BB	BB	BB	BB	BB	BB	NoCall	BB	BB	BB	BB
AX-299498681	BB	BB	BB	BB	BB	BB	BB	BB	BB	BB	BB	BB	BB	BB	BB	BB	BB	BB	BB	BB	BB	BB	BB	BB	BB	BB	BB	BB	BB	BB	BB	BB	BB	BB	BB	BB	BB	BB	BB	BB	BB	BB	BB	BB	BB	BB	BB	BB	BB
AX-297239838	BB	BB	BB	BB	BB	BB	BB	BB	BB	BB	BB	BB	BB	BB	BB	BB	BB	BB	BB	BB	BB	BB	BB	BB	BB	BB	BB	BB	BB	BB	BB	BB	BB	BB	BB	BB	BB	BB	BB	BB	BB	BB	BB	BB	BB	BB	BB	BB	BB
AX-299593965	AB	NoCall	AB	AB	NoCall	AB	NoCall	AB	AB	BB	AB	AB	AB	AB	AB	NoCall	BB	BB	BB	BB	BB	BB	BB	BB	NoCall	BB	BB	BB	BB	BB	BB	BB	BB	BB	BB	BB	BB	BB	BB	BB	BB	BB	BB	BB	BB	BB	BB	BB	BB
AX-297239889	BB	BB	BB	BB	BB	BB	BB	BB	BB	BB	NoCall	BB	BB	BB	BB	BB	BB	BB	BB	BB	BB	BB	BB	BB	BB	BB	BB	BB	BB	BB	BB	BB	BB	BB	AA	AA	AB	AB	AA	AA	AA	AA	AA	AA	AA	AA	AA	AA	AA
AX-299498689	BB	BB	BB	BB	BB	BB	BB	BB	BB	AB	BB	BB	BB	BB	BB	BB	AA	AA	AA	AA	AA	AA	AA	AA	AA	AA	AA	AA	AA	AA	AA	AA	AA	AA	AB	BB	BB	BB	AB	BB	BB	BB	BB	BB	BB	BB	BB	BB	BB
AX-299594024	AA	AA	AA	AA	AA	AA	AA	AA	AA	AA	AA	AA	AA	AA	AA	AA	AA	AA	AA	AA	AA	AA	AA	AA	AA	AA	AA	AA	AA	AA	AA	AA	AA	AA	BB	BB	BB	BB	BB	BB	BB	AA	BB	BB	BB	BB	BB	BB	BB
AX-297239915	NoCall	NoCall	NoCall	AB	NoCall	NoCall	NoCall	AA	AB	NoCall	NoCall	AB	AB	NoCall	AA	AA	BB	BB	BB	BB	BB	BB	BB	BB	BB	BB	BB	BB	BB	BB	BB	BB	BB	BB	BB	BB	BB	BB	BB	BB	BB	BB	BB	BB	BB	BB	BB	BB	BB
AX-297144681	AA	AA	AA	AA	AA	AA	AA	AA	AA	AA	AA	AA	AA	AA	AA	AA	AA	AA	AA	AA	AA	AA	AA	AA	AA	AA	AA	AA	AA	AA	AA	AA	AA	AA	AA	AA	AA	AA	AA	AA	AA	AA	AA	AA	AA	AA	AA	AA	AA
AX-299594061	BB	BB	BB	BB	BB	BB	BB	BB	BB	BB	BB	BB	BB	BB	BB	BB	AA	AA	AA	AA	AA	NoCall	AA	AA	AA	AA	AA	AA	AA	AA	AA	AA	AA	AA	AA	AA	AB	AB	AA	AA	BB	BB	BB	AB	AB	AB	AB	AB	AB
AX-297239948	BB	BB	BB	BB	BB	BB	BB	BB	BB	BB	BB	BB	BB	BB	NoCall	BB	BB	BB	BB	BB	BB	BB	BB	BB	BB	BB	BB	BB	BB	BB	BB	BB	BB	BB	BB	BB	BB	BB	BB	BB	BB	BB	BB	BB	BB	BB	BB	BB	BB
AX-299498694	AA	AA	AA	AA	AA	AA	AA	AA	AA	AA	AA	AA	AA	NoCall	AA	AA	AA	AA	AA	AA	AA	AA	AA	AA	AA	AA	AA	AA	AA	AA	AA	AA	AA	AA	AA	AA	AA	AA	AA	AA	AA	AA	AA	AA	AA	AA	AA	AA	AA
AX-299594080	AA	AA	AA	AA	AA	AA	AA	AA	AA	AA	AA	AA	AA	AA	AA	AA	AA	AA	AA	AA	AA	AA	AA	AA	AA	AA	AA	AA	AA	AA	AA	AA	AA	AA	AA	AA	AA	AA	AA	AA	AA	AA	AA	AA	AA	AA	AA	AA	AA
AX-297144689	AA	AA	AA	AA	AA	AA	AA	AA	AA	AA	AA	AA	AA	AA	AA	AA	BB	BB	BB	BB	BB	BB	BB	BB	BB	BB	BB	BB	BB	BB	BB	BB	BB	BB	BB	BB	BB	BB	BB	BB	BB	AA	BB	BB	BB	AB	AB	BB	BB
AX-297240002	BB	BB	BB	BB	BB	BB	BB	BB	BB	BB	BB	BB	BB	BB	BB	BB	BB	BB	BB	BB	BB	BB	BB	BB	BB	BB	BB	BB	BB	BB	BB	BB	BB	BB	BB	BB	BB	BB	BB	BB	BB	BB	BB	BB	BB	BB	BB	BB	BB
AX-299594121	AA	AA	AA	AA	AA	AA	AA	AA	AA	AA	AA	AA	AA	AA	NoCall	AA	AA	AA	AA	AA	AA	AA	AA	AA	AA	AA	AA	AA	AA	AA	AA	AA	AA	AA	AA	AA	BB	BB	AB	AA	BB	AA	AB	AB	AA	AB	AA	AB	AB
AX-297144694	AB	AB	AB	AB	AB	AB	AB	AB	AB	AB	AB	AB	AB	AB	AB	AA	AA	AA	AA	AA	AA	AA	AA	AA	AA	AA	AA	AA	AA	AA	AA	AA	AA	AA	AA	AA	BB	BB	AB	AA	AB	AA	AA	AB	AA	AB	AA	AB	AB
AX-297144696	BB	BB	BB	BB	BB	BB	BB	BB	BB	BB	BB	BB	BB	BB	BB	BB	AA	AA	AA	AA	AA	AA	AA	AA	NoCall	AA	AA	AA	AA	AA	AA	AA	AA	AA	AA	AA	BB	BB	NoCall	AA	AB	AA	AA	NoCall	AA	NoCall	AA	NoCall	AB
AX-299594140	BB	BB	BB	BB	BB	BB	BB	BB	BB	BB	BB	BB	BB	BB	BB	BB	BB	BB	BB	BB	BB	BB	BB	BB	BB	BB	BB	BB	BB	BB	BB	BB	BB	BB	BB	BB	BB	BB	BB	BB	BB	BB	BB	BB	BB	BB	BB	NoCall	BB
AX-299594156	AA	AA	NoCall	NoCall	AA	AA	AA	AA	AA	AA	NoCall	AA	NoCall	AA	NoCall	AB	NoCall	AA	AA	AA	AA	AA	AA	AA	AA	AA	AA	AA	AA	AA	AA	AA	AA	AA	BB	BB	BB	BB	BB	BB	BB	BB	BB	BB	BB	BB	BB	BB	BB
AX-297144703	BB	BB	NoCall	BB	AA	AA	AB	BB	BB	AB	BB	BB	BB	AB	BB	AB	BB	BB	BB	BB	BB	BB	BB	BB	BB	BB	BB	BB	BB	BB	BB	BB	BB	BB	AA	AA	AA	AA	AA	AA	AA	AA	AA	AA	AA	AA	AA	AA	AA
AX-297144704	AA	AA	AA	AA	AA	AA	AA	AA	AA	AA	AA	AA	AA	AA	AA	AA	AB	AA	AB	AA	AB	NoCall	AA	AB	BB	AB	AA	AA	AA	AA	AB	AB	AA	AB	AB	AB	AA	AA	AA	AB	AA	AA	AB	AA	AA	AB	AA	AB	AB
AX-299594196	BB	BB	BB	BB	BB	BB	BB	BB	BB	BB	BB	BB	BB	BB	BB	BB	AB	NoCall	AB	NoCall	AB	NoCall	BB	BB	AB	AB	NoCall	BB	AB	AB	AB	NoCall	NoCall	AB	BB	BB	BB	BB	BB	BB	AB	BB	BB	BB	BB	BB	AB	BB	BB
AX-297240097	NoCall	NoCall	AB	AB	AB	AB	NoCall	AB	NoCall	NoCall	AB	AB	AB	NoCall	AB	AB	AB	NoCall	AB	AB	AB	AB	AB	AB	AB	AB	AB	NoCall	AB	AB	AA	AB	AB	NoCall	BB	BB	BB	BB	BB	BB	BB	BB	BB	BB	BB	BB	BB	BB	BB
AX-297144707	AA	AA	AA	AA	AA	AA	NoCall	AA	AA	AA	AA	AA	AA	AA	AA	AA	AA	AA	AA	AA	AA	AA	AA	AA	AA	AA	AA	AA	AA	AA	AA	AA	AA	AA	BB	BB	BB	BB	BB	BB	BB	AA	BB	BB	BB	BB	AB	BB	BB
AX-299498727	AA	AA	AA	AA	AA	AA	AA	AA	AA	AA	AA	AA	AA	AA	AA	AA	NoCall	AA	AA	AA	AA	AA	AA	AA	AA	AA	AA	AA	AA	AA	AA	AA	AA	AA	AA	AA	AA	AA	AA	AA	AA	AA	AA	AA	AA	AA	AA	AA	AA
AX-299594283	AA	AA	AA	AA	AA	AA	AA	AA	AA	AA	AA	AA	AA	AA	AA	AA	AA	AA	AA	AA	AA	AA	AA	AA	AA	AA	AA	AA	AA	AA	AA	AA	AA	AA	AA	AA	AA	AA	AA	AA	AA	AA	AA	AA	BB	AA	AB	AA	AA
AX-299594292	BB	BB	BB	BB	BB	BB	BB	BB	BB	BB	BB	BB	BB	BB	BB	BB	BB	BB	BB	BB	BB	BB	BB	BB	BB	BB	BB	BB	BB	BB	BB	BB	BB	BB	BB	BB	BB	BB	BB	BB	BB	BB	BB	BB	BB	BB	BB	BB	BB
AX-299594293	BB	BB	BB	BB	BB	BB	BB	BB	BB	BB	BB	BB	BB	BB	BB	BB	AA	AA	AA	AA	AA	AA	NoCall	AA	NoCall	AA	AA	AA	NoCall	AA	AA	AA	AB	AA	AA	AA	AA	AA	AA	AA	AA	AA	AA	AA	AA	AA	AA	AA	AA
AX-297144721	BB	BB	AB	AB	BB	BB	BB	NoCall	BB	AB	NoCall	NoCall	BB	BB	NoCall	BB	BB	BB	BB	BB	BB	BB	BB	BB	BB	BB	BB	BB	BB	BB	BB	BB	BB	BB	AB	AB	AB	AB	AB	AB	AB	AB	AB	AB	AB	AB	AB	AB	AB
AX-297240181	NoCall	BB	NoCall	BB	BB	BB	BB	BB	BB	BB	AB	NoCall	BB	BB	BB	BB	NoCall	BB	NoCall	NoCall	BB	NoCall	BB	NoCall	AB	NoCall	NoCall	NoCall	BB	NoCall	NoCall	AB	AB	NoCall	BB	BB	BB	BB	NoCall	BB	BB	BB	BB	AB	BB	BB	BB	BB	BB
AX-299594363	AB	AB	AB	AB	NoCall	AB	AB	AB	AB	AB	AB	AB	AB	AB	AB	AA	AB	AB	AB	AB	AB	AB	AB	AB	AB	AB	AB	AB	AB	AB	AB	AB	AB	AB	AA	AA	AA	AA	AA	AA	AA	AA	AA	AA	AA	AA	AA	AA	AA
AX-297240281	BB	BB	BB	BB	BB	BB	BB	BB	BB	BB	BB	BB	BB	BB	BB	BB	BB	BB	BB	BB	BB	BB	BB	BB	BB	BB	BB	BB	BB	BB	BB	BB	BB	BB	BB	BB	BB	BB	BB	BB	BB	BB	BB	BB	BB	BB	BB	BB	BB
AX-297240289	AB	BB	BB	AA	AB	AB	AB	AA	AB	AA	BB	AA	AB	AB	NoCall	BB	BB	BB	BB	BB	BB	BB	BB	BB	BB	BB	BB	BB	BB	BB	BB	BB	BB	BB	BB	BB	BB	BB	BB	BB	BB	BB	BB	BB	BB	BB	BB	BB	BB
AX-299594417	AA	AA	AA	AA	AA	AA	AA	AA	AA	AA	AA	AA	AA	AA	AA	AA	AB	AB	AB	AB	AB	NoCall	AB	AB	AB	AB	AB	AB	AB	AB	AB	AB	AB	AB	BB	BB	BB	BB	BB	BB	BB	BB	BB	BB	BB	BB	BB	BB	BB
AX-299498758	AA	AA	AB	AA	AA	AA	AA	AA	AA	AB	AB	AA	AA	AA	AA	AA	AB	AB	AB	AB	AB	AA	AB	AB	AB	AB	AB	AB	AB	AB	AB	AB	AB	AB	AA	AA	AB	AB	AB	AA	AB	AA	AB	AA	AA	AA	AA	AA	AA
AX-299594465	BB	BB	BB	AB	BB	BB	BB	BB	BB	BB	BB	BB	BB	BB	BB	BB	BB	BB	BB	BB	BB	BB	BB	BB	BB	BB	BB	BB	BB	BB	BB	BB	BB	BB	BB	BB	BB	BB	BB	BB	BB	BB	BB	BB	BB	BB	BB	BB	BB
AX-299594466	AA	AA	AA	AA	AA	AA	AA	AA	AA	AA	AA	AA	AA	AA	AA	AA	AB	AA	AA	NoCall	AA	AA	NoCall	AA	AB	AA	AA	AA	NoCall	NoCall	AA	AA	AB	AA	NoCall	AA	AA	AA	AA	AB	NoCall	AA	AA	NoCall	AA	AA	AA	AA	AA
AX-299594490	NoCall	NoCall	AB	AB	NoCall	AB	AA	AB	AA	NoCall	AA	AB	AA	NoCall	AB	AA	AA	AA	AA	AA	AA	AA	AA	AA	AA	AA	AA	AA	AA	AA	AA	AA	AA	AA	AA	AB	AA	AA	AA	AB	AA	BB	AA	BB	BB	AA	BB	AB	AA
AX-299498764	AA	AA	AA	AA	AA	AA	AA	AA	AA	AA	AA	AA	AA	AA	AA	AA	AA	AA	AA	AA	AA	AA	AA	AA	AA	AA	AA	AA	AA	AA	AA	AA	AA	AA	BB	BB	BB	BB	BB	BB	BB	BB	BB	BB	BB	BB	BB	BB	BB
AX-299594529	BB	BB	BB	BB	BB	BB	BB	BB	BB	BB	BB	BB	BB	BB	BB	BB	BB	BB	BB	BB	BB	BB	BB	BB	BB	BB	BB	BB	BB	BB	BB	BB	BB	BB	AB	AB	AB	AB	AA	AB	AB	BB	AB	AA	BB	AA	BB	BB	AB
AX-297144756	BB	BB	BB	BB	BB	BB	BB	BB	BB	BB	BB	BB	BB	BB	BB	BB	BB	BB	AB	BB	BB	BB	AB	BB	BB	BB	BB	BB	BB	BB	BB	BB	BB	BB	BB	BB	BB	BB	BB	BB	BB	BB	BB	BB	BB	BB	BB	BB	BB
AX-297240430	AA	AA	AA	AA	AA	AA	AA	AA	AA	AA	AB	AA	AA	AA	AA	AA	AA	AB	AA	AA	AA	AB	AA	AA	AA	AA	AA	AA	AA	AA	AA	AA	NoCall	AA	NoCall	BB	BB	BB	BB	BB	BB	BB	BB	BB	BB	BB	BB	BB	NoCall
AX-299594552	BB	BB	BB	BB	BB	BB	BB	BB	BB	BB	BB	BB	BB	BB	BB	BB	NoCall	AA	AA	AA	AA	AA	AA	AA	AA	AA	AA	AA	AA	AA	AA	AA	AB	AA	AB	BB	AB	AB	BB	BB	AB	BB	BB	BB	BB	AA	BB	BB	AA
AX-297144767	AA	AA	AA	AA	AA	AA	AA	AA	AA	AA	AA	AA	AA	AA	AA	AA	AA	AA	AA	AA	AA	AA	AA	AA	AA	AA	AA	AA	AA	AA	AA	AA	AA	AA	AA	AA	AA	AA	AA	AA	AA	AA	AA	AA	AA	AA	AA	AA	AA
AX-297240466	BB	BB	BB	BB	BB	BB	BB	BB	BB	BB	BB	BB	BB	BB	BB	AB	BB	BB	BB	BB	BB	BB	BB	BB	BB	BB	BB	BB	BB	BB	BB	BB	BB	BB	BB	BB	BB	BB	BB	BB	BB	BB	BB	BB	BB	BB	BB	BB	BB
AX-297240488	BB	BB	BB	BB	BB	BB	BB	BB	BB	BB	BB	BB	BB	BB	BB	BB	BB	BB	BB	BB	BB	BB	BB	BB	AB	BB	BB	BB	BB	BB	BB	BB	BB	BB	BB	BB	BB	BB	BB	BB	BB	BB	BB	BB	BB	BB	BB	BB	BB
AX-297240495	AB	AA	AA	AA	AA	AB	AA	AB	AB	AB	AB	AB	AB	NoCall	AB	AB	AB	AB	AB	AB	AB	AB	NoCall	NoCall	AB	AB	AB	AB	AB	AB	AB	AB	AB	AB	AA	AA	AA	AA	AA	AA	AA	AA	AA	AA	AA	AA	AA	AA	AA
AX-299498790	AA	AA	AA	AA	AA	AA	AA	AA	AA	AA	AA	AA	AA	AA	AA	AA	AA	AA	AA	AA	AA	AA	AA	AA	AA	AA	AA	AA	AA	AA	AA	AA	AA	AA	AA	AA	AA	AA	AA	AA	AA	AA	AA	AA	AA	AA	AA	AA	AA
AX-299498792	AB	AB	BB	AB	AB	AB	NoCall	BB	AB	BB	AB	AB	NoCall	AB	AB	BB	BB	BB	BB	BB	BB	BB	BB	BB	BB	BB	BB	BB	BB	BB	BB	BB	BB	BB	BB	BB	BB	BB	BB	BB	BB	BB	BB	BB	BB	BB	BB	NoCall	BB
AX-299498795	AA	AA	AA	AA	AA	AA	AA	AA	AA	AA	AA	AA	AA	AA	AA	AA	AA	AA	AA	AA	AA	AA	AA	AA	AA	AA	AA	AA	AA	AA	AA	AA	AA	AA	AA	NoCall	AA	AA	AA	AA	AA	AA	AA	AA	AA	AA	AA	AB	AA
AX-299594629	BB	BB	BB	BB	BB	BB	BB	BB	BB	BB	BB	BB	AB	BB	BB	BB	AA	AA	AA	AA	AA	AA	AA	AA	AA	AA	AA	AA	AA	AA	AA	AA	AA	AA	AA	AA	AA	AA	BB	AA	AA	AA	AB	NoCall	AA	AA	AA	AA	AA
AX-297240519	AB	AB	AB	NoCall	AB	AB	AB	AB	NoCall	AB	BB	BB	AB	AB	BB	AB	NoCall	BB	BB	BB	BB	BB	BB	BB	BB	BB	BB	BB	BB	BB	BB	NoCall	BB	BB	AB	BB	AA	AA	BB	BB	AA	AA	AB	AB	AA	AA	AA	AB	AA
AX-297240537	BB	BB	BB	BB	BB	BB	BB	BB	BB	BB	BB	BB	BB	BB	BB	BB	BB	BB	AB	BB	BB	AB	BB	AB	BB	BB	BB	BB	AB	NoCall	AB	BB	AB	NoCall	NoCall	AB	AA	AA	AA	AB	AA	AA	AA	BB	AA	AA	AA	NoCall	AA
AX-299594652	BB	BB	BB	BB	BB	BB	BB	BB	BB	BB	NoCall	BB	BB	BB	BB	BB	BB	BB	BB	BB	BB	BB	BB	BB	BB	BB	BB	BB	BB	BB	BB	BB	BB	BB	AA	AA	AA	AA	AA	AA	AA	AA	AA	AA	AA	AA	AA	AA	AA
AX-297240542	AB	AB	AB	AB	AB	AB	NoCall	NoCall	AB	AB	AB	AB	AB	AB	AB	AB	BB	BB	BB	BB	BB	BB	BB	BB	BB	BB	BB	BB	BB	BB	BB	BB	BB	BB	BB	BB	BB	BB	BB	BB	BB	BB	BB	BB	BB	BB	BB	BB	BB
AX-299594670	AB	AB	NoCall	AB	AB	AB	AB	NoCall	AB	AB	NoCall	AB	AB	AB	AB	AB	NoCall	AB	AB	AB	AB	AB	AB	AB	NoCall	AB	AB	NoCall	AB	AB	AB	AB	NoCall	AB	AB	AB	AB	AB	AB	AB	AB	AB	AB	AB	AB	AB	AB	AB	AB
AX-297240580	AB	AB	AB	AB	AB	AB	AB	AB	AB	AB	AB	AB	AB	AB	AB	AB	BB	BB	BB	BB	BB	BB	BB	BB	NoCall	BB	BB	BB	BB	BB	BB	BB	BB	BB	AB	AB	AB	AB	AB	AB	AB	AB	AB	AB	AB	AB	AB	AB	AB
AX-299498806	BB	BB	OTV	BB	BB	BB	BB	BB	BB	BB	NoCall	BB	BB	BB	BB	BB	OTV	AA	OTV	OTV	OTV	AA	OTV	OTV	OTV	OTV	OTV	AA	OTV	OTV	OTV	OTV	OTV	AA	BB	BB	BB	BB	BB	BB	BB	BB	BB	BB	BB	BB	BB	BB	BB
AX-299594738	AA	NoCall	AB	AB	AA	AA	NoCall	AA	AA	AB	AA	AA	AA	AA	AA	AB	AA	AA	AA	AA	AA	AA	AA	AA	AA	AA	AA	AA	AA	AA	AA	AA	AA	AA	AA	AA	AA	AA	AA	AA	AA	AA	AA	AA	AA	AB	AA	AA	AA
AX-299498814	BB	BB	BB	BB	BB	BB	BB	BB	BB	BB	BB	BB	BB	BB	BB	BB	BB	AB	BB	AB	BB	AB	AB	AB	BB	BB	AB	AB	AB	AB	BB	AB	AB	BB	BB	BB	BB	BB	AB	BB	BB	BB	AB	AB	AB	AA	BB	AB	BB
AX-297240657	AB	AB	AB	NoCall	AB	AB	AB	AB	AB	AB	AB	AB	AB	AB	AB	AB	AB	AB	AB	AB	AB	AB	AB	AB	AB	AB	AB	AB	AB	AB	AB	NoCall	NoCall	AB	BB	BB	BB	BB	BB	BB	BB	BB	BB	AB	BB	BB	BB	BB	BB
AX-297734174	AB	BB	AB	AB	AB	AB	AB	AB	AB	BB	AB	AB	AB	AB	AB	AB	AB	AB	AB	AB	AB	AB	AB	AB	AB	AB	AB	AB	AB	AB	AB	AB	AB	AB	BB	BB	BB	BB	BB	BB	BB	BB	BB	AB	BB	BB	BB	BB	BB
AX-299498816	AA	AA	AA	AA	AA	AA	NoCall	AA	AB	AA	AA	NoCall	AA	AA	AA	AA	AA	AA	NoCall	AA	AA	AA	AA	AA	AA	AA	AA	AA	AA	AA	AA	AA	AA	AA	AA	AA	AA	AA	AA	AA	AA	AA	AA	AA	AA	AA	AA	AA	AA
AX-297734186	BB	BB	BB	BB	BB	BB	BB	BB	BB	BB	BB	BB	BB	BB	BB	BB	BB	BB	BB	BB	BB	BB	BB	BB	BB	BB	BB	BB	BB	BB	BB	BB	BB	BB	AB	AB	AB	AB	AB	AB	AB	AB	AB	BB	AB	AB	AB	AB	AB
AX-300088430	NoCall	NoCall	BB	BB	AA	AA	AA	BB	AA	BB	BB	BB	BB	AB	BB	BB	BB	BB	BB	BB	BB	BB	BB	BB	BB	BB	BB	BB	BB	BB	BB	BB	BB	BB	BB	AB	BB	BB	BB	AB	BB	AB	BB	BB	BB	BB	BB	AB	BB
AX-300088467	BB	BB	BB	BB	AB	AB	AB	BB	AB	BB	BB	BB	BB	BB	BB	BB	BB	BB	BB	BB	BB	BB	BB	BB	BB	BB	BB	BB	BB	BB	BB	BB	BB	BB	BB	AB	AB	AB	AB	AB	AB	AB	AB	AB	AB	AA	AB	AB	AB
AX-297240800	AB	AB	AB	AB	AB	AB	AB	AB	AB	AB	AB	AB	AB	AB	AB	AB	AA	AA	AA	AA	AA	AA	AA	AA	AA	AA	AA	AA	AA	AA	AA	AA	AA	AA	AB	AA	AA	AA	AB	AA	AA	AA	AB	AA	AA	AA	AA	AA	AA
AX-297734646	AA	AA	AA	AA	AA	AA	AB	AA	AA	AA	AA	AA	AA	AA	AA	AA	AA	AA	AA	AA	AA	AA	AA	AA	AA	AA	AA	AA	AA	AA	AA	AA	AA	AA	AB	BB	BB	BB	AB	BB	BB	BB	AB	BB	BB	BB	BB	BB	BB
AX-299498834	BB	BB	BB	BB	BB	BB	BB	BB	BB	BB	BB	BB	BB	BB	BB	BB	BB	BB	BB	BB	BB	BB	BB	BB	BB	BB	BB	BB	BB	BB	BB	BB	BB	BB	BB	BB	BB	BB	BB	BB	BB	BB	BB	BB	BB	BB	BB	BB	AB
AX-297144837	OTV	AA	OTV	OTV	OTV	OTV	OTV	OTV	OTV	OTV	OTV	OTV	OTV	OTV	OTV	OTV	AA	AA	AA	AA	AA	AA	AA	AA	AA	AA	AA	AA	AA	AA	AA	AA	AA	AA	AA	AA	AA	AA	AA	AA	AA	AA	AA	AA	AA	AA	AA	AA	AA
AX-299498852	AA	AB	AA	AA	AA	AA	AA	AA	AA	AA	AA	AA	AA	AA	AA	AB	BB	BB	BB	BB	BB	BB	BB	BB	BB	BB	BB	BB	BB	BB	BB	BB	BB	BB	AB	BB	BB	BB	AB	BB	BB	BB	AB	BB	BB	BB	BB	BB	BB
AX-297144840	BB	BB	BB	BB	BB	BB	BB	BB	BB	BB	BB	BB	BB	BB	BB	BB	BB	BB	BB	BB	BB	BB	BB	BB	BB	BB	BB	BB	BB	BB	BB	BB	BB	BB	BB	BB	BB	BB	BB	BB	BB	BB	BB	BB	BB	BB	BB	BB	BB
AX-297144846	BB	BB	BB	BB	BB	BB	BB	BB	BB	AB	BB	BB	BB	AB	BB	BB	BB	BB	BB	BB	BB	BB	BB	BB	BB	BB	BB	BB	BB	BB	BB	BB	BB	BB	BB	BB	BB	BB	BB	BB	BB	BB	BB	BB	BB	BB	BB	BB	BB
AX-297144867	BB	BB	BB	BB	BB	BB	BB	BB	BB	BB	BB	BB	BB	BB	BB	BB	BB	BB	BB	BB	BB	BB	BB	BB	BB	BB	BB	BB	BB	BB	BB	BB	BB	BB	BB	BB	BB	BB	BB	BB	BB	BB	BB	BB	BB	BB	BB	BB	BB
AX-299595188	BB	BB	BB	BB	BB	BB	BB	BB	BB	BB	BB	BB	BB	BB	BB	BB	BB	BB	BB	BB	BB	BB	BB	BB	BB	BB	BB	BB	BB	BB	BB	BB	BB	BB	BB	BB	BB	BB	BB	BB	BB	BB	BB	BB	BB	BB	BB	BB	BB
AX-297144872	AA	NoCall	NoCall	NoCall	AB	AB	AB	AB	BB	AB	AB	NoCall	AB	NoCall	AA	AA	AB	NoCall	AB	AB	AB	AB	AB	AB	NoCall	AB	NoCall	AB	AB	AB	AB	AB	AB	AB	AB	BB	AB	AB	AB	BB	BB	BB	AB	AB	AB	BB	AB	BB	AB
AX-299595207	AA	AA	AA	AA	AA	AA	AA	AA	AA	AA	AA	AA	AA	AA	AA	AA	AA	AA	AA	AA	AA	AA	AA	AA	AA	AA	AA	AA	AA	AA	AA	AA	AA	AA	AA	AA	AA	AA	AA	AA	AA	AA	AA	AA	AA	AA	AA	AA	AA
AX-299498889	BB	BB	BB	BB	BB	NoCall	BB	BB	BB	BB	BB	BB	BB	BB	BB	BB	AA	AA	AA	AA	AA	AA	AA	AA	AA	AA	AA	AA	AA	AA	AA	AA	AA	AA	AB	AA	BB	BB	BB	AA	BB	BB	BB	BB	BB	BB	BB	AB	AB
AX-299498890	BB	BB	BB	BB	BB	BB	BB	BB	BB	BB	BB	BB	BB	BB	BB	BB	BB	BB	BB	BB	NoCall	BB	AB	BB	NoCall	BB	BB	BB	BB	BB	AB	BB	BB	BB	BB	BB	BB	BB	BB	BB	BB	BB	BB	BB	BB	BB	BB	BB	BB
AX-297144878	NoCall	AB	AA	AB	AA	AA	AA	AA	AB	AA	AA	AA	AA	AB	AA	AA	AA	AA	AA	AA	AA	AA	AA	AA	AA	AA	AA	AA	AA	AA	AA	AA	AA	AA	NoCall	AA	AA	AA	AA	AA	NoCall	AB	AA	AA	AA	AA	AA	AB	AA
AX-299498893	BB	BB	BB	BB	BB	BB	BB	NoCall	BB	BB	BB	BB	NoCall	BB	BB	BB	BB	BB	BB	BB	BB	BB	BB	BB	BB	BB	BB	BB	BB	BB	BB	BB	BB	BB	AB	AA	AA	AA	AB	AA	AA	BB	AB	AB	BB	AB	BB	BB	BB
AX-297241143	AA	AA	NoCall	AA	AA	AA	AA	AA	AA	AA	AA	AA	AB	AA	AA	AA	AB	AA	AA	AA	AA	AA	AA	AA	NoCall	AA	AA	AA	AA	AA	AA	AA	AA	AA	AA	AA	AA	AA	AA	AA	AA	AA	AA	AA	AA	AA	AA	AA	AA
AX-297144885	AA	AA	AA	AA	AA	AA	AA	NoCall	AA	AA	NoCall	NoCall	AA	AA	AA	AA	AA	AA	NoCall	AA	AA	AA	AA	AA	AA	AA	AA	AA	AA	AA	AA	AA	AA	AA	AA	AA	AA	AA	AA	AA	AA	AA	AA	AA	AA	AA	AA	AA	AA
AX-297241158	BB	BB	BB	BB	BB	BB	BB	BB	BB	BB	BB	BB	BB	BB	BB	BB	BB	BB	BB	BB	BB	BB	BB	BB	BB	BB	BB	BB	BB	BB	BB	BB	BB	BB	BB	AB	BB	AB	BB	BB	BB	BB	BB	NoCall	BB	BB	BB	BB	BB
AX-297144891	BB	BB	BB	BB	BB	BB	BB	BB	BB	BB	BB	BB	BB	BB	BB	BB	BB	BB	BB	BB	BB	BB	BB	BB	BB	BB	BB	BB	BB	BB	BB	BB	BB	BB	BB	BB	BB	BB	BB	BB	BB	BB	BB	BB	BB	BB	BB	BB	BB
AX-299498915	AB	AB	AB	AB	AB	AB	NoCall	AB	AB	AB	NoCall	NoCall	AB	AB	NoCall	AB	AA	AA	AA	AA	AA	AA	AA	AA	AA	AA	AA	AA	AA	AA	AA	AA	AA	AA	AA	AA	AA	AA	AA	AA	AA	AA	AA	AA	AA	AA	AA	AA	AA
AX-297144902	BB	BB	BB	BB	BB	BB	BB	BB	BB	BB	BB	BB	BB	BB	BB	BB	BB	BB	BB	BB	BB	BB	BB	BB	BB	BB	BB	BB	BB	BB	BB	BB	BB	BB	BB	BB	BB	BB	BB	BB	BB	BB	BB	BB	BB	BB	BB	BB	BB
AX-297144907	OTV	OTV	OTV	OTV	OTV	OTV	OTV	OTV	OTV	OTV	OTV	OTV	OTV	OTV	OTV	NoCall	AA	AA	AA	AA	AA	AA	AA	AA	AA	AA	AA	AA	AA	AA	AA	AA	AA	AA	AA	AA	AA	AA	AA	AA	AA	AA	AA	AA	AA	AA	AA	AA	AA
AX-297144912	AA	AA	AA	AA	AA	AA	AA	AA	AA	AA	AA	AA	AA	AA	AA	AA	AA	AA	AA	AA	AA	AA	AA	AA	AA	AA	AA	AA	AA	AA	AA	AA	AA	AA	BB	BB	BB	BB	AB	BB	BB	AA	BB	AB	BB	BB	AB	BB	BB
AX-300090139	AA	AA	AA	AA	AA	AB	AA	AA	AA	AA	AA	AA	AA	AA	AA	AA	NoCall	AA	NoCall	AA	AA	AA	AA	AA	AA	AA	AA	AA	AA	AA	AA	AA	AA	AA	AA	AA	AA	AA	AA	AA	AA	AA	AA	AA	AA	AA	AA	AA	AA
AX-168334320	BB	BB	BB	BB	BB	BB	BB	BB	BB	BB	BB	BB	BB	BB	BB	BB	AA	AA	AA	AA	AA	AA	AA	AA	AA	AA	AA	AA	AA	AA	AA	AA	AA	AA	AA	AA	AA	AA	AA	AA	AA	AA	AA	AA	AA	AA	AA	AA	AA
AX-297736046	BB	BB	BB	BB	BB	BB	BB	BB	BB	BB	BB	BB	BB	BB	BB	BB	NoCall	AB	AB	AB	AB	AB	AB	NoCall	AB	AB	AB	AB	AB	AB	AB	AB	AB	AB	BB	BB	BB	BB	BB	BB	BB	BB	BB	BB	BB	BB	BB	BB	BB
AX-168367728	AA	AA	AA	AA	AA	AA	AA	AA	AA	AA	AA	AA	AA	AA	AA	AA	AA	AA	AA	AA	AA	AA	AA	AA	AA	AA	AA	AA	AA	AA	AA	AA	AA	AA	BB	BB	BB	BB	BB	BB	BB	BB	BB	BB	BB	BB	BB	BB	BB
AX-297241345	BB	BB	BB	BB	BB	BB	BB	BB	BB	BB	BB	BB	BB	BB	BB	BB	BB	NoCall	BB	BB	BB	BB	BB	BB	BB	BB	BB	BB	BB	BB	BB	BB	BB	BB	AA	BB	AB	AB	AA	BB	AB	AA	AA	AB	AA	AA	AA	AA	BB
AX-299498932	BB	BB	BB	BB	BB	BB	BB	BB	BB	BB	BB	BB	BB	BB	BB	BB	BB	BB	BB	BB	BB	BB	BB	BB	BB	BB	BB	BB	BB	BB	BB	BB	BB	BB	BB	BB	BB	BB	AB	BB	BB	AA	BB	AB	BB	AB	AB	BB	BB
AX-297144919	NoCall	BB	BB	AB	BB	BB	BB	BB	BB	BB	BB	BB	BB	BB	BB	BB	BB	BB	BB	BB	BB	BB	BB	BB	BB	BB	BB	BB	BB	BB	BB	BB	BB	BB	BB	BB	BB	BB	AB	BB	BB	AA	BB	AB	BB	AB	AB	BB	BB
AX-297144923	AB	NoCall	AB	AB	AB	NoCall	AB	AB	AB	AB	NoCall	AB	AB	AB	AB	AA	NoCall	AB	AB	AA	AB	AB	AB	AB	NoCall	AB	NoCall	AB	AB	AB	AA	AB	AA	AB	AA	BB	NoCall	AB	AA	BB	AA	AA	AA	AA	AA	AA	AA	NoCall	AB
AX-297144927	AA	AA	AA	AA	AA	AA	AA	AA	AA	AA	AA	AA	AA	AA	AA	AA	NoCall	AA	NoCall	AA	AA	AA	AA	AA	AA	AA	AA	AA	AA	AA	AA	AA	AA	AA	BB	AA	AB	AB	BB	AA	AB	BB	BB	AB	BB	AB	BB	AB	AA
AX-297241422	AA	AA	AA	AA	AA	AA	AA	AA	AA	AA	AA	AA	AA	AA	AA	NoCall	BB	BB	BB	BB	BB	BB	BB	BB	BB	BB	BB	BB	BB	BB	BB	BB	BB	BB	BB	BB	BB	BB	BB	BB	BB	BB	BB	BB	BB	BB	BB	BB	BB
AX-297241423	BB	BB	BB	BB	BB	BB	BB	BB	BB	BB	BB	BB	BB	BB	BB	BB	AA	AA	AA	AA	AA	AA	AA	AA	AA	AA	AA	AA	AA	AA	AA	AA	AA	AA	AA	AA	AA	AA	AA	AA	AA	AA	AA	AA	AA	AA	AA	AA	AA
AX-299498943	NoCall	AB	AB	NoCall	BB	AB	AB	AB	AB	AB	BB	BB	AB	BB	BB	AB	AB	AB	AB	AB	AB	AB	AB	AB	AB	AB	AB	AB	AB	BB	AB	AB	AB	AB	AB	AA	AB	AB	AB	AA	AA	BB	AA	AB	BB	AA	BB	NoCall	AA
AX-297241479	AA	AA	AA	AA	AA	AA	AA	AA	AA	AA	AA	AA	AA	AA	AA	AA	AA	AA	AA	AA	AA	AA	AA	AA	AA	AA	AA	AA	AA	AA	AA	AA	AA	AA	NoCall	AB	BB	BB	BB	AB	BB	BB	BB	BB	NoCall	BB	BB	AB	AB
AX-299595626	BB	BB	BB	BB	BB	BB	BB	BB	BB	BB	BB	BB	BB	BB	BB	BB	AB	BB	NoCall	BB	AB	BB	BB	BB	AB	AB	BB	BB	AB	AB	AB	BB	BB	AB	BB	BB	BB	BB	BB	BB	BB	BB	BB	BB	BB	BB	BB	BB	BB
AX-297241551	OTV	OTV	OTV	OTV	OTV	OTV	OTV	OTV	OTV	OTV	OTV	OTV	OTV	OTV	OTV	OTV	OTV	OTV	OTV	OTV	OTV	OTV	OTV	OTV	OTV	OTV	OTV	OTV	OTV	OTV	OTV	OTV	OTV	OTV	AA	AA	AA	AA	AA	AA	AA	AA	AA	AA	AA	AA	AA	AA	AA
AX-297241613	BB	BB	BB	BB	BB	BB	BB	BB	BB	BB	BB	BB	BB	BB	BB	BB	BB	BB	BB	BB	BB	BB	BB	BB	BB	BB	BB	BB	BB	BB	BB	BB	BB	BB	AB	AA	AB	AB	BB	AA	BB	AA	AB	AB	BB	BB	AB	AB	AB
AX-299595729	AB	AA	AB	AB	AA	NoCall	AA	AB	AB	AB	AB	AB	AB	AB	AA	NoCall	AA	AA	AA	AA	AA	AA	AA	AA	AA	AA	AA	AA	AA	AA	AA	AA	AA	AA	AA	AA	AA	AA	AA	AA	AA	AA	AA	AA	AA	AA	AA	AA	AA
AX-297241616	AB	AB	NoCall	AB	AB	NoCall	NoCall	AB	AB	NoCall	AB	NoCall	BB	BB	NoCall	BB	BB	BB	BB	BB	BB	BB	NoCall	BB	BB	BB	BB	NoCall	BB	BB	BB	BB	BB	BB	BB	BB	BB	BB	BB	BB	BB	BB	BB	BB	BB	BB	BB	BB	BB
AX-299595731	NoCall	BB	BB	BB	BB	BB	BB	BB	BB	BB	BB	BB	BB	AB	BB	NoCall	BB	BB	BB	BB	BB	BB	BB	BB	BB	BB	BB	BB	BB	BB	BB	BB	BB	BB	AB	NoCall	BB	BB	BB	NoCall	BB	BB	AB	AB	AB	BB	AB	AB	BB
AX-299498961	BB	BB	BB	BB	BB	BB	BB	BB	BB	BB	BB	BB	BB	BB	BB	BB	BB	BB	BB	BB	BB	BB	BB	BB	BB	BB	BB	BB	BB	BB	BB	BB	BB	BB	AA	AA	AA	AA	AA	AA	AA	AA	AA	AA	AA	AA	AA	AA	AA
AX-299498963	BB	BB	BB	BB	BB	BB	BB	BB	BB	BB	BB	BB	BB	BB	BB	BB	BB	BB	BB	BB	BB	BB	BB	BB	BB	BB	BB	BB	BB	BB	BB	BB	BB	BB	BB	BB	BB	BB	BB	BB	BB	AA	AB	BB	AB	BB	AA	BB	AA
AX-297241632	BB	BB	BB	BB	BB	BB	BB	BB	BB	BB	BB	BB	BB	BB	BB	BB	BB	BB	BB	BB	BB	BB	BB	BB	BB	BB	BB	BB	BB	BB	BB	BB	BB	BB	BB	AA	AB	AB	BB	AA	AB	AA	BB	BB	BB	BB	AB	AB	AB
AX-299595747	AA	AA	NoCall	AA	AA	AA	AA	AA	NoCall	AA	AA	AA	NoCall	AA	AA	NoCall	BB	BB	BB	BB	BB	BB	BB	BB	BB	BB	BB	BB	BB	BB	BB	BB	BB	BB	AB	BB	BB	BB	AB	BB	BB	BB	BB	BB	BB	BB	BB	BB	BB
AX-297144955	BB	BB	BB	BB	BB	BB	BB	BB	BB	BB	BB	BB	BB	BB	BB	BB	BB	BB	BB	BB	BB	BB	BB	BB	BB	BB	BB	BB	BB	BB	BB	BB	BB	BB	BB	BB	BB	BB	BB	BB	BB	BB	BB	BB	BB	BB	BB	BB	BB
AX-297144957	BB	BB	BB	BB	BB	BB	BB	BB	BB	BB	BB	BB	BB	BB	BB	BB	BB	BB	BB	BB	BB	BB	BB	BB	BB	BB	BB	BB	BB	BB	BB	BB	BB	BB	BB	BB	BB	BB	BB	BB	BB	BB	BB	BB	BB	BB	BB	BB	BB
AX-297241751	BB	BB	BB	BB	BB	BB	BB	BB	BB	BB	BB	BB	BB	BB	BB	BB	BB	BB	BB	BB	BB	BB	BB	BB	BB	BB	BB	BB	BB	BB	BB	BB	BB	BB	BB	BB	BB	BB	BB	BB	BB	BB	BB	BB	BB	BB	BB	BB	BB
AX-297241773	AA	AA	AA	AA	AA	AA	AA	AA	AA	AA	AA	AA	AA	AA	AA	AA	AA	AA	AA	AA	AA	AA	AA	AA	AA	AA	AA	AA	AA	AA	AA	AA	AA	AA	AA	AA	AA	AA	AA	AA	AA	BB	AA	AB	AB	AA	BB	AA	BB
AX-297241784	AA	AA	AA	AA	AA	AA	AA	AA	AA	AA	NoCall	AA	AA	AA	AA	AA	AB	NoCall	AB	NoCall	NoCall	BB	BB	BB	AB	AB	AB	NoCall	AB	AB	AB	NoCall	BB	AB	BB	BB	BB	BB	BB	BB	BB	BB	BB	BB	BB	BB	BB	BB	BB
AX-297241794	BB	NoCall	BB	NoCall	BB	BB	AB	BB	AA	BB	NoCall	BB	BB	AB	BB	BB	BB	BB	BB	BB	BB	BB	BB	BB	BB	BB	BB	BB	BB	BB	BB	BB	BB	BB	AA	AA	AA	AA	AA	AA	AA	BB	AA	AB	AA	AA	AB	AB	BB
AX-299595910	BB	AA	AA	AB	AB	AB	AA	BB	AA	BB	BB	AA	AB	AA	AA	AB	BB	BB	BB	BB	BB	BB	BB	BB	BB	BB	BB	BB	BB	BB	BB	BB	BB	BB	BB	BB	BB	BB	BB	BB	BB	OTV	BB	BB	BB	BB	BB	BB	BB
AX-299498986	BB	BB	BB	BB	BB	BB	BB	BB	BB	BB	BB	BB	BB	BB	BB	BB	BB	BB	BB	BB	BB	BB	BB	BB	BB	BB	BB	BB	BB	BB	BB	BB	BB	BB	BB	BB	BB	BB	BB	BB	BB	BB	BB	BB	BB	BB	BB	BB	BB
AX-297241888	BB	BB	BB	BB	BB	BB	BB	BB	BB	BB	BB	BB	NoCall	BB	BB	BB	BB	BB	BB	BB	BB	BB	BB	BB	BB	BB	BB	BB	BB	BB	BB	BB	BB	BB	AA	AA	AA	AA	AB	AA	AA	AA	AA	AA	AA	AA	AA	AA	AA
AX-299596004	BB	BB	AB	BB	BB	BB	BB	BB	BB	BB	NoCall	BB	BB	BB	NoCall	AB	BB	BB	BB	BB	BB	BB	BB	BB	BB	BB	BB	BB	BB	BB	BB	BB	BB	BB	AB	AB	AB	NoCall	AB	AB	NoCall	AB	AB	AB	AB	BB	AB	BB	AB
AX-299498994	AA	AA	AA	AA	AA	AA	AA	AA	AA	AA	AA	AA	AA	AA	AA	AA	AA	AA	AA	AA	AA	AA	AA	AA	AA	AA	AA	AA	AA	AA	AA	AA	AA	AA	AA	AA	AA	AA	AA	AA	AA	AA	AA	AA	AA	AA	AA	AA	AA
AX-299596020	BB	BB	BB	BB	BB	BB	BB	BB	BB	BB	BB	BB	BB	BB	BB	BB	BB	BB	BB	BB	BB	BB	BB	BB	BB	BB	BB	BB	BB	BB	BB	BB	BB	BB	AB	AB	AB	AB	AB	AB	AB	AB	AB	AB	AA	AB	AB	NoCall	AB
AX-297241971	AA	AA	AA	AA	AB	AA	NoCall	AA	AA	AA	AA	AA	AB	AA	AA	AA	AA	AA	AA	AA	AA	AA	AA	AA	AA	AA	AA	AA	AA	AA	AA	AA	AA	AA	AA	AB	AA	AA	AA	AB	AB	AA	AA	AA	AA	AA	AA	AA	AA
AX-297737498	BB	BB	BB	BB	BB	BB	NoCall	BB	BB	BB	NoCall	AB	AB	BB	BB	BB	NoCall	BB	BB	BB	BB	BB	BB	BB	BB	BB	BB	BB	BB	BB	BB	BB	BB	BB	BB	AA	AB	AB	AB	AA	AB	AA	AB	NoCall	BB	BB	AB	BB	AB
AX-299596147	AB	AB	AB	AB	AB	AB	AB	AB	AB	AB	AB	AB	AB	AB	AB	AA	AA	AA	AA	AA	AA	AA	AA	AA	AA	AA	AA	AA	AA	AA	AA	AA	AA	AA	AA	AA	AA	AA	AA	AA	AA	AA	AA	AA	AA	AA	AA	AA	AA
AX-299596148	AA	AA	AA	AA	AA	AA	AA	AA	AA	AA	AA	AA	AA	AA	AA	AA	AA	AA	AA	AA	AA	AA	AA	AA	AA	AA	AA	AA	AA	AA	AA	AA	AA	AA	AA	AA	AA	AA	AA	AA	AA	AA	AA	AA	AA	AA	AA	AA	AA
AX-299596149	AA	AA	AA	AA	AA	AA	AA	AA	AA	AA	AA	AA	AA	AA	AA	AA	AA	AA	AA	AA	AA	AA	AA	AA	AA	AA	AA	AA	AA	AA	AA	AA	AA	AA	AA	AA	AA	AA	AA	AA	AA	AA	AA	AA	AA	AA	AA	AA	AA
AX-299499006	AA	AA	AA	AA	AB	AA	AA	AA	AA	AA	BB	AA	AA	AA	AA	AA	AA	AA	AA	AA	AA	AA	AA	AA	AA	AA	AA	AA	AA	AA	AA	AA	AA	AA	AB	AB	AB	AB	AB	AB	NoCall	AB	AB	AB	AB	NoCall	AB	AB	AA
AX-297242037	AA	AA	AA	AA	AA	AA	AA	AA	AA	AA	AA	AA	AA	AA	AA	AA	AA	AA	AA	AA	AA	AA	AA	AA	AA	AA	AA	AA	AA	AA	AA	AA	AA	AA	AB	BB	BB	BB	BB	BB	BB	AA	BB	BB	BB	BB	AB	BB	AB
AX-297242038	AA	AA	AA	AA	AA	AA	AA	AA	AA	AA	AA	AA	AA	AA	AA	AA	AA	AA	AA	AA	AA	AA	AA	AA	AA	AA	AA	AA	AA	AA	AA	AA	AA	AA	AA	AA	AA	AA	AA	AA	AA	AA	AA	AA	AA	AA	AA	AA	AA
AX-299596180	AA	AA	AA	AA	AA	AA	AA	AA	AA	AA	AA	AA	AA	AA	AA	AA	AA	AA	AA	AA	AA	AA	AA	AA	AA	AA	AA	AA	AA	AA	AA	AA	AA	AA	AA	AA	AA	AA	AA	AA	AA	AA	AA	AA	AA	AA	AA	AA	AA
AX-297144993	BB	BB	BB	BB	BB	BB	BB	BB	BB	BB	BB	BB	BB	BB	BB	BB	AB	BB	BB	BB	NoCall	BB	BB	BB	BB	NoCall	BB	BB	BB	NoCall	NoCall	BB	BB	AB	BB	BB	BB	BB	BB	BB	BB	BB	BB	BB	BB	BB	BB	BB	BB
AX-297242095	BB	BB	AB	BB	BB	BB	AB	BB	BB	BB	BB	BB	BB	BB	BB	AB	AA	AA	AA	AA	AA	AA	AA	AA	AA	AA	AA	AA	AA	AA	AA	AA	AA	AA	BB	BB	BB	BB	BB	BB	BB	BB	BB	BB	BB	BB	BB	BB	BB
AX-299499016	BB	AB	AA	AA	AA	AA	AA	AA	AA	BB	NoCall	AA	AB	AA	BB	AA	AA	AA	AA	AA	AA	AA	AA	AA	AA	AA	AA	AA	AA	AA	AA	AA	AA	AA	AA	AA	AA	AA	AA	AA	AA	AA	AA	AA	AA	AA	AA	AA	AA
AX-300091876	AA	AA	AA	AA	AA	OTV	AA	OTV	AA	AA	AA	OTV	AA	AA	OTV	AA	AA	AA	AA	AA	AA	AA	AA	AA	AA	AA	AA	AA	AA	AA	AA	AA	AA	AA	BB	BB	BB	BB	BB	BB	BB	BB	BB	BB	BB	BB	BB	BB	BB
AX-299499020	AA	AA	AA	AA	AA	AA	AA	AA	AA	AA	AA	AA	AA	AA	AA	AA	AB	NoCall	NoCall	NoCall	BB	BB	AB	BB	BB	AB	AB	AB	AB	BB	BB	BB	BB	BB	AA	AA	AB	AB	AB	AA	AA	AA	AA	AB	AB	AB	AA	AB	AA
AX-168334318	BB	BB	BB	BB	BB	BB	BB	BB	BB	BB	BB	BB	BB	BB	BB	BB	BB	BB	BB	BB	BB	BB	BB	BB	BB	BB	BB	BB	BB	BB	BB	BB	BB	BB	BB	BB	BB	BB	BB	BB	AA	BB	BB	BB	BB	BB	BB	BB	BB
AX-299596221	AB	AB	AB	AB	AB	AB	AB	AB	AB	AB	AB	AB	AB	AB	AB	NoCall	AB	AB	AB	AB	AB	AB	AB	AB	AB	AB	AB	AB	AB	AB	AB	AB	AB	AB	BB	BB	AB	AB	AB	BB	BB	BB	BB	AB	AB	AB	BB	AB	BB
AX-299596222	BB	BB	BB	BB	BB	BB	BB	BB	BB	BB	BB	BB	BB	BB	BB	BB	BB	BB	BB	BB	BB	BB	BB	BB	BB	BB	BB	BB	BB	BB	BB	BB	BB	BB	BB	BB	BB	BB	BB	BB	BB	BB	BB	BB	BB	BB	BB	BB	BB
AX-299499022	NoCall	BB	BB	NoCall	BB	NoCall	NoCall	AB	AB	BB	BB	NoCall	BB	BB	BB	BB	AA	AA	AA	AA	AA	AA	AA	AA	AA	AA	AA	AA	AA	AA	AA	AA	AA	AA	AA	AA	AB	AB	AB	AA	AA	AA	AA	AB	AB	AB	AA	AA	AA
AX-299596233	NoCall	AA	NoCall	AA	AA	AA	NoCall	AA	AA	AA	AB	AA	AB	AA	AA	AA	NoCall	AA	NoCall	AA	AA	AA	AA	AA	AA	NoCall	AA	AA	AA	NoCall	AA	AA	AB	AA	AA	AA	AA	AA	AA	AA	AA	AA	AA	AA	AA	AA	AA	AA	AA
AX-299596239	AB	AA	AA	NoCall	AA	AB	AB	NoCall	AB	NoCall	AB	AB	AA	AA	AB	AB	AA	AA	AA	AA	AA	AA	AA	AA	AA	AA	AA	AA	AA	AA	AA	AA	AA	AA	NoCall	AA	AA	AA	AA	AA	AA	AA	AA	AB	AA	AA	AA	AA	AA
AX-299499029	OTV	AA	OTV	AA	AA	OTV	OTV	OTV	AA	OTV	OTV	OTV	OTV	AA	OTV	NoCall	AA	AA	AA	AA	AA	AA	AA	AA	AA	AA	AA	AA	AA	AA	AA	AA	AA	AA	BB	BB	BB	BB	BB	BB	BB	BB	BB	AB	BB	BB	BB	BB	BB
AX-297145014	AA	AA	AA	AA	AA	AA	AA	AA	AA	AA	AA	AA	AA	AA	AA	AA	AB	AA	AA	AA	AA	AA	AA	AA	AA	AA	AA	AB	AA	AA	AA	AA	AA	AA	BB	BB	BB	BB	BB	BB	BB	BB	BB	BB	BB	AB	BB	BB	BB
AX-168334126	AA	AA	AB	AA	AA	AA	AA	AA	AA	AA	AB	AA	BB	AA	AA	AB	AB	AB	AB	AB	AB	AB	AB	AB	AB	AB	AA	AB	AA	AA	AB	AB	AB	AB	AB	BB	BB	BB	AA	BB	BB	BB	BB	BB	BB	BB	BB	AB	AB
AX-297737892	BB	BB	BB	BB	BB	BB	BB	BB	BB	BB	BB	BB	BB	BB	BB	BB	BB	BB	BB	BB	BB	BB	BB	BB	BB	BB	BB	BB	BB	BB	BB	BB	BB	BB	BB	BB	BB	BB	BB	BB	BB	BB	BB	BB	BB	BB	BB	BB	BB
AX-297242174	AA	AA	AA	AA	AA	AA	AA	AA	AA	AA	AA	AA	AA	AA	AA	AA	OTV	AA	OTV	AA	OTV	AA	AA	AA	OTV	AA	AA	AA	OTV	OTV	AA	AA	AA	NoCall	AB	BB	AB	AB	AA	BB	BB	AA	AB	AB	BB	AB	AB	AB	BB
AX-297145019	BB	BB	BB	BB	BB	BB	BB	BB	BB	BB	BB	BB	BB	BB	BB	BB	BB	BB	BB	BB	BB	BB	BB	BB	BB	BB	BB	BB	BB	BB	BB	BB	BB	BB	AA	AA	AA	AA	AB	AA	AA	AA	AA	AA	AA	AB	AA	AA	AA
AX-297737931	AB	AB	AB	AB	AB	AB	AB	AB	AB	AB	AB	AB	AB	AB	AB	AB	AB	AB	AB	AB	AB	AB	AB	AB	AB	AB	AB	AB	AB	NoCall	AB	AB	AB	AB	BB	BB	BB	BB	BB	BB	BB	BB	BB	BB	BB	BB	BB	BB	BB
AX-299596311	AA	AA	AA	AA	AA	AA	AA	AA	AA	AA	AA	AA	AA	AA	AA	AA	AA	AA	AA	AA	AA	AA	AA	AA	AA	AA	AA	AA	AA	AA	AA	AA	AA	AA	BB	AB	AB	AB	AA	AB	AB	AA	BB	AA	AA	AA	AA	AA	AA
AX-297242199	BB	BB	BB	BB	BB	BB	BB	BB	BB	BB	BB	BB	BB	BB	BB	BB	BB	BB	BB	BB	BB	BB	BB	BB	BB	BB	BB	BB	BB	BB	BB	BB	BB	BB	BB	AB	AB	AB	AA	AB	AB	AA	BB	NoCall	AB	AA	AA	AA	AA
AX-297242201	AA	AB	AB	AA	AA	AB	AA	AA	AA	AB	AA	AA	AB	AB	AA	AB	AA	AA	AA	AA	AA	AA	AA	AA	AA	AA	AA	AA	AA	AA	AA	AA	AA	AA	AA	AB	AB	AB	BB	AB	BB	BB	AB	BB	BB	BB	BB	BB	BB
AX-297242222	BB	AB	AB	BB	BB	AB	BB	BB	BB	AB	BB	BB	BB	AB	BB	NoCall	AA	AB	AA	AB	AA	AB	AB	AB	AA	AA	AB	AB	NoCall	NoCall	AA	AB	AB	AA	AB	BB	AB	AB	BB	BB	BB	AA	BB	BB	BB	BB	AB	BB	AA
AX-299499044	AA	AA	AA	AA	AA	AA	AA	AA	AA	AA	AA	AA	AA	AA	AA	AA	AA	AA	AA	AA	AA	AA	AA	AA	AA	AA	AA	AA	AB	AB	AA	AA	AA	AA	AB	AA	AA	AA	AA	AA	AB	BB	AB	BB	AA	AB	AB	AB	AB
AX-297242261	AA	AA	AB	AA	AA	AA	AA	AA	AA	AA	AA	AA	AA	AA	AA	AA	AA	AA	AA	AA	AA	AA	AA	AA	AA	AA	AA	AA	AA	AA	AA	AA	AA	AA	AA	AA	AA	AA	AA	AA	AA	AB	AA	AA	AA	AA	AA	AA	AB
AX-297145032	AA	AA	AA	AA	AA	AA	AA	AA	AA	AA	AA	AA	AA	AA	AA	AA	AA	AA	AA	AA	AA	AA	AA	AA	AA	AA	AA	AA	AA	AA	AA	AA	AA	AA	AA	AA	AA	AA	AA	AA	AB	BB	AA	AA	AA	AA	NoCall	AA	AA
AX-299499050	BB	BB	BB	BB	BB	BB	BB	BB	BB	BB	BB	BB	BB	BB	BB	BB	BB	BB	BB	BB	BB	BB	BB	BB	BB	BB	BB	BB	BB	BB	BB	BB	BB	BB	AB	AB	AB	AB	AA	AB	BB	BB	AA	AB	AB	BB	AB	AB	BB
AX-299596387	OTV	AA	OTV	OTV	AA	OTV	AA	OTV	AA	AA	AA	OTV	AA	AA	AA	OTV	AA	AA	OTV	AA	OTV	AA	AA	AA	OTV	OTV	AA	AA	AA	AA	OTV	AA	AA	OTV	AA	AA	AA	AA	AA	AA	AA	OTV	AA	AA	AA	AA	AA	AA	AA
AX-300092267	BB	BB	AB	BB	AB	BB	BB	BB	BB	BB	BB	BB	AB	AB	AB	AB	AB	AB	AB	AB	AB	AB	AB	AB	AB	AB	AB	AB	AB	AB	AB	AB	AB	AB	BB	BB	BB	BB	AB	BB	BB	NoCall	BB	AB	BB	BB	BB	BB	BB
AX-299499056	AA	AA	AA	AA	AA	AA	AA	AA	AA	AA	AA	AA	AA	AA	AA	AA	AB	AB	AB	AB	AB	AB	AB	AB	AB	AB	AB	AB	AB	AB	AB	AB	AB	AB	AA	AA	AA	AA	AA	AA	AA	AB	AA	AA	AB	AA	AB	AA	AA
AX-297145040	BB	BB	BB	NoCall	BB	BB	NoCall	BB	BB	BB	BB	NoCall	BB	BB	BB	BB	BB	BB	NoCall	BB	BB	BB	BB	BB	BB	BB	BB	BB	BB	BB	BB	BB	BB	BB	AA	AA	AA	AA	AB	AA	AA	BB	AA	AA	BB	AA	BB	AA	AA
AX-297242307	AB	BB	BB	AB	AB	BB	AB	AB	NoCall	AB	AB	BB	AB	BB	NoCall	BB	AB	NoCall	AB	NoCall	NoCall	AB	NoCall	AB	NoCall	NoCall	AB	AB	AB	AB	AB	NoCall	NoCall	AB	AA	AA	AA	AA	AA	AA	AA	AB	AA	AA	AA	AA	AA	AA	AB
AX-300092337	BB	NoCall	AB	BB	BB	AB	BB	AB	BB	BB	BB	AB	BB	BB	BB	AB	AB	AB	AB	AB	AB	AB	AB	AB	AB	AB	AB	AB	AB	AB	AB	AB	AB	AB	BB	BB	BB	BB	BB	BB	BB	AB	BB	BB	BB	BB	NoCall	BB	AB
AX-297145042	AB	AB	BB	AB	AB	AB	AB	AB	AB	AB	AB	AB	AB	AB	AB	BB	AB	AB	AB	AB	AB	AB	AB	AB	AB	AB	AB	AB	AB	AB	AB	AB	AB	AB	BB	BB	BB	BB	BB	BB	BB	BB	BB	BB	BB	BB	BB	BB	AB
AX-299499061	BB	BB	NoCall	BB	BB	BB	BB	BB	BB	BB	NoCall	BB	NoCall	BB	BB	AB	BB	BB	BB	BB	BB	BB	BB	BB	BB	BB	BB	BB	BB	BB	BB	BB	BB	BB	BB	BB	AB	AB	AB	BB	NoCall	BB	BB	BB	BB	BB	BB	AB	BB
AX-297145046	NoCall	AA	AA	AA	AA	AA	AA	AA	AA	NoCall	NoCall	NoCall	AA	NoCall	NoCall	NoCall	BB	BB	BB	BB	BB	BB	BB	BB	BB	BB	BB	BB	BB	BB	BB	BB	BB	BB	AB	AB	AB	AB	AB	AB	AB	AA	AB	AA	AB	AB	AB	AB	AA
AX-299596460	BB	BB	BB	BB	BB	BB	BB	BB	BB	BB	BB	BB	BB	BB	BB	BB	BB	BB	BB	BB	BB	BB	BB	BB	BB	BB	BB	BB	BB	BB	BB	BB	BB	BB	BB	BB	BB	BB	BB	BB	BB	BB	BB	BB	BB	BB	BB	BB	BB
AX-297242372	AB	AB	AB	AB	AB	AB	AB	AB	AB	AB	AB	AB	AB	AB	AB	AB	BB	BB	BB	BB	BB	BB	BB	BB	BB	BB	BB	BB	BB	BB	BB	BB	BB	BB	AB	BB	BB	AB	NoCall	BB	BB	BB	BB	BB	BB	BB	BB	BB	BB
AX-299499076	AB	AB	NoCall	AB	AB	AB	AB	AB	AB	AB	BB	AB	AB	AB	AB	BB	BB	BB	AB	BB	AB	BB	AB	BB	NoCall	AB	BB	BB	AB	BB	BB	BB	BB	AB	BB	BB	BB	BB	AB	BB	AB	AA	BB	BB	AB	AB	AB	BB	BB
AX-297145059	BB	AB	AB	AB	AB	AB	AB	AB	AB	AB	AB	AB	AB	AB	AB	AB	BB	BB	BB	BB	BB	BB	BB	BB	BB	BB	BB	BB	BB	BB	BB	BB	BB	BB	BB	BB	BB	BB	AB	BB	BB	AB	BB	BB	BB	BB	BB	BB	BB
AX-299499080	BB	BB	BB	BB	BB	BB	BB	BB	BB	BB	AB	BB	BB	BB	BB	BB	BB	BB	BB	BB	BB	BB	BB	BB	BB	BB	BB	BB	BB	BB	BB	BB	BB	BB	BB	BB	BB	BB	BB	BB	BB	BB	BB	BB	BB	BB	BB	BB	BB
AX-299596587	BB	BB	NoCall	BB	BB	BB	BB	BB	BB	BB	BB	BB	BB	BB	BB	AB	AB	AB	AB	AB	AB	AB	AB	NoCall	AB	NoCall	AB	AB	AB	AB	AB	NoCall	AB	NoCall	BB	BB	BB	BB	BB	BB	BB	BB	BB	BB	BB	BB	BB	BB	BB
AX-299596591	AA	AA	AA	AB	AA	AA	AA	AA	AA	AA	AA	AA	AA	AA	AA	AA	BB	BB	BB	BB	BB	BB	BB	BB	BB	BB	BB	BB	BB	BB	BB	BB	BB	BB	BB	BB	BB	BB	BB	BB	BB	BB	BB	BB	BB	BB	BB	BB	BB
AX-299499088	AA	AA	AA	AA	AA	AA	AA	AA	AA	AA	AA	AA	AA	AA	AA	AA	BB	BB	BB	BB	BB	BB	BB	BB	BB	BB	BB	BB	BB	BB	BB	BB	BB	BB	AA	AA	AA	AA	AA	AA	AA	AA	AA	AA	AA	AA	AA	AA	AA
AX-297242512	BB	BB	BB	BB	BB	BB	BB	BB	BB	BB	BB	BB	BB	BB	BB	BB	BB	BB	BB	BB	BB	BB	BB	BB	BB	BB	BB	BB	BB	BB	BB	BB	BB	BB	AA	AB	AA	AA	AA	AB	AA	AA	AA	AB	AA	AA	AA	AA	AB
AX-297242520	AB	AB	AB	AB	AB	AB	AB	AB	AB	AB	AB	AB	AB	AB	AB	BB	BB	BB	BB	BB	BB	BB	BB	BB	BB	BB	BB	BB	BB	BB	BB	BB	BB	BB	AB	AB	BB	BB	AA	AB	AA	BB	BB	AB	AB	BB	AB	BB	BB
AX-297738628	BB	BB	BB	BB	BB	BB	BB	BB	BB	BB	BB	BB	BB	BB	BB	BB	AA	AA	AA	AA	AA	AA	AA	AA	AA	AA	AA	AA	AA	NoCall	AA	AA	AA	AA	BB	BB	BB	BB	BB	BB	BB	BB	BB	BB	BB	BB	BB	BB	BB
AX-299596638	BB	BB	BB	BB	BB	BB	BB	BB	BB	BB	BB	BB	BB	BB	BB	BB	AA	AA	AA	AA	AA	AA	AA	AA	AA	AA	AA	AA	AA	AA	AA	AA	AA	AA	AB	AB	AA	AA	AB	AB	BB	AA	AA	BB	AB	AB	AB	AB	AB
AX-299596640	BB	BB	BB	BB	BB	BB	BB	BB	BB	BB	BB	BB	BB	BB	BB	BB	BB	BB	BB	BB	BB	BB	BB	BB	BB	BB	BB	BB	BB	BB	BB	BB	BB	BB	AB	AB	AA	AA	AB	AB	BB	AA	AA	BB	AB	AB	AB	AA	BB
AX-297242537	BB	BB	BB	BB	BB	BB	BB	BB	BB	BB	BB	BB	BB	BB	BB	BB	BB	BB	BB	BB	BB	BB	BB	BB	BB	BB	BB	BB	BB	BB	BB	BB	BB	BB	BB	BB	BB	BB	BB	BB	BB	BB	BB	BB	BB	BB	BB	BB	BB
AX-299596653	BB	BB	BB	BB	BB	BB	BB	BB	BB	BB	BB	BB	BB	BB	BB	BB	BB	BB	BB	BB	BB	BB	BB	BB	BB	BB	BB	BB	BB	BB	BB	BB	BB	BB	AA	AA	AA	AA	AA	AA	AA	AA	AA	AA	AA	AA	AA	AA	AB
AX-297145078	BB	BB	BB	BB	BB	BB	BB	BB	BB	BB	BB	BB	BB	BB	BB	BB	BB	BB	BB	BB	BB	BB	BB	BB	BB	BB	BB	BB	BB	BB	BB	BB	BB	BB	BB	BB	AB	AB	BB	BB	AB	BB	AB	BB	AB	AB	BB	AB	BB
AX-299499098	AA	AA	AA	AA	AA	AA	AA	NoCall	AA	AA	AA	AA	AA	AA	AA	AA	AA	AA	AA	AA	AA	AA	AA	AA	AA	AA	AA	AA	AA	AA	AA	AA	AA	AA	AB	AB	AA	AA	AB	AB	AB	AA	AA	AB	AB	AB	AB	AB	AA
AX-297242567	BB	BB	BB	BB	BB	BB	BB	BB	BB	BB	BB	BB	BB	BB	BB	BB	BB	BB	BB	BB	BB	BB	BB	BB	BB	BB	BB	BB	BB	BB	BB	BB	BB	BB	NoCall	BB	AB	AB	AA	BB	BB	BB	AA	AA	BB	BB	BB	AB	AB
AX-297242576	BB	BB	BB	BB	BB	BB	BB	BB	BB	BB	BB	BB	BB	BB	BB	BB	AA	AA	AA	AA	AA	AA	AA	AA	AA	AA	AA	AA	AA	AA	AA	AA	AA	AA	AB	AB	AB	AB	AB	AB	BB	AA	AB	AB	AB	AB	AB	AB	AB
AX-297242580	AA	AA	AA	AA	AA	AA	AA	AA	AA	AA	AA	AA	AA	AA	AA	AA	AA	AA	AA	AA	AA	AA	AA	AA	AA	AA	AA	AA	AA	AA	AA	AA	AA	AA	BB	AB	AA	AA	BB	AB	AB	AA	AB	BB	AB	AB	AB	AA	AB
AX-168333445	BB	BB	BB	BB	BB	BB	BB	BB	BB	BB	BB	BB	BB	BB	BB	BB	NoCall	BB	BB	BB	BB	BB	BB	BB	BB	BB	BB	BB	BB	BB	BB	BB	BB	BB	AB	AB	BB	BB	BB	AB	AB	BB	BB	AB	AB	AB	AB	BB	BB
AX-299596710	AA	AA	AB	AB	AA	NoCall	AA	NoCall	AB	AA	AB	AA	NoCall	AA	AA	AA	AB	AA	AB	NoCall	AB	AB	NoCall	NoCall	AB	AB	AA	AB	AB	NoCall	AB	NoCall	AB	NoCall	AB	AA	AA	AA	AB	AA	AB	AA	AA	AA	AB	AA	AA	AA	AA
AX-299596727	BB	BB	BB	BB	BB	AB	BB	BB	BB	BB	BB	AB	BB	BB	BB	BB	AB	AB	AB	NoCall	AB	AB	AB	NoCall	AB	AB	AB	AB	AB	AB	AB	AB	AB	AB	BB	BB	BB	BB	BB	BB	BB	BB	BB	BB	BB	BB	BB	BB	BB
AX-297242702	OTV	OTV	OTV	OTV	OTV	OTV	OTV	OTV	OTV	OTV	OTV	OTV	OTV	OTV	OTV	OTV	OTV	OTV	OTV	OTV	OTV	OTV	OTV	OTV	OTV	OTV	OTV	OTV	OTV	OTV	OTV	OTV	OTV	OTV	AA	AA	AA	AA	AA	AA	AA	AA	AA	AA	AA	AA	AA	AA	AA
AX-299596845	AA	AA	AA	AA	AA	AA	AA	AA	AA	AA	AA	AA	AA	AA	AA	AA	AA	AA	AA	AA	AA	AA	AA	AA	AA	AA	AA	NoCall	AA	AA	AA	AA	AA	AA	AA	AA	AA	AA	AA	AA	AA	AA	AA	AA	AA	AA	AA	AA	AA
AX-299499121	AA	AA	AA	AA	AA	AA	AA	AA	AA	AA	AA	AA	AA	AA	AA	AA	AB	AB	AB	NoCall	AB	NoCall	AA	AB	AB	AB	AB	AB	AB	AB	AB	AB	AB	AB	BB	BB	BB	BB	BB	BB	AB	BB	BB	BB	BB	BB	BB	AB	BB
AX-299596861	BB	NoCall	AB	BB	BB	BB	BB	BB	NoCall	BB	NoCall	BB	BB	BB	BB	BB	BB	BB	BB	BB	BB	BB	BB	BB	BB	BB	BB	BB	BB	BB	BB	BB	BB	BB	AB	BB	AB	AB	BB	BB	BB	BB	AB	BB	AB	BB	AB	AB	AB
AX-297242750	BB	BB	BB	BB	BB	BB	BB	BB	BB	BB	BB	BB	BB	BB	BB	BB	BB	BB	BB	BB	BB	BB	BB	BB	BB	BB	BB	BB	BB	BB	BB	BB	BB	BB	AA	AA	AA	AA	AA	AA	AA	AA	AA	AA	AA	AA	AA	AA	AA
AX-297242758	AA	AA	AA	AA	AA	AA	AA	AA	AA	AA	AA	AA	AA	AA	AA	AA	AB	AB	NoCall	AB	AB	AB	AB	AB	AB	AB	NoCall	AB	NoCall	AB	AB	AB	AB	AB	AA	AA	AA	AA	AA	AA	AA	AA	AA	AA	AA	AA	AA	AA	AA
AX-299596902	AA	AA	AA	AA	AA	AA	AA	AA	AA	AA	AA	AA	AA	AA	AA	AA	AA	AA	AA	AA	AA	AA	AA	AA	AA	AA	AA	AA	AA	AA	AA	AA	AA	AA	BB	BB	BB	BB	BB	BB	BB	AB	BB	BB	BB	BB	AB	BB	BB
AX-299596903	AA	AA	NoCall	AA	AA	AA	AA	NoCall	NoCall	AA	AB	NoCall	AA	AA	NoCall	AB	AA	AA	NoCall	AA	AA	AA	AA	AA	AA	AA	AA	AA	AA	AA	AA	AA	AA	AA	BB	BB	BB	BB	BB	BB	BB	BB	BB	BB	BB	BB	BB	BB	BB
AX-299499133	BB	BB	BB	BB	BB	BB	BB	BB	BB	BB	BB	BB	BB	BB	BB	BB	BB	BB	BB	BB	BB	BB	BB	BB	BB	BB	BB	BB	BB	BB	BB	BB	BB	BB	BB	BB	BB	BB	BB	BB	BB	BB	BB	BB	BB	BB	BB	BB	BB
AX-299596905	AA	AA	AA	AA	AA	NoCall	AA	AA	AA	AA	AA	AA	AA	AA	AA	AA	AA	AB	AA	AB	AA	AA	AB	AA	AA	AA	AB	AA	AA	AA	AA	AA	AB	AA	AA	AA	AA	AA	AA	AA	AA	AA	AA	AA	AA	AA	AA	AA	AA
AX-299596909	BB	BB	BB	BB	BB	BB	BB	BB	BB	BB	BB	BB	BB	BB	BB	BB	BB	BB	BB	BB	BB	BB	BB	BB	BB	BB	BB	BB	BB	BB	BB	BB	BB	BB	BB	BB	BB	BB	BB	BB	BB	BB	BB	BB	BB	BB	BB	BB	BB
AX-297145118	AA	AA	AA	AA	AA	AA	AA	AA	AA	AA	AA	AA	AA	AA	AA	AA	AA	AA	AA	AA	AA	AA	AA	AA	AA	AA	AA	AA	AA	AA	AA	AA	AA	AA	BB	BB	AB	AB	BB	BB	NoCall	AB	BB	AB	BB	BB	AB	AB	BB
AX-297242853	AB	AB	AB	AB	AB	AB	AB	AB	AB	AB	AB	AB	AB	NoCall	AB	AA	AA	NoCall	AA	AA	AA	AA	AA	NoCall	NoCall	AA	AA	AA	AA	AA	AA	AA	AB	AA	BB	BB	BB	BB	BB	BB	BB	AB	BB	BB	BB	BB	AB	BB	BB
AX-297242861	BB	BB	BB	BB	BB	BB	BB	BB	BB	BB	BB	BB	BB	BB	BB	BB	BB	BB	BB	BB	BB	BB	BB	BB	BB	BB	BB	BB	BB	BB	BB	BB	BB	BB	BB	BB	BB	BB	BB	BB	AB	BB	BB	BB	BB	BB	BB	BB	BB
AX-299499144	AA	AA	AA	AA	AA	AA	AA	AA	AA	AA	AA	AA	AA	AA	AA	AA	AA	AA	AA	AA	AA	AA	AA	AA	AA	AA	AA	AA	AA	AA	AA	AA	AA	AA	AA	AA	AA	AA	AA	AA	AA	AB	AA	AA	AA	AA	AB	AA	AA
AX-297145126	AB	BB	BB	BB	BB	BB	BB	AB	BB	BB	BB	BB	BB	BB	BB	BB	BB	BB	BB	BB	BB	BB	BB	BB	BB	BB	BB	BB	BB	BB	BB	BB	BB	BB	AA	AA	AA	AA	AA	AA	AA	AA	AA	AA	AA	AA	AA	AA	AA
AX-297242892	AA	AA	AB	AA	NoCall	AA	AB	NoCall	NoCall	NoCall	AB	NoCall	NoCall	NoCall	AA	AB	AB	AA	AB	AA	AB	NoCall	AB	AA	AB	AB	AA	AA	AA	AA	NoCall	AA	AB	NoCall	AA	AA	AA	NoCall	AA	AA	AA	NoCall	AB	AA	AA	AA	AB	AA	AA
AX-297242903	BB	BB	OTV	OTV	BB	OTV	BB	BB	BB	OTV	BB	OTV	OTV	BB	BB	NoCall	OTV	OTV	OTV	OTV	OTV	OTV	OTV	OTV	OTV	OTV	OTV	OTV	OTV	BB	OTV	OTV	OTV	OTV	BB	BB	OTV	OTV	BB	BB	BB	BB	BB	BB	BB	BB	BB	BB	BB
AX-297242904	AB	AB	AB	AB	AB	AB	AB	AB	AB	AB	AB	AB	AB	AB	AB	NoCall	BB	BB	BB	BB	BB	BB	BB	BB	NoCall	BB	BB	BB	BB	BB	BB	BB	BB	BB	AB	AB	AB	AB	AB	AB	AB	BB	AB	AB	NoCall	AB	BB	AB	AB
AX-299499150	AA	AA	AA	AA	AA	AA	AA	AA	AA	AA	AA	AA	AA	AA	AA	AA	AA	AA	AA	AA	AA	AA	AA	AA	AA	AA	AA	AA	AA	AA	AA	AA	AA	AA	AA	AA	AA	AA	AB	AA	BB	AB	AA	AA	AA	BB	AB	AA	AA
AX-297145132	BB	BB	BB	AB	BB	NoCall	BB	BB	BB	AB	AB	NoCall	BB	BB	BB	BB	AB	BB	NoCall	BB	NoCall	NoCall	BB	BB	BB	NoCall	BB	NoCall	BB	AB	BB	BB	BB	BB	BB	BB	BB	BB	BB	BB	BB	BB	BB	BB	BB	BB	NoCall	NoCall	BB
AX-297242973	AA	AA	AA	AA	AA	AA	AA	AA	AA	AA	AA	AA	AA	AA	AA	AA	AA	AA	AA	AA	AA	AA	AA	AA	AA	AA	AA	AA	AA	AA	AA	AA	AA	AA	AA	AA	AA	AA	AA	AA	AA	AA	AB	AA	AA	AA	AA	AA	AA
AX-297145135	BB	BB	BB	BB	BB	BB	BB	BB	BB	BB	BB	BB	BB	BB	BB	BB	BB	BB	BB	BB	BB	BB	BB	BB	BB	BB	BB	BB	BB	BB	BB	BB	BB	BB	BB	BB	BB	BB	BB	BB	BB	BB	BB	BB	BB	BB	BB	BB	BB
AX-299499155	BB	BB	BB	BB	BB	BB	BB	BB	BB	BB	BB	BB	BB	BB	BB	BB	BB	BB	BB	BB	BB	BB	BB	BB	BB	BB	BB	BB	BB	BB	BB	BB	BB	BB	BB	BB	BB	BB	BB	BB	BB	BB	BB	BB	BB	BB	BB	BB	BB
AX-297242990	AA	AA	AA	AA	AA	AA	AA	AA	AA	AA	AA	AA	AA	AA	AA	AA	AB	AA	AA	AA	AA	AA	AA	AA	AA	AA	AA	AA	AA	AA	AA	AA	AA	AA	AA	AB	AA	AA	AA	AA	AA	AA	AA	AA	AA	AA	AA	AA	AA
AX-299597119	BB	BB	BB	BB	BB	BB	BB	BB	BB	BB	BB	BB	BB	BB	BB	BB	BB	BB	BB	BB	BB	BB	BB	BB	BB	BB	BB	BB	BB	BB	BB	BB	AB	BB	BB	BB	BB	BB	BB	BB	BB	BB	BB	BB	BB	BB	BB	BB	BB
AX-299597142	OTV	OTV	OTV	AA	OTV	OTV	OTV	OTV	OTV	AA	OTV	OTV	OTV	OTV	OTV	OTV	AA	AB	BB	AB	BB	AB	AB	AB	BB	BB	AB	AB	AB	AB	BB	AB	AB	BB	OTV	OTV	OTV	OTV	OTV	OTV	OTV	OTV	OTV	OTV	OTV	OTV	OTV	OTV	OTV
AX-299597150	BB	BB	AA	AA	AA	BB	NoCall	AA	BB	BB	AB	AB	AA	BB	NoCall	AB	NoCall	AB	AB	NoCall	AB	AB	AB	AB	NoCall	AB	AB	AB	AB	AB	AB	AB	AB	AB	AA	AA	AA	AA	AB	AA	NoCall	AA	AA	NoCall	AA	AA	AA	AA	AA
AX-299499160	AA	AA	AA	AA	AA	AA	AA	AA	AA	AA	AA	AA	AA	AA	AA	AA	NoCall	NoCall	AA	NoCall	AA	AA	NoCall	AA	AA	NoCall	NoCall	NoCall	AA	AA	NoCall	NoCall	AB	AA	BB	BB	BB	BB	BB	BB	AA	AB	AB	AB	BB	AB	AB	BB	BB
AX-299597164	BB	NoCall	AB	BB	BB	NoCall	BB	AB	NoCall	BB	AB	NoCall	BB	BB	BB	BB	BB	NoCall	NoCall	BB	BB	NoCall	BB	NoCall	AB	NoCall	BB	BB	NoCall	AB	BB	NoCall	BB	NoCall	BB	BB	BB	BB	BB	BB	BB	BB	BB	BB	BB	BB	BB	BB	BB
AX-299597177	OTV	OTV	OTV	OTV	OTV	BB	OTV	OTV	OTV	OTV	OTV	OTV	OTV	OTV	OTV	OTV	BB	BB	BB	BB	BB	BB	BB	BB	BB	BB	BB	BB	BB	BB	BB	BB	BB	BB	BB	BB	BB	BB	BB	BB	BB	BB	AB	BB	BB	BB	BB	BB	BB
AX-297145147	AB	AB	AA	AB	AB	AB	AB	NoCall	AB	AA	AB	AB	AB	AB	AB	AA	AA	BB	AA	BB	AA	AA	BB	AA	AA	AA	BB	AA	BB	BB	AA	AA	BB	AA	AA	AA	AA	AA	AA	AA	AA	AA	BB	AA	AA	AA	AA	AA	AA
AX-297145152	BB	BB	BB	BB	BB	BB	BB	BB	BB	BB	BB	BB	BB	BB	BB	BB	AA	AA	AA	AA	AA	AA	AA	AA	AA	AA	AA	AA	AA	AA	AA	AA	AA	AA	AA	AA	AA	NoCall	AA	AA	AA	AA	AA	AA	AA	AA	AA	AA	AA
AX-299499180	AB	AB	AB	AB	AB	AB	AB	AB	AB	AB	AB	AB	AB	AB	AB	AB	BB	AB	NoCall	NoCall	NoCall	NoCall	NoCall	NoCall	AB	NoCall	NoCall	NoCall	NoCall	NoCall	BB	BB	NoCall	NoCall	BB	BB	BB	BB	BB	BB	BB	BB	BB	NoCall	BB	AB	AB	BB	BB
AX-299499183	BB	BB	BB	NoCall	BB	BB	BB	BB	BB	BB	BB	NoCall	BB	BB	BB	BB	AA	AA	AA	AA	AA	AA	AA	AA	AA	AA	AA	AA	AA	AA	AA	AA	AA	AA	BB	BB	BB	BB	BB	BB	BB	BB	BB	BB	BB	BB	BB	BB	BB
AX-299597374	AB	AB	AB	AB	BB	AA	AB	AB	AB	AB	AB	AB	AA	AB	AA	AB	AB	AB	AB	AB	AB	AB	AB	AB	AB	AB	AB	AB	AB	AB	AB	AB	AB	AB	BB	BB	BB	BB	BB	BB	BB	BB	BB	BB	BB	BB	BB	BB	BB
AX-299499190	AA	AA	AA	AA	AA	AA	AA	AA	AA	AA	AA	AA	AA	AA	AA	AA	AA	AA	AA	AA	AA	AA	AA	AA	AA	AA	AA	AA	AA	AA	AA	AA	AA	AA	BB	BB	BB	BB	BB	BB	BB	BB	BB	NoCall	BB	BB	BB	BB	BB
AX-299499191	AA	AA	AA	AA	AB	AB	AA	AA	AA	AB	AB	AA	BB	AA	AB	AA	BB	AB	BB	AB	BB	AB	AB	AB	BB	BB	AB	AB	BB	BB	BB	AB	AB	BB	BB	BB	BB	BB	BB	BB	BB	BB	BB	BB	BB	BB	BB	BB	BB
AX-168332565	BB	BB	BB	BB	BB	BB	BB	BB	BB	BB	BB	BB	BB	BB	BB	BB	AB	AB	AB	AB	AB	AB	NoCall	AB	AB	AB	AB	AB	AB	AB	AB	AB	AB	AB	AB	BB	BB	BB	BB	BB	BB	BB	BB	AB	BB	BB	BB	BB	BB
AX-299597400	BB	BB	BB	BB	BB	BB	BB	BB	BB	NoCall	BB	BB	BB	BB	BB	BB	BB	BB	BB	BB	BB	BB	BB	BB	BB	BB	BB	BB	BB	BB	BB	BB	BB	BB	AA	AA	AA	AA	AB	AA	AA	AA	AA	AA	AA	AA	AA	AA	AA
AX-297145174	BB	BB	BB	BB	BB	BB	BB	BB	BB	BB	BB	BB	BB	BB	BB	BB	OTV	OTV	OTV	OTV	OTV	OTV	OTV	OTV	OTV	OTV	OTV	OTV	OTV	OTV	OTV	OTV	OTV	OTV	BB	BB	BB	BB	AB	BB	BB	BB	BB	BB	BB	BB	BB	BB	BB
AX-297145177	BB	BB	BB	BB	BB	BB	BB	BB	BB	BB	BB	BB	BB	BB	BB	BB	BB	BB	BB	BB	BB	BB	BB	BB	BB	BB	BB	BB	BB	BB	BB	BB	BB	BB	BB	BB	BB	BB	BB	BB	BB	BB	BB	BB	BB	BB	BB	BB	BB
AX-297145179	BB	BB	BB	BB	BB	BB	BB	BB	BB	BB	BB	BB	BB	BB	BB	BB	BB	NoCall	BB	BB	BB	BB	BB	BB	BB	BB	BB	NoCall	BB	BB	BB	BB	BB	BB	AA	AA	NoCall	NoCall	AA	AA	AA	AA	AA	NoCall	AA	AA	AA	AA	AA
AX-299499201	BB	BB	BB	BB	BB	BB	BB	BB	BB	BB	BB	BB	BB	BB	BB	BB	BB	BB	BB	BB	BB	BB	BB	BB	BB	BB	BB	BB	BB	BB	BB	BB	BB	BB	BB	BB	BB	BB	BB	BB	BB	BB	BB	BB	BB	BB	BB	BB	BB
AX-299499202	BB	BB	BB	NoCall	BB	BB	BB	BB	BB	BB	BB	BB	BB	BB	BB	BB	BB	BB	BB	BB	BB	BB	BB	BB	BB	BB	BB	BB	BB	BB	BB	BB	BB	BB	BB	BB	BB	BB	BB	BB	BB	BB	BB	BB	BB	BB	BB	BB	BB
AX-299597435	BB	BB	BB	AB	BB	BB	BB	BB	BB	BB	AB	AB	BB	BB	BB	BB	BB	BB	BB	BB	BB	BB	BB	BB	BB	BB	BB	BB	BB	BB	BB	BB	BB	BB	BB	BB	BB	BB	BB	BB	BB	BB	BB	BB	BB	BB	BB	BB	BB
AX-297243338	AA	AA	AA	AA	AA	AA	AA	AA	AA	AA	AA	AA	AA	AA	AA	AA	BB	BB	BB	BB	BB	BB	BB	BB	BB	BB	BB	BB	BB	BB	BB	BB	BB	BB	AA	AA	AA	AA	AA	AA	AA	AA	AA	AA	AA	AA	AA	AA	AA
AX-297243343	AA	AA	NoCall	NoCall	AA	AA	AA	AA	AA	NoCall	AA	AA	AA	AA	AB	NoCall	AB	AB	AB	NoCall	AB	NoCall	AB	AB	AB	AA	AB	AB	AB	AB	AB	AB	AB	AB	BB	BB	BB	BB	BB	BB	BB	BB	BB	BB	BB	BB	BB	BB	BB
AX-297243368	AB	AB	AB	AB	AB	AB	AB	AB	NoCall	AB	AB	AB	AB	AB	AB	BB	AB	AB	AB	AB	AB	AB	AB	AB	AB	AB	AB	AB	AB	AB	AB	AB	AB	AB	AB	AB	AB	AB	AB	AB	AB	AB	AB	AB	AB	AB	AB	AB	AB
AX-299597484	AA	AB	BB	NoCall	NoCall	BB	BB	BB	BB	BB	AA	NoCall	BB	BB	BB	BB	BB	AA	AA	AA	NoCall	AA	AA	AA	AA	AA	AA	AA	AA	AA	AA	AA	AA	AA	AB	AB	BB	BB	BB	AB	BB	AB	BB	BB	BB	BB	AB	BB	AB
AX-297243374	BB	BB	BB	BB	BB	BB	BB	BB	BB	BB	BB	BB	BB	BB	BB	BB	AA	AB	AA	AB	AA	AB	AB	AB	AA	AA	AB	AB	AB	AB	AA	AB	AB	AA	BB	BB	BB	BB	BB	BB	BB	BB	BB	BB	BB	BB	BB	BB	BB
AX-299597494	AA	AA	AA	AA	AA	AA	AA	AA	AA	AA	AA	AA	AA	AA	AA	AA	AA	AA	AA	AA	AA	AA	AA	AA	AA	AA	AA	AA	AA	AA	AA	AA	AA	AA	AA	AA	AA	AA	AA	AA	AA	AA	AA	AA	AA	AA	AA	AA	AA
AX-297243384	BB	BB	BB	BB	BB	BB	BB	BB	BB	BB	BB	BB	BB	BB	BB	BB	BB	BB	BB	BB	BB	BB	BB	BB	BB	BB	BB	BB	BB	BB	BB	BB	BB	BB	BB	BB	BB	BB	BB	BB	BB	BB	BB	BB	BB	BB	BB	BB	BB
AX-299597506	BB	BB	BB	BB	BB	BB	BB	BB	BB	BB	BB	BB	BB	BB	BB	BB	BB	BB	BB	BB	BB	BB	BB	BB	BB	BB	BB	BB	BB	BB	BB	BB	BB	BB	BB	BB	BB	BB	BB	BB	BB	BB	BB	BB	BB	BB	BB	AB	BB
AX-297145197	AA	AA	AA	AA	AA	AA	AA	AA	AA	AA	AA	AA	AA	AA	AA	AA	AA	AA	AA	AA	AA	AA	AA	AA	AA	AA	AA	AA	AA	AA	AA	AA	AA	AA	AA	AA	AA	AA	AA	AA	AA	AA	AA	AA	AA	AA	AA	AA	AA
AX-299597537	AA	AA	AA	AA	AA	AA	AA	AA	AA	AA	AA	AA	AA	AA	AA	AA	AA	AA	AA	AA	AA	AA	AA	AA	AA	AA	AA	AA	AA	AA	AA	AA	AA	AA	NoCall	BB	BB	BB	BB	BB	BB	BB	BB	BB	BB	BB	BB	BB	BB
AX-299597538	BB	BB	BB	BB	BB	BB	BB	BB	BB	BB	BB	BB	BB	BB	BB	BB	BB	BB	BB	BB	BB	BB	BB	BB	BB	BB	BB	BB	BB	BB	BB	BB	BB	BB	AB	AA	AA	AA	AA	AA	AA	AA	AA	AA	AA	AA	AA	AB	AA
AX-299597558	AA	AA	AA	AA	AA	AA	AA	AA	AA	AA	AA	AA	AA	AA	AA	AA	AA	AA	AA	AA	AA	AA	AA	AA	AA	AA	AA	AA	AA	AA	AA	AA	AA	AA	BB	BB	BB	BB	BB	BB	BB	BB	BB	BB	BB	BB	BB	BB	BB
AX-297145203	NoCall	AA	AA	AA	NoCall	AA	AA	NoCall	AA	AA	AA	AA	AA	AA	AA	AA	AA	AA	NoCall	AB	NoCall	AA	AA	AA	AA	AA	AA	AA	NoCall	AA	AA	NoCall	AA	AA	NoCall	BB	BB	BB	BB	BB	BB	BB	AB	BB	BB	BB	BB	BB	AB
AX-299499228	BB	BB	BB	BB	BB	BB	BB	BB	BB	BB	BB	BB	BB	BB	BB	BB	AB	AB	AB	AB	AB	AB	AB	AB	NoCall	AB	AB	AB	AB	BB	AB	AB	NoCall	BB	BB	BB	BB	BB	BB	BB	BB	BB	BB	BB	BB	BB	BB	BB	BB
AX-297145209	AA	AA	AA	AA	AA	AA	AA	AA	AA	AA	AA	AA	AA	AA	AA	AA	AB	AB	AB	AB	AB	AA	AB	AB	AB	AB	AB	AB	AB	AB	AA	AB	NoCall	AB	AA	AA	AB	AA	AA	AA	BB	AB	AA	AA	AB	AA	BB	BB	AA
AX-297145210	BB	BB	BB	BB	BB	BB	BB	BB	BB	BB	BB	BB	BB	BB	BB	BB	AA	AB	AA	AB	AA	AB	AB	AB	AA	AA	AB	AB	AB	AB	AA	AB	AB	AA	BB	BB	BB	BB	BB	BB	BB	BB	BB	BB	BB	BB	BB	BB	BB
AX-299499233	AA	AA	AA	AA	AA	AA	AA	AA	AA	AA	AA	AA	AA	AA	AA	AA	AA	AA	AA	AA	AA	AA	AA	AA	AA	AA	AA	AA	AA	AA	AA	AA	AA	AA	AA	AA	AA	AA	AA	AA	AA	AA	AA	AA	AA	AA	AA	AA	AA
AX-297243502	BB	BB	BB	BB	BB	BB	BB	BB	BB	BB	BB	BB	BB	BB	BB	BB	BB	BB	BB	BB	BB	BB	BB	BB	BB	BB	BB	BB	BB	BB	BB	BB	BB	BB	BB	BB	BB	BB	BB	BB	BB	BB	BB	BB	BB	BB	BB	BB	BB
AX-299597617	AA	AA	AA	AA	AA	AA	AA	AA	AA	AA	AA	AA	AA	AA	AA	AA	AA	AA	AA	AA	AA	AA	AA	AA	AA	AA	AA	AA	AA	AA	AA	AA	AA	AA	AA	AA	AA	AA	AA	AA	NoCall	AA	AA	AA	AA	AA	AA	AA	AA
AX-299597624	AB	AB	AB	NoCall	AB	AB	NoCall	AB	AB	AB	AB	AB	AB	NoCall	AB	AB	AA	AA	AA	AA	AA	AA	AA	AA	AA	AA	AA	AA	AA	AA	AA	AA	AA	AA	BB	BB	BB	BB	BB	BB	BB	BB	BB	BB	BB	BB	NoCall	BB	BB
AX-300094746	AB	AB	AB	AB	AB	AB	AB	AB	AB	AB	AB	AB	AB	AB	AB	AB	AB	AB	AB	AB	AB	AB	AB	AB	AB	AB	AB	AB	AB	AB	AB	AB	AB	AB	AB	AB	AB	AB	AB	AB	AB	AB	AB	AB	AB	AB	AB	AB	AB
AX-297145223	AA	AA	AA	AA	AA	AA	AA	AA	AA	AA	AA	AA	AA	AA	AA	AA	NoCall	AB	AB	AA	AB	AB	AB	AB	AB	NoCall	AB	AB	AB	AB	AB	AA	AB	AA	AA	AA	AA	AA	AA	AA	AA	AA	AA	AA	AA	AA	AA	AA	AA
AX-297145228	BB	BB	BB	BB	BB	BB	BB	BB	BB	BB	BB	NoCall	BB	BB	BB	BB	AA	AA	AA	AA	AA	AA	AA	AA	AA	AA	AA	AA	AA	AA	AA	AA	AA	AA	BB	BB	BB	BB	BB	BB	BB	BB	BB	BB	BB	BB	BB	AB	BB
AX-297243698	AB	NoCall	AB	AB	AB	AB	AB	AB	AB	AB	AA	AB	NoCall	AB	AB	NoCall	AA	NoCall	NoCall	AB	AB	AB	AB	AB	AB	AB	AB	AB	AB	AB	AB	AB	AB	AB	NoCall	AA	AA	AA	AA	NoCall	NoCall	AA	AA	AA	AA	AA	NoCall	AA	AA
AX-299597831	NoCall	AA	AA	AA	AA	AA	AA	AA	AA	AA	AA	AA	AA	AA	AA	AA	NoCall	AA	NoCall	AB	NoCall	AA	AA	NoCall	AA	NoCall	AA	AA	AA	AA	AA	AA	NoCall	AA	AB	BB	BB	BB	AB	BB	AB	BB	AB	AA	BB	AA	BB	AB	AB
AX-297145235	AA	AA	AA	AA	AA	AA	AA	AA	AA	AA	AA	AA	AA	AA	AA	AA	AA	AA	AA	AA	AA	AA	AA	AA	AA	AA	AA	AA	AA	AA	AA	AA	AA	AA	AA	AA	AA	AA	AA	AA	AA	AA	AA	AA	AA	AA	AA	AA	AA
AX-297243786	BB	BB	BB	BB	BB	BB	BB	BB	BB	BB	BB	BB	BB	BB	BB	BB	BB	BB	BB	BB	BB	BB	BB	BB	BB	BB	BB	BB	BB	BB	BB	BB	BB	BB	BB	BB	BB	BB	BB	BB	BB	BB	BB	BB	BB	BB	BB	BB	BB
AX-297243800	BB	BB	BB	AB	BB	NoCall	NoCall	BB	BB	BB	BB	BB	BB	BB	BB	BB	BB	BB	BB	BB	BB	BB	BB	BB	BB	BB	BB	BB	BB	BB	BB	BB	BB	BB	NoCall	BB	BB	NoCall	BB	BB	NoCall	BB	BB	BB	BB	BB	NoCall	BB	BB
AX-297243820	AB	AB	AB	AB	AB	AB	AB	AB	AB	AB	AB	AB	AB	AB	AB	AB	AB	AB	AB	AB	AB	AB	AB	AB	AB	AB	AB	AB	AB	AB	AB	AA	AB	AB	AB	AB	AB	AB	AA	AA	BB	AB	AB	AA	AB	AA	AA	NoCall	AB
AX-297243821	AA	AA	AA	AA	AA	AA	AA	AA	AA	AA	AA	AA	AA	AA	AA	AA	AA	AA	AA	AA	AA	AA	AA	NoCall	AA	AA	AA	AA	AA	AA	AA	AA	AA	AA	AA	AA	AA	AA	AA	AA	AA	AA	AA	AA	AA	AA	AA	AA	AA
AX-297145253	NoCall	BB	BB	BB	BB	NoCall	BB	BB	BB	NoCall	BB	BB	BB	BB	BB	BB	BB	BB	BB	BB	BB	BB	NoCall	BB	BB	BB	BB	BB	BB	BB	BB	BB	BB	BB	BB	BB	BB	BB	AB	BB	BB	BB	BB	AB	NoCall	AB	BB	BB	BB
AX-297145256	BB	BB	AB	BB	BB	BB	BB	BB	BB	BB	NoCall	BB	BB	BB	BB	BB	BB	AB	BB	AB	AB	BB	BB	BB	NoCall	AB	NoCall	BB	NoCall	NoCall	AB	BB	NoCall	AB	AB	BB	AB	AB	AB	BB	NoCall	AB	AB	AB	BB	AB	BB	BB	AB
AX-297243880	BB	BB	BB	BB	BB	BB	BB	BB	BB	BB	BB	BB	BB	BB	BB	BB	AA	BB	BB	BB	BB	BB	BB	BB	BB	BB	BB	BB	BB	BB	BB	BB	BB	BB	AA	AA	AA	AA	AA	AA	AA	AA	AA	AA	AA	AA	AA	AA	AA
AX-299598001	AB	AA	AA	AB	AA	AA	AA	NoCall	NoCall	AA	AA	AA	AA	AA	AA	AA	AA	NoCall	AA	AA	AA	AA	NoCall	AA	NoCall	AA	AA	AA	AA	AA	AA	AA	NoCall	AA	AA	AA	AA	AA	AA	AA	AA	AA	AA	AA	AA	AA	AA	AA	AA
AX-297243894	BB	BB	BB	BB	BB	BB	BB	BB	BB	BB	BB	BB	BB	BB	BB	BB	BB	BB	BB	BB	BB	BB	BB	BB	BB	BB	BB	BB	BB	BB	BB	BB	BB	BB	BB	BB	BB	BB	BB	BB	BB	BB	BB	BB	BB	BB	BB	BB	BB
AX-297243895	BB	BB	BB	BB	BB	BB	BB	BB	BB	BB	BB	BB	BB	BB	BB	BB	BB	BB	BB	BB	BB	BB	BB	BB	NoCall	BB	BB	BB	BB	BB	BB	BB	BB	BB	AA	AA	AA	AA	AA	AA	AA	AA	AA	AA	AA	AA	AA	AA	AA
AX-297145263	AA	AA	AA	AA	AA	AA	AA	AA	AA	AA	AA	AA	AA	AA	AA	AA	AA	AA	AA	AA	AA	AA	AA	AA	AA	AA	AA	AA	AA	AA	AA	AA	AA	AA	AA	AA	AA	AA	AA	AA	AA	AA	AA	AA	AA	AA	AA	AA	AA
AX-297243915	BB	BB	BB	BB	BB	BB	BB	BB	BB	BB	BB	BB	BB	BB	BB	BB	BB	BB	BB	BB	BB	BB	BB	BB	BB	BB	BB	BB	BB	BB	BB	BB	BB	BB	BB	BB	BB	BB	BB	BB	BB	BB	BB	BB	BB	BB	BB	BB	BB
AX-297243917	BB	BB	BB	BB	BB	BB	BB	BB	BB	BB	BB	BB	BB	BB	BB	BB	BB	BB	BB	BB	BB	BB	BB	BB	BB	BB	BB	BB	BB	BB	BB	BB	BB	BB	AA	AA	AA	AA	AA	AA	AA	AA	AA	AA	AA	AA	AA	AA	AA
AX-299598048	AB	BB	AB	NoCall	BB	NoCall	BB	NoCall	NoCall	NoCall	AB	AB	AB	NoCall	AB	BB	AB	AB	AB	NoCall	AB	AB	AB	AB	AB	AB	AB	AB	NoCall	NoCall	AB	AB	AB	AB	BB	BB	BB	BB	BB	BB	BB	BB	BB	BB	BB	BB	BB	BB	BB
AX-299598099	AA	AA	AA	AA	AA	AA	AA	AA	AA	AA	NoCall	AA	NoCall	AA	AA	NoCall	AA	AA	AA	AA	AA	AA	AA	AA	AA	AA	AA	AA	AA	AA	AA	AA	AA	AA	BB	BB	BB	BB	BB	BB	AB	BB	AB	BB	BB	BB	BB	BB	BB
AX-299499295	AA	AA	AA	AA	AA	AA	AA	AA	AA	AA	AA	AA	AA	AA	AA	AB	NoCall	AA	NoCall	NoCall	NoCall	NoCall	NoCall	AB	AB	AB	AB	AB	AB	AB	AB	AA	AB	NoCall	BB	BB	BB	BB	BB	BB	BB	BB	BB	BB	BB	BB	BB	BB	BB
AX-297244010	BB	BB	BB	BB	BB	BB	BB	BB	BB	BB	BB	BB	BB	BB	BB	BB	BB	BB	BB	BB	BB	BB	BB	BB	BB	BB	BB	BB	BB	BB	BB	BB	BB	BB	AA	AA	AA	AA	AA	AA	AA	AA	AA	AA	AA	AA	AA	AA	AA
AX-299598146	BB	BB	BB	BB	BB	BB	BB	BB	BB	BB	BB	BB	BB	BB	BB	BB	AB	BB	NoCall	BB	BB	AB	BB	NoCall	BB	BB	BB	NoCall	NoCall	BB	BB	NoCall	BB	NoCall	BB	BB	BB	BB	BB	BB	BB	BB	BB	BB	BB	BB	BB	BB	BB
AX-299598148	BB	BB	BB	BB	BB	BB	BB	BB	BB	BB	BB	BB	BB	BB	BB	BB	BB	BB	BB	BB	BB	BB	BB	BB	BB	BB	BB	BB	BB	BB	BB	BB	BB	BB	BB	AB	BB	BB	AB	AB	BB	BB	BB	BB	BB	BB	BB	AA	AA
AX-297145282	AA	AA	AA	AB	AA	AA	AA	AA	AA	AA	NoCall	AA	AA	AA	AA	AA	AA	AA	AA	AA	AA	AA	AA	AA	AA	AA	AA	AA	AA	AA	AA	AA	AA	AA	AA	AA	AA	AA	AA	AA	AA	AA	AA	AA	AA	AA	AA	AA	AA
AX-299499307	BB	BB	BB	BB	BB	BB	BB	BB	BB	BB	BB	BB	BB	BB	BB	BB	BB	AB	BB	AB	BB	BB	BB	BB	BB	BB	AB	BB	BB	BB	BB	BB	BB	BB	AA	AA	AA	AA	AA	AA	AA	AA	AA	AA	AA	AA	AA	AA	AA
AX-299499309	BB	BB	BB	BB	BB	BB	BB	BB	BB	BB	BB	BB	BB	BB	BB	BB	AB	BB	AB	NoCall	BB	BB	BB	BB	BB	BB	BB	BB	BB	BB	BB	BB	BB	BB	BB	BB	BB	BB	BB	BB	BB	BB	BB	BB	BB	BB	BB	AB	BB
AX-299598192	AA	AA	AA	AA	AA	AA	AA	AA	AA	AA	AA	AA	AA	AA	AA	AA	AB	AA	AB	AA	AB	AB	AB	AB	AB	AB	AB	AB	AA	AB	AB	AB	AB	AA	AA	AA	AA	AA	AA	AA	AA	AA	AA	AA	AA	AA	AA	AA	AA
AX-297145293	BB	BB	BB	BB	BB	BB	BB	BB	BB	BB	BB	BB	BB	BB	BB	BB	AA	AA	AA	AA	AA	AA	AA	AA	AA	AA	AA	AA	AA	AA	AA	AA	AA	AA	BB	AB	BB	BB	BB	AB	BB	BB	AB	BB	BB	BB	BB	BB	BB
AX-299598208	AA	AA	AA	AA	AA	AA	AA	AA	AA	AA	AA	AA	AA	AA	AA	AA	BB	BB	BB	BB	BB	BB	BB	BB	BB	BB	BB	BB	BB	BB	BB	BB	BB	BB	AA	AA	AA	AA	AA	AA	AA	AA	AA	AA	AA	AA	AA	AA	AA
AX-297145306	BB	AB	BB	BB	BB	AB	BB	AB	BB	BB	BB	AB	BB	BB	AB	BB	AA	AA	AA	AA	AA	AA	AA	AA	AA	AA	AA	AA	AA	AA	AA	AA	AA	AA	AB	BB	AB	AB	BB	BB	BB	AB	AB	BB	AB	BB	AA	AB	AB
AX-297741951	AA	AA	AA	AA	AB	AA	AA	AA	AA	AA	AA	AA	AA	AA	AA	AA	AA	AA	AA	AA	AA	AA	AA	AA	AA	AA	AA	AA	AA	AA	AA	AA	AA	AA	AB	BB	BB	BB	BB	BB	BB	BB	BB	BB	BB	BB	BB	BB	BB
AX-297244180	AA	AA	AA	AA	AA	AA	AA	AA	AA	AA	AA	AA	AA	AA	AA	AA	AA	AA	AA	AA	AA	AA	AA	AA	AA	AA	AA	AA	AA	AA	AA	AA	AA	AA	AB	AA	AB	AB	AA	AA	AA	AB	AB	AA	AB	AA	BB	AB	AA
AX-297145307	AA	AA	AA	AA	AA	AA	AA	AA	AA	AA	AA	AA	AA	AA	AA	AA	AA	AA	AA	AA	AA	AA	AA	AA	AA	AA	AA	AA	AA	AA	AA	AA	AA	AA	AA	AA	AA	AA	AA	AA	AA	AA	AB	AA	AA	AA	AA	AA	AA
AX-299499333	BB	BB	BB	BB	BB	BB	BB	BB	BB	BB	BB	BB	BB	BB	BB	BB	BB	BB	BB	BB	BB	BB	BB	BB	BB	BB	BB	BB	BB	BB	BB	BB	BB	BB	BB	AB	BB	BB	AA	AB	AA	BB	NoCall	BB	BB	BB	BB	AA	BB
AX-299499334	AB	AB	AB	AB	AB	AB	AB	AB	AB	NoCall	AB	AB	AB	BB	AB	AB	BB	BB	BB	BB	BB	BB	BB	BB	BB	BB	BB	BB	BB	BB	BB	BB	BB	BB	AB	BB	AA	AB	BB	BB	BB	AA	AB	AA	AA	AA	NoCall	BB	AA
AX-299499336	BB	BB	BB	BB	BB	BB	BB	BB	BB	BB	BB	BB	BB	BB	BB	BB	BB	AB	BB	AB	AB	AB	AB	AB	AB	NoCall	AB	NoCall	AB	BB	NoCall	AB	NoCall	NoCall	BB	BB	BB	BB	BB	BB	BB	BB	BB	BB	BB	BB	BB	BB	BB
AX-299499337	AA	AA	AA	AA	AA	AA	AA	AA	AA	AA	AA	AA	AA	AA	AA	AA	AB	AB	AB	AB	AB	AB	AB	NoCall	AB	AB	AB	NoCall	AB	AB	AB	AB	AB	AB	AB	AA	AA	AA	BB	AA	AB	AB	AA	AB	AB	AB	AA	AB	AA
AX-299598355	AB	AB	AB	NoCall	AB	AB	AB	AB	AB	AB	NoCall	AB	AB	AB	AB	AB	AA	AA	AA	AA	AA	AA	AA	AA	AA	AA	AA	AA	AA	AA	AA	AA	AA	AA	AA	AA	AA	AA	AA	AA	AA	AA	AA	AA	AA	AA	AA	AA	AA
AX-299499340	AA	AA	NoCall	AA	AA	AA	AA	AA	AA	AA	AB	AA	AA	AA	AA	AA	AA	AA	AA	AA	AA	AA	AA	AA	AA	AA	AA	AA	AA	AA	AA	AA	AA	AA	AA	AA	AA	AA	AA	AA	AA	AA	AA	AA	AA	AA	AA	AA	AA
AX-297145320	BB	BB	BB	BB	BB	BB	BB	BB	BB	BB	BB	AB	BB	BB	BB	BB	BB	BB	BB	BB	BB	BB	BB	BB	BB	BB	BB	BB	BB	BB	BB	BB	BB	BB	BB	BB	BB	BB	BB	BB	BB	BB	BB	BB	BB	BB	BB	BB	BB
AX-299598361	AA	AA	AB	AA	AA	AA	AA	AA	AA	AA	AB	AA	AA	AA	AA	AA	AA	AA	AA	AA	AA	AA	AA	AA	AA	AA	AA	AA	AA	AA	AA	AA	AA	AA	AA	AA	AA	AA	AA	AA	AA	AA	AA	AA	AA	AA	AA	AA	AA
AX-299598376	BB	BB	BB	BB	BB	BB	BB	BB	BB	BB	BB	BB	BB	BB	BB	BB	BB	BB	BB	BB	BB	BB	BB	BB	BB	BB	BB	BB	BB	BB	BB	BB	BB	BB	BB	BB	BB	BB	BB	BB	BB	BB	BB	BB	BB	BB	BB	BB	BB
AX-299598384	BB	BB	BB	BB	BB	BB	BB	BB	BB	BB	BB	BB	BB	BB	BB	BB	BB	BB	BB	BB	BB	BB	BB	BB	BB	BB	BB	BB	BB	BB	BB	BB	BB	BB	BB	BB	AB	AB	BB	BB	BB	AB	AB	AB	BB	AA	AB	BB	BB
AX-297244295	BB	NoCall	BB	BB	BB	BB	BB	AB	NoCall	BB	BB	BB	AB	BB	BB	BB	BB	BB	BB	BB	BB	BB	BB	BB	BB	BB	BB	BB	BB	BB	BB	BB	BB	BB	AA	AA	AA	AA	AA	AA	AA	AA	AA	AA	AA	AA	AA	AA	AA
AX-299598418	AA	AA	AA	AA	AA	AA	AA	AA	AA	AA	AA	AA	AA	AA	AA	AA	AA	AA	AA	AA	AA	AA	AA	AA	AA	AA	AA	AA	AA	AA	AA	AA	AA	AA	AA	AA	AB	AB	AB	AA	AA	AB	AA	AA	AA	AA	AB	AA	AA
AX-299598425	BB	BB	BB	BB	AB	BB	BB	BB	NoCall	BB	BB	BB	BB	BB	BB	BB	BB	BB	BB	BB	BB	BB	BB	BB	BB	BB	BB	BB	BB	BB	BB	BB	BB	BB	BB	BB	BB	BB	BB	BB	BB	BB	BB	BB	BB	BB	BB	BB	BB
AX-297742262	AA	AA	AA	AA	AA	AA	AA	AA	AA	AA	AA	AA	AA	AA	AA	AA	AA	AA	AA	AA	AA	AA	AA	AA	AA	AA	AA	AA	AA	AA	AA	AA	AA	AA	AA	AB	AB	AB	AA	AB	AA	AA	AA	AB	AA	AB	AA	AA	AA
AX-297145334	AB	AB	AB	AB	AB	AB	AB	AB	AB	AB	AB	AB	AB	AB	AB	AB	AA	AA	NoCall	NoCall	NoCall	NoCall	NoCall	AA	AB	AA	NoCall	AB	AA	AA	AA	AA	NoCall	AA	AA	AA	AA	AA	AA	AA	AA	AA	AA	AA	AA	AA	AA	AA	AA
AX-299598469	BB	BB	AB	BB	AB	BB	BB	BB	BB	BB	BB	BB	BB	BB	BB	BB	AA	AA	AA	AA	NoCall	AA	AA	AA	NoCall	NoCall	AA	AA	NoCall	NoCall	NoCall	NoCall	NoCall	AA	BB	AB	BB	BB	AA	AB	AA	AA	AA	AB	AA	AA	AA	AA	AA
AX-299598486	AB	AB	AB	AB	AB	AB	AB	NoCall	AB	AB	NoCall	AB	NoCall	AB	AB	BB	AB	AA	AA	AA	AA	AA	AB	AA	AA	AB	AA	AA	AA	AA	AA	AA	AA	AA	BB	AA	AA	AA	BB	AA	AB	BB	AB	AA	BB	BB	BB	AB	AB
AX-297145343	NoCall	BB	AB	AB	AB	BB	AB	AB	AB	AB	AB	AB	AB	AB	AA	AB	AA	AA	AA	AA	AA	NoCall	AA	AA	AA	AA	AA	AA	AA	AA	AA	AA	AA	AA	AA	BB	BB	BB	AA	BB	AB	AA	AB	BB	AA	AA	AA	AB	AB
AX-297145345	BB	BB	BB	BB	BB	BB	BB	BB	BB	BB	BB	BB	BB	BB	BB	BB	AB	BB	BB	BB	BB	BB	BB	BB	BB	BB	BB	NoCall	BB	BB	BB	BB	BB	BB	BB	AA	AA	AA	BB	AA	AB	BB	AB	AA	BB	BB	BB	AB	AB
AX-299499367	AB	AA	AA	AA	BB	AA	AA	NoCall	NoCall	AA	NoCall	AB	AA	AA	AA	NoCall	BB	BB	BB	BB	BB	BB	BB	BB	BB	BB	BB	BB	BB	BB	BB	BB	BB	BB	BB	BB	BB	BB	BB	BB	BB	BB	BB	BB	BB	BB	BB	BB	BB
AX-297244416	AA	AA	AA	AA	AA	AA	AA	AA	AA	AA	AA	AA	AA	AA	AA	AA	AA	AA	AA	AA	AA	AA	AA	AA	AA	AA	AA	AA	AA	AA	AA	AA	AA	AA	AA	AA	AA	AA	AA	AA	AA	AA	AA	AA	AA	AA	AA	AA	AA
AX-297244418	AA	AA	AA	AA	AA	AA	AA	AA	AA	AA	AA	AA	AA	AA	AA	NoCall	AA	AA	AA	AA	AA	AA	AA	AA	AA	AA	AA	AA	AA	AA	AA	AA	AA	AA	BB	BB	BB	BB	BB	BB	BB	BB	AB	BB	BB	BB	BB	BB	BB
AX-297244442	OTV	OTV	OTV	OTV	OTV	OTV	OTV	OTV	OTV	OTV	OTV	OTV	OTV	OTV	OTV	OTV	OTV	OTV	OTV	OTV	OTV	OTV	OTV	OTV	OTV	OTV	OTV	OTV	OTV	OTV	OTV	OTV	OTV	OTV	BB	BB	BB	BB	BB	BB	BB	BB	BB	BB	BB	BB	BB	BB	BB
AX-297244459	AA	AA	AA	AA	AA	AA	AA	AA	AA	AA	AA	AA	AA	AA	AA	AA	AA	AA	AA	AA	AA	AA	AA	NoCall	AA	AA	NoCall	AA	NoCall	AA	AA	AA	AA	AA	AA	AA	AA	AA	AA	AA	AA	AA	AA	AA	AA	AA	AA	AA	AA
AX-297145361	AA	AA	AA	AA	AA	AA	AA	AA	AA	AA	AA	AA	AA	AA	AA	AA	AA	AA	AA	AA	AA	AA	AA	AA	AA	AA	AA	AA	AA	AA	AA	AA	AA	AA	BB	BB	AB	AB	AB	BB	AB	BB	AA	AA	BB	AA	BB	AB	AB
AX-299499384	BB	BB	BB	BB	BB	BB	BB	BB	BB	BB	BB	BB	BB	BB	BB	BB	BB	BB	BB	BB	BB	BB	BB	BB	BB	BB	BB	BB	BB	BB	BB	BB	BB	BB	AA	AA	AA	AA	AA	AA	AA	AA	AA	AA	AA	AA	AA	AA	AA
AX-297145364	NoCall	BB	NoCall	BB	AB	BB	AB	AB	AB	AB	AB	BB	BB	BB	NoCall	BB	BB	BB	BB	BB	BB	BB	BB	BB	BB	BB	BB	BB	BB	BB	BB	BB	BB	BB	AA	AA	AA	AA	AB	AA	AA	AA	AA	AA	AA	AA	AA	AA	AA
AX-299499386	BB	BB	AB	BB	BB	BB	BB	BB	BB	BB	BB	BB	BB	BB	BB	BB	BB	BB	BB	BB	BB	BB	BB	BB	BB	BB	BB	BB	BB	BB	NoCall	BB	BB	BB	BB	BB	BB	BB	BB	BB	BB	BB	BB	BB	BB	BB	BB	BB	BB
AX-297244486	AA	AA	AA	AA	AA	AA	AA	AA	AA	AA	AA	AA	AA	AA	AA	AA	AA	AA	AA	AA	AA	AA	AA	AA	AA	AA	AA	AA	AA	AA	AA	AA	AA	AA	AA	AA	AA	AA	AA	AA	AA	AA	AA	AA	AA	AA	AA	AA	AA
AX-297145374	AA	AA	AA	AA	AA	AA	AA	AA	AA	AA	AA	AA	AA	AA	AA	AA	AA	AA	AA	AA	AA	AA	AA	NoCall	NoCall	AA	AA	NoCall	AA	AA	AA	NoCall	NoCall	AA	AB	AB	BB	BB	AB	AB	AB	AB	AA	AA	AA	AA	AB	AA	AA
AX-299598662	AA	AA	AA	AA	AA	AA	AA	AA	AA	AA	AA	AA	AA	AA	AA	AA	AA	AA	AA	AA	AA	AA	AA	AA	AA	AA	AA	AA	AA	AA	AA	AA	AA	AA	AA	AA	AA	AA	AA	AA	AA	AB	AA	AA	AA	AA	AB	AA	AA
AX-297145377	BB	BB	BB	BB	BB	BB	BB	BB	BB	BB	BB	BB	BB	BB	BB	BB	BB	BB	BB	BB	BB	BB	BB	BB	BB	BB	BB	BB	BB	BB	BB	BB	BB	BB	BB	BB	AB	AB	BB	BB	AB	AB	BB	BB	AB	AB	AA	BB	BB
AX-297244565	BB	BB	BB	BB	BB	BB	BB	NoCall	BB	BB	BB	BB	BB	BB	BB	BB	BB	BB	BB	BB	BB	BB	BB	BB	BB	BB	BB	BB	BB	BB	BB	BB	BB	BB	BB	NoCall	AB	AB	BB	AB	AB	BB	AB	NoCall	BB	BB	BB	AB	NoCall
AX-299598682	BB	BB	BB	BB	BB	BB	BB	BB	BB	BB	BB	BB	BB	BB	BB	BB	BB	BB	BB	BB	BB	BB	BB	BB	BB	BB	BB	BB	BB	BB	BB	BB	BB	BB	AA	AA	AA	AA	AA	AA	AA	AA	AA	AA	AA	AA	AA	AA	AA
AX-299598717	BB	BB	BB	BB	BB	AB	NoCall	BB	BB	BB	BB	BB	BB	BB	BB	BB	BB	BB	BB	BB	BB	BB	BB	BB	BB	BB	BB	BB	BB	BB	BB	BB	BB	BB	BB	BB	BB	BB	BB	BB	BB	BB	BB	BB	BB	BB	BB	BB	BB
AX-297244616	AA	AA	NoCall	AA	AA	AA	AA	NoCall	NoCall	AA	AA	AA	AA	AA	AA	AA	AA	AA	AA	AA	AA	AA	AA	AA	NoCall	AA	AA	AA	AA	AA	AA	AA	AA	AA	AA	AB	AA	AA	AA	AB	AB	AA	AB	AB	AA	AA	AA	AB	NoCall
AX-297244617	AB	NoCall	AB	AB	BB	AB	AB	AB	AB	AB	AB	AB	AB	AB	AB	AB	BB	BB	BB	BB	BB	BB	BB	BB	BB	BB	BB	BB	BB	BB	BB	BB	BB	BB	AA	AA	AB	AB	AA	AA	AA	AA	AA	AA	AA	AA	AA	AA	AA
AX-297244679	BB	BB	BB	BB	BB	BB	BB	BB	BB	BB	BB	BB	BB	BB	BB	BB	BB	BB	BB	BB	BB	BB	BB	BB	BB	BB	BB	BB	BB	BB	BB	BB	BB	BB	AA	AA	AA	AA	AA	AA	AA	AA	AA	AA	AB	NoCall	AA	AA	AA
AX-297244684	AA	AA	AA	AA	AA	AA	AA	AA	AA	AA	AA	AA	AA	AA	AA	AA	AA	AA	AA	AA	AA	AA	AA	AA	AA	NoCall	AA	AA	AA	AA	AA	AA	AA	AA	AA	AA	AA	AA	AA	AA	AA	AA	AA	AA	AA	AA	AA	AA	AA
AX-297145387	NoCall	AB	AB	AB	AB	AA	AB	AB	AB	AB	NoCall	AB	AB	AB	NoCall	AB	AA	AA	AA	AA	AA	AA	AA	AA	AA	AA	AA	AA	AA	AA	AA	AA	AA	AA	AA	AA	AA	AA	AA	AA	AA	AA	AA	AA	NoCall	AA	AA	AA	AA
AX-299598828	NoCall	AB	AB	AB	BB	NoCall	NoCall	AB	AB	AB	AB	AB	AB	AB	AB	AB	BB	BB	BB	BB	BB	BB	BB	BB	BB	BB	BB	BB	BB	BB	BB	BB	BB	BB	BB	BB	BB	BB	BB	BB	BB	BB	BB	BB	BB	BB	BB	BB	BB
AX-297244727	BB	BB	BB	BB	BB	BB	BB	BB	BB	BB	BB	BB	BB	BB	BB	BB	BB	BB	BB	BB	BB	BB	BB	BB	BB	BB	BB	BB	BB	BB	BB	BB	BB	BB	BB	BB	BB	BB	BB	BB	BB	BB	BB	BB	BB	BB	BB	BB	BB
AX-297244736	AA	AA	AA	AA	AA	AA	AA	AA	AA	AA	AB	AA	AA	AA	AA	AA	AB	AB	AB	NoCall	AB	AB	AB	AB	AB	AB	AB	AB	AB	AB	AB	NoCall	AB	AB	AB	AB	AB	AB	AB	AB	AB	AB	AB	AB	BB	NoCall	BB	AB	AB
AX-297244741	BB	BB	BB	BB	BB	BB	BB	BB	BB	BB	BB	BB	BB	BB	BB	BB	BB	BB	BB	BB	BB	BB	BB	BB	BB	BB	BB	BB	BB	BB	BB	BB	BB	BB	AB	AA	AB	AB	AA	AA	AB	AA	AA	BB	AA	AA	AA	AA	AB
AX-297244810	AB	AB	AB	AB	AB	AB	AB	AB	AB	AB	AB	AB	AB	AB	AB	NoCall	AA	AA	AA	AA	AA	AA	AA	AA	AA	AA	AA	AA	AA	AA	AA	AA	AA	AA	AA	AA	AA	AA	AA	AA	AA	AA	AA	AA	AA	AA	AA	AA	AA
AX-297244820	AB	AB	AB	AB	AB	AB	AB	AB	AB	AB	NoCall	AB	AB	AB	NoCall	AB	AB	AB	AB	AB	AB	AB	AB	NoCall	AB	AB	AB	AB	AB	AB	AB	AB	AB	AB	BB	AB	BB	BB	AB	AB	BB	AB	AB	AB	BB	BB	BB	AB	BB
AX-297743335	BB	AB	AB	BB	BB	AB	BB	AB	NoCall	AB	AB	AB	AB	AB	NoCall	AB	BB	BB	BB	BB	BB	BB	BB	BB	BB	BB	BB	BB	BB	BB	BB	BB	BB	BB	AB	AB	AB	AB	BB	AB	AA	NoCall	AB	BB	AA	AA	NoCall	BB	AA
AX-297244917	BB	BB	BB	BB	BB	BB	BB	BB	BB	BB	BB	BB	BB	BB	BB	BB	BB	BB	BB	BB	BB	BB	BB	BB	BB	BB	BB	BB	BB	BB	BB	BB	BB	BB	BB	BB	BB	BB	BB	BB	AB	BB	BB	BB	BB	BB	BB	BB	BB
AX-299599032	BB	BB	BB	BB	BB	BB	BB	BB	BB	BB	BB	BB	BB	BB	BB	BB	BB	BB	BB	BB	BB	BB	BB	BB	BB	BB	BB	BB	BB	BB	BB	BB	BB	BB	BB	AA	BB	BB	AA	AA	BB	NoCall	AA	AA	AB	AB	AB	AA	BB
AX-297145432	BB	BB	BB	BB	BB	BB	BB	BB	BB	BB	BB	BB	BB	BB	BB	BB	BB	BB	BB	BB	BB	BB	BB	BB	BB	BB	BB	BB	BB	BB	BB	BB	BB	BB	BB	BB	BB	BB	BB	BB	AB	BB	BB	BB	BB	BB	BB	BB	BB
AX-299599082	OTV	OTV	OTV	OTV	OTV	OTV	OTV	OTV	OTV	OTV	OTV	OTV	OTV	OTV	OTV	AA	BB	BB	BB	BB	BB	BB	BB	BB	BB	BB	BB	BB	BB	BB	BB	BB	BB	BB	AA	AA	AA	AA	AA	AA	AA	AA	AA	AA	AA	AA	AA	AA	AA
AX-297145445	NoCall	BB	BB	BB	BB	BB	BB	BB	BB	BB	BB	AB	BB	BB	BB	BB	BB	BB	BB	BB	BB	BB	BB	BB	BB	BB	BB	BB	BB	BB	BB	BB	BB	BB	AB	AB	BB	BB	AA	AB	BB	AA	AA	AA	AB	AA	AB	AA	BB
AX-297145452	BB	BB	BB	BB	BB	BB	BB	BB	BB	BB	BB	BB	BB	BB	BB	BB	BB	BB	BB	BB	BB	BB	BB	BB	BB	BB	BB	BB	BB	BB	BB	BB	BB	BB	AA	AA	AA	AA	AA	AA	AA	AA	AA	AA	AB	AA	AB	AA	AA
AX-297245026	AA	AA	AA	AA	AA	AA	AA	AA	AA	AA	AA	AA	AA	AA	AA	AA	AA	AA	AA	AA	AA	AA	AA	AA	AA	AA	AA	AA	AA	AA	AA	AA	AA	AA	NoCall	AA	AA	AA	AA	AA	AB	AA	AA	AA	AA	AA	AA	AA	AA
AX-297245027	AB	AB	AB	NoCall	BB	AB	AB	AB	AB	AB	NoCall	AB	AB	AB	AB	AB	BB	BB	AB	BB	BB	BB	NoCall	AB	AB	BB	AB	AB	NoCall	BB	NoCall	AB	BB	BB	AB	AB	AB	AB	AB	AB	AB	AB	AB	AB	AB	AB	AB	AB	AB
AX-299599141	BB	AA	AA	AA	NoCall	NoCall	AA	BB	BB	NoCall	BB	NoCall	AA	AA	AA	AA	AB	AA	AA	AA	NoCall	AA	AA	AA	AA	AA	AA	AA	AA	AA	AA	AA	AA	AA	AA	AA	AA	AA	AA	AA	AA	AA	AA	AA	AA	AA	AA	AA	AA
AX-299499478	AA	AA	AA	AA	AA	AA	AA	AA	AA	AA	AA	AA	AA	AA	AA	AA	AA	AA	AA	AA	AA	AA	AA	AA	AA	AA	AA	AA	AA	AA	AA	AA	AA	AA	AA	AA	AA	AA	AA	AA	AA	AA	AA	AA	AA	AA	AA	AA	AA
AX-299599152	AA	AA	AA	AA	AA	AA	AA	AA	AA	AA	AA	AA	AA	AA	AA	AA	AA	AA	AA	AA	AA	AA	AA	AA	AA	AA	AA	AA	AA	AA	AA	AA	AA	AA	AA	AA	AA	AA	AA	AA	AA	AA	AA	AA	AA	AA	AA	AA	AA
AX-297245042	AA	AA	AA	AA	AA	AA	AA	AA	AA	AA	AB	AA	AA	AA	AA	AA	NoCall	AA	AA	AA	AA	AA	AA	AA	AA	AA	AA	AA	AA	AA	AA	AA	AA	AA	BB	AB	BB	BB	BB	AB	BB	BB	AA	BB	BB	BB	BB	BB	AB
AX-297245076	AA	AA	AA	AA	AA	AA	AA	AA	AA	AA	AA	AA	AA	AA	AA	AA	AA	AA	AA	AA	AA	AA	AA	AA	AA	AA	AA	AA	AA	AA	AA	AA	AA	AA	AA	AA	AA	AA	AA	AA	AA	AA	AA	AA	AA	AA	AA	AA	AA
AX-299599200	AA	AA	AA	AA	AA	AA	AA	AA	AA	AA	AA	AA	AA	AA	AA	AA	BB	BB	BB	BB	BB	BB	BB	BB	BB	BB	BB	BB	BB	BB	BB	BB	BB	BB	BB	BB	BB	BB	BB	BB	BB	BB	BB	BB	BB	BB	BB	BB	BB
AX-299499493	AA	AA	AA	AA	AB	AB	AA	AA	AA	AA	AB	AB	AA	AA	AA	AA	AA	AA	AA	AA	AA	AA	AA	AA	AA	AA	AA	AA	AA	AA	AA	AA	AA	AA	AA	BB	AA	AA	BB	BB	AB	BB	BB	BB	BB	AA	BB	BB	BB
AX-297245097	AA	AA	AA	AA	AA	AA	AA	AA	AA	AA	AA	AA	AA	AA	AA	AA	AA	AA	AA	AA	AA	AA	AA	AA	AA	AA	AA	AA	AA	AA	AA	AA	AA	AA	AA	AA	AA	AA	AA	AA	AA	AA	AA	AA	AA	AA	AA	AA	AA
AX-297245108	AB	NoCall	NoCall	AB	AA	AB	AB	AB	NoCall	AB	AB	NoCall	AB	NoCall	AB	AA	AA	NoCall	AA	AA	AA	AA	AA	NoCall	AA	AA	AA	AA	AA	NoCall	AA	AA	AA	AA	AB	AB	AB	AB	BB	AB	AB	AB	AA	AA	AB	AA	AA	AB	AA
AX-299499500	AB	BB	BB	BB	BB	BB	BB	BB	BB	NoCall	BB	BB	AB	BB	BB	BB	BB	BB	BB	BB	BB	BB	BB	BB	BB	BB	NoCall	BB	BB	BB	BB	BB	BB	BB	BB	BB	BB	BB	BB	BB	BB	AB	BB	BB	AB	BB	BB	BB	BB
AX-297245127	AA	AA	AA	AA	AA	AA	AA	AA	AA	AA	AA	AA	AA	AA	AA	AA	AA	AA	AA	AA	AA	AA	AA	AA	AA	AA	AA	AA	AA	AA	AA	AA	AA	AA	AA	AA	AA	AA	AA	AA	AA	AA	AA	AA	AA	AA	AA	AA	AA
AX-299499505	AA	AA	AA	AA	AA	AA	AA	AA	AA	AA	AA	AA	AA	AA	AA	AA	AA	AA	AA	AA	AA	AA	AA	AA	AA	AA	AA	AA	AA	AA	AA	AA	AA	AA	AA	AA	AA	AA	AA	AA	AA	AA	AA	AA	AA	AA	AA	AA	AA
AX-299599257	AA	AA	AA	AA	AA	AA	AA	AA	AA	AA	AA	AA	AA	AA	AA	AA	AA	AA	AA	AA	AA	AA	AA	AA	AA	AA	AA	AA	AA	AA	AA	AA	AA	AA	AA	AA	AA	AA	AA	AA	AA	AA	AA	AA	AA	AA	AA	AA	AA
AX-299599264	AB	AA	BB	AB	AA	AA	AB	AB	AB	AB	AB	AB	BB	AB	AA	BB	BB	BB	BB	BB	BB	BB	BB	BB	BB	BB	BB	BB	BB	BB	BB	BB	BB	BB	BB	BB	BB	BB	BB	BB	BB	BB	BB	AB	BB	BB	BB	BB	BB
AX-299599271	AA	AA	AA	AA	AA	AA	AA	AA	AA	AA	AA	AA	AA	AA	AA	AA	BB	BB	BB	BB	BB	BB	BB	BB	BB	BB	BB	BB	BB	BB	BB	BB	BB	BB	BB	AB	AB	AB	AB	AB	AB	BB	BB	BB	AB	AB	BB	AB	BB
AX-297245159	BB	BB	BB	BB	BB	BB	BB	BB	BB	BB	BB	BB	BB	BB	BB	BB	BB	BB	BB	BB	BB	BB	BB	BB	BB	BB	BB	BB	BB	BB	BB	BB	BB	BB	BB	BB	BB	BB	BB	BB	AB	AB	AB	BB	AA	BB	AB	BB	BB
AX-299599273	BB	BB	BB	BB	BB	BB	BB	BB	BB	BB	BB	BB	BB	BB	NoCall	BB	BB	BB	BB	BB	BB	BB	BB	BB	BB	BB	BB	BB	BB	BB	BB	BB	BB	BB	BB	BB	BB	BB	BB	BB	BB	BB	BB	BB	BB	BB	BB	BB	BB
AX-299499517	BB	BB	BB	BB	AB	BB	BB	BB	NoCall	BB	BB	BB	BB	NoCall	BB	BB	BB	BB	BB	BB	BB	BB	BB	BB	BB	BB	BB	BB	BB	BB	BB	BB	BB	BB	BB	BB	BB	BB	BB	BB	BB	BB	BB	BB	BB	NoCall	BB	BB	BB
AX-299599298	NoCall	BB	AB	AB	BB	BB	AB	AB	AB	BB	AB	BB	AB	AB	AB	AB	BB	BB	BB	BB	BB	BB	BB	BB	BB	BB	BB	BB	BB	BB	BB	BB	BB	BB	AB	BB	BB	BB	BB	BB	BB	BB	BB	AA	BB	BB	BB	BB	BB
AX-299599309	BB	BB	AB	AB	BB	BB	AB	BB	AB	AB	AB	AB	BB	AB	BB	AB	BB	BB	BB	BB	BB	BB	BB	BB	BB	BB	BB	BB	BB	BB	BB	BB	BB	BB	AA	AA	AA	AA	AA	AA	AA	AA	AA	AA	AA	AA	AA	AA	AA
AX-297245207	AA	AA	AA	AA	AA	AA	AA	AA	AA	AA	AA	AA	AA	AA	AA	AA	BB	BB	BB	BB	BB	BB	BB	BB	BB	BB	BB	BB	BB	BB	BB	BB	BB	BB	BB	BB	BB	BB	BB	BB	BB	BB	BB	BB	BB	BB	BB	BB	BB
AX-297245219	AA	AA	AA	AA	AA	AA	AA	AA	AA	AA	AA	AA	AA	AA	AA	AA	AA	AA	AA	AA	AA	AA	AA	AA	AA	AA	AA	AA	AA	AA	AA	AA	AA	AA	AB	AB	AA	AA	AB	AB	BB	NoCall	AB	AB	NoCall	AA	AB	NoCall	AA
AX-297145509	AA	AA	AA	AA	AA	AA	AA	AA	AA	AA	AA	AA	AA	AA	AA	AA	AA	AA	AA	AA	AA	AA	AA	AA	AA	AA	AA	AA	AA	AA	AA	AA	AA	AA	AB	AA	AB	AB	AB	AA	AA	AB	AB	AA	AB	AA	BB	AB	AB
AX-297245223	BB	BB	BB	BB	BB	BB	BB	BB	BB	NoCall	BB	BB	BB	BB	BB	BB	BB	BB	BB	BB	BB	BB	BB	BB	BB	BB	BB	BB	BB	BB	BB	BB	BB	BB	AB	AA	AB	AB	AB	AA	AB	BB	AB	AB	AB	AB	BB	BB	AB
AX-299499537	BB	BB	BB	BB	BB	BB	BB	BB	BB	BB	NoCall	BB	BB	BB	BB	BB	BB	BB	BB	BB	BB	BB	BB	BB	BB	BB	BB	BB	BB	BB	BB	BB	BB	BB	BB	BB	BB	BB	BB	BB	BB	BB	BB	BB	BB	BB	BB	BB	BB
AX-299599369	BB	BB	BB	BB	BB	BB	BB	BB	BB	BB	BB	BB	BB	BB	BB	BB	BB	BB	BB	BB	BB	BB	BB	BB	BB	BB	BB	BB	BB	BB	BB	BB	BB	BB	AA	AA	AA	AA	AA	AA	AA	AA	AA	AA	AA	AA	AA	AA	AA
AX-297245259	AA	AA	AA	AA	AA	AA	AA	AA	AA	AA	AA	AA	AA	AA	AA	AA	AA	AA	AA	AA	AA	AA	AA	AA	AA	AA	AA	AA	AA	AA	AA	AA	AA	AA	AB	AB	AA	AA	AA	AB	AB	AB	AB	AB	AB	AA	BB	BB	AA
AX-297245260	AA	AA	AA	AA	AA	AA	AA	AA	AA	AA	AA	AA	AA	AA	AA	AA	AA	AA	AA	AA	AA	AA	AA	AA	AA	AA	AA	AA	AA	AA	AA	AA	AA	AA	BB	AA	BB	BB	BB	AA	AA	BB	BB	BB	BB	BB	AA	AA	BB
AX-299599375	NoCall	AB	AB	AB	AB	AB	AB	AB	AB	AB	NoCall	AB	AB	AB	AB	BB	AA	AA	AA	AA	AA	AA	AA	AA	AA	AA	AA	AA	AA	AA	AA	AA	NoCall	AA	BB	BB	BB	BB	BB	BB	BB	BB	BB	BB	BB	BB	BB	BB	BB
AX-299499542	BB	BB	BB	BB	BB	BB	BB	BB	BB	BB	BB	BB	BB	BB	BB	BB	BB	BB	BB	BB	BB	BB	BB	BB	BB	BB	BB	BB	BB	BB	BB	BB	BB	BB	BB	AB	BB	BB	BB	AB	BB	BB	BB	BB	BB	BB	BB	BB	BB
AX-297245287	AA	AA	AA	AA	AA	AA	AA	AA	AA	AA	AA	AA	AA	AA	AA	AA	AA	AA	AA	AA	AA	AA	AA	AA	AA	AA	AA	AA	AA	AA	AA	AA	AA	AA	AA	AA	AA	AA	AA	AA	AA	AA	AA	AA	AA	AA	AA	AA	AA
AX-299599402	AA	AA	AA	AA	AA	AA	AA	AA	AA	AA	AA	AA	AA	AA	AA	AA	AB	NoCall	AA	AB	AA	AA	AA	AA	AA	AA	AA	AA	AA	AA	AA	AA	AA	AA	AA	AA	AA	AA	AA	AA	AA	AA	AA	AA	AA	AA	AA	AA	AA
AX-297245316	NoCall	AB	AA	AA	AA	NoCall	NoCall	NoCall	NoCall	AA	NoCall	AB	NoCall	AA	AA	AA	AB	AB	AB	AB	AB	AB	AB	AB	AB	AB	AB	AB	AB	AB	AB	AB	AB	AB	AA	AA	AA	AA	AA	AA	NoCall	AA	AA	AA	AA	AA	AA	AA	AA
AX-297245342	BB	BB	BB	BB	BB	BB	BB	BB	BB	BB	BB	BB	BB	BB	BB	BB	BB	BB	BB	BB	BB	BB	BB	BB	BB	BB	BB	BB	BB	BB	BB	BB	BB	BB	BB	BB	BB	BB	AA	BB	BB	BB	BB	BB	AB	BB	AB	BB	NoCall
AX-299599456	AA	AA	AA	AA	AA	AA	AA	AA	AA	AA	AA	AA	NoCall	AA	AA	AA	AB	AB	AB	AB	AB	AB	AB	AB	AB	AB	AB	AB	AB	NoCall	AB	AB	AB	AB	AA	AA	AA	AA	AA	AA	AA	AA	AA	AA	AA	AA	AA	AA	AA
AX-299599457	BB	BB	BB	BB	BB	BB	BB	BB	BB	BB	AB	BB	BB	BB	BB	BB	BB	BB	BB	BB	BB	BB	BB	BB	BB	BB	BB	BB	AB	NoCall	BB	BB	BB	BB	AA	BB	NoCall	NoCall	BB	BB	NoCall	NoCall	AA	AA	BB	BB	AB	AB	BB
AX-297245348	AB	AB	AB	AB	AB	AB	AB	AB	AB	AB	AB	AB	AB	AB	AB	AB	AB	AB	AB	AB	AB	AB	AB	AB	AB	AB	AB	AB	AB	AB	AB	AB	AB	AB	BB	AB	BB	BB	BB	AB	BB	BB	BB	BB	BB	BB	BB	BB	BB
AX-299599490	AB	BB	BB	BB	BB	BB	NoCall	BB	NoCall	NoCall	AB	BB	BB	BB	BB	BB	NoCall	BB	BB	BB	BB	BB	BB	AB	AB	BB	BB	BB	BB	BB	BB	BB	AB	BB	AA	AA	AA	AA	AA	AA	AA	AA	AA	AA	AA	AA	AA	AA	AA
AX-299599494	AB	AB	AB	AB	AB	AB	AB	AB	AB	AB	AB	AB	AB	AB	AB	AB	AB	AB	AB	AB	AB	AB	AB	AB	AB	AB	AB	AB	AB	AB	AB	AB	AB	AB	BB	BB	BB	BB	BB	BB	BB	BB	BB	BB	BB	BB	BB	BB	BB
AX-299599516	AA	AA	AA	AA	AA	AA	AA	AA	AA	AA	AA	AA	AA	AA	AA	AA	OTV	OTV	OTV	OTV	OTV	OTV	OTV	OTV	OTV	OTV	OTV	OTV	OTV	OTV	OTV	OTV	OTV	OTV	AA	AA	AA	AA	AA	AA	AA	AA	AA	AA	AA	AA	AA	AA	AA
AX-299499559	AB	BB	AB	AB	BB	AB	AB	AB	AB	NoCall	AB	AB	AB	AB	NoCall	BB	BB	NoCall	BB	BB	BB	BB	BB	NoCall	BB	NoCall	BB	BB	BB	BB	BB	NoCall	BB	BB	BB	BB	BB	BB	BB	BB	BB	BB	BB	BB	BB	BB	BB	BB	BB
AX-299499563	NoCall	AA	AA	AA	AA	AB	AB	AB	AA	AB	AA	AA	AB	NoCall	AB	AA	AA	AA	AA	AA	AA	AA	AA	AA	AA	AA	AA	AA	AA	AA	AA	AA	AA	AA	AA	AA	AA	AA	AA	AA	AA	AA	AA	AA	AA	AA	AA	AA	AA
AX-297145550	BB	BB	BB	BB	BB	BB	BB	BB	BB	BB	BB	BB	BB	BB	BB	BB	AA	AA	AA	AA	AA	AA	AA	AA	AA	AA	AA	AA	AA	AA	AA	AA	AA	AA	BB	BB	BB	BB	BB	BB	BB	BB	BB	BB	BB	BB	BB	BB	BB
AX-299499583	BB	NoCall	BB	BB	BB	BB	BB	BB	BB	BB	AB	BB	BB	BB	BB	BB	AA	AA	AA	AA	AA	AA	AA	AA	AA	AA	AA	AA	AB	NoCall	AA	AA	AA	AA	BB	BB	BB	BB	BB	BB	AB	BB	BB	BB	BB	BB	BB	BB	BB
AX-297245578	BB	BB	AB	BB	BB	BB	BB	BB	NoCall	BB	NoCall	BB	BB	BB	BB	BB	BB	BB	BB	NoCall	BB	BB	BB	NoCall	BB	BB	BB	BB	BB	BB	BB	BB	BB	BB	BB	BB	BB	BB	BB	BB	BB	BB	BB	BB	BB	BB	BB	BB	BB
AX-299599692	AB	AB	AB	AB	AB	AB	AB	AB	AB	AB	AB	AB	AB	AB	AB	AB	AB	AB	AB	AB	AB	AB	AB	AB	AB	AB	AB	AB	AB	AB	AB	AB	AB	AB	BB	BB	BB	BB	BB	BB	BB	BB	BB	BB	BB	BB	BB	BB	BB
AX-297145577	AA	AA	AA	AA	AA	AA	AA	AA	AA	AA	NoCall	AA	NoCall	AA	AA	AA	BB	BB	BB	BB	BB	BB	BB	BB	BB	BB	BB	BB	BB	BB	BB	BB	NoCall	BB	AA	AA	AA	AA	AA	AA	AA	AA	AA	AA	AA	AA	AA	AA	AA
AX-297245597	AA	AA	AA	AA	AA	AA	AA	AA	AA	AA	AA	AA	AA	AA	AA	AA	AA	AA	AA	AA	AA	AA	AA	AA	AA	AA	AA	AA	AA	AA	AA	AA	AA	AA	AA	AA	AA	AA	AB	AA	BB	AA	AB	AA	AA	AA	AA	AA	AB
AX-297245635	AA	AA	AA	AA	AA	AA	AA	AA	AA	AA	AA	AA	AA	AA	AA	AA	AA	AA	AA	AA	AA	AA	AA	AA	AA	AA	AA	AA	AA	AA	AA	AA	AA	AA	AA	AA	AA	AA	AB	AA	AA	AA	AA	AA	AA	AA	AA	AB	AB
AX-299599784	AA	AA	AA	AA	AA	AA	AA	AA	AA	AA	AA	AA	AA	AA	AA	AA	BB	BB	BB	BB	BB	BB	BB	BB	BB	BB	BB	BB	BB	BB	BB	BB	BB	BB	AB	AA	AA	AA	AB	AA	AB	AB	AA	AA	AA	AA	AB	AB	AA
AX-297245683	AA	AA	AB	AA	AA	AA	AA	AA	AA	AA	AB	AA	AA	AA	AA	NoCall	AA	AA	AA	AA	AA	AA	AA	AA	AA	AA	AA	AA	AA	AA	AA	AA	AA	AA	AA	AA	AA	AA	AA	AA	AA	AA	AA	AA	AA	AA	AA	AA	AA
AX-297245689	AA	AA	AA	AA	AA	AA	AA	AA	AA	AA	AA	AA	AA	AA	AA	AA	AA	AA	AA	AA	AA	AA	AA	AA	AA	AA	AA	AA	AA	AA	AA	AA	AA	AA	AA	AA	AB	AB	AA	AA	AA	AA	AA	AA	AA	AA	AA	AA	AA
AX-297245691	BB	BB	BB	BB	BB	BB	BB	BB	BB	BB	BB	BB	BB	BB	BB	BB	AA	AA	AA	AA	AA	AA	AA	AA	AA	AA	AA	AA	AA	AA	AA	AA	AA	AA	AA	AA	AA	AA	AA	AA	AA	AA	AA	AA	AA	AA	AA	AA	AA
AX-299599812	BB	BB	AB	AB	NoCall	NoCall	NoCall	BB	NoCall	BB	BB	BB	AB	NoCall	BB	BB	NoCall	AB	AB	AB	AB	NoCall	AB	NoCall	AB	NoCall	AB	NoCall	AB	AB	AB	AB	AB	AB	BB	BB	BB	BB	BB	BB	BB	BB	BB	BB	BB	BB	BB	BB	BB
AX-297245700	BB	BB	BB	BB	BB	BB	BB	BB	BB	BB	BB	AB	BB	BB	BB	BB	BB	BB	NoCall	BB	BB	AB	NoCall	NoCall	BB	BB	NoCall	BB	BB	BB	BB	BB	BB	NoCall	BB	BB	BB	BB	BB	BB	BB	BB	BB	BB	BB	BB	BB	BB	BB
AX-297245743	NoCall	AB	NoCall	AB	NoCall	NoCall	BB	AB	AB	NoCall	NoCall	NoCall	AB	NoCall	AB	BB	NoCall	NoCall	BB	BB	BB	BB	NoCall	BB	NoCall	BB	BB	BB	BB	BB	BB	BB	BB	BB	BB	NoCall	AB	AB	BB	AB	BB	BB	BB	BB	BB	BB	BB	BB	BB
AX-297245776	BB	BB	BB	BB	BB	BB	BB	BB	BB	BB	BB	BB	BB	BB	BB	NoCall	BB	BB	BB	BB	BB	BB	BB	BB	BB	BB	BB	BB	BB	BB	BB	BB	BB	BB	BB	AB	AB	AB	BB	AB	AB	BB	BB	BB	BB	AB	BB	BB	BB
AX-299599893	AA	AA	AA	AA	AA	AA	AA	AA	AA	AA	AA	AA	AA	AA	AA	AA	AA	AA	AA	AA	AA	AA	AA	AA	AA	AA	AA	AA	AA	AA	AA	AA	AA	AA	AA	AA	AA	AA	AA	AA	AA	AA	AA	AA	AA	AA	AA	AA	AA
AX-297145601	AA	BB	BB	BB	NoCall	NoCall	AB	BB	BB	BB	AB	BB	BB	NoCall	NoCall	NoCall	NoCall	AA	AB	AA	AA	NoCall	AA	AA	NoCall	AA	AA	AB	NoCall	AA	AA	NoCall	AB	AA	BB	BB	BB	BB	AB	BB	AB	BB	BB	AB	BB	AB	BB	BB	AB
AX-297245802	AA	AA	AA	AA	AA	AA	AA	AA	AA	AA	AA	AA	AA	AA	AA	AA	AB	AB	AB	AB	AB	AB	AB	AB	AB	AB	AB	AB	AB	AB	AB	AB	AB	AB	AA	AA	AA	AA	AA	AA	AA	AA	AA	AA	AA	AA	AA	AA	AA
AX-299599916	BB	BB	BB	BB	BB	BB	BB	BB	BB	BB	BB	BB	BB	BB	BB	BB	BB	BB	BB	BB	BB	BB	BB	BB	BB	BB	BB	BB	BB	BB	BB	BB	BB	BB	BB	BB	AB	AB	BB	BB	BB	BB	BB	BB	BB	BB	BB	BB	BB
AX-297245808	BB	BB	BB	BB	BB	BB	BB	BB	BB	BB	BB	BB	BB	BB	BB	BB	AB	NoCall	BB	BB	BB	BB	NoCall	AB	AB	AB	BB	BB	NoCall	AB	NoCall	AB	BB	BB	BB	BB	BB	BB	BB	BB	BB	BB	BB	BB	BB	BB	BB	BB	BB
AX-299499627	BB	BB	BB	BB	BB	BB	BB	BB	BB	BB	NoCall	AA	BB	BB	BB	BB	NoCall	NoCall	NoCall	AB	AB	AB	NoCall	AB	NoCall	AB	AB	AB	AB	AA	AB	AB	AB	AA	AA	AA	AA	AA	AA	AA	AA	AA	AA	AA	AA	AA	AA	AA	AA
AX-299499629	BB	BB	BB	BB	BB	BB	BB	BB	BB	BB	BB	BB	BB	BB	BB	BB	AB	NoCall	AB	NoCall	NoCall	AB	BB	AB	AB	NoCall	AB	AB	NoCall	NoCall	BB	AB	NoCall	BB	BB	BB	BB	BB	BB	BB	BB	BB	BB	BB	BB	BB	BB	BB	BB
AX-297145610	BB	BB	BB	BB	BB	BB	BB	BB	BB	BB	BB	BB	BB	BB	BB	BB	BB	BB	BB	BB	BB	BB	BB	BB	BB	BB	BB	BB	NoCall	BB	BB	BB	BB	BB	BB	BB	BB	BB	BB	BB	BB	BB	BB	BB	BB	BB	BB	BB	BB
AX-297145612	BB	BB	BB	BB	BB	BB	BB	BB	BB	BB	BB	BB	BB	BB	BB	BB	BB	BB	BB	BB	BB	BB	BB	BB	BB	BB	BB	BB	BB	BB	BB	BB	BB	BB	AB	BB	BB	BB	AB	BB	AB	BB	BB	AB	BB	BB	BB	BB	AB
AX-297145617	BB	BB	BB	BB	BB	BB	BB	BB	BB	BB	BB	BB	BB	BB	BB	BB	AA	AA	AA	AA	AA	AA	AA	AA	AA	AA	AA	AA	AA	AA	AA	AA	AA	AA	AB	BB	BB	BB	BB	BB	AA	AB	BB	AA	BB	AB	AB	BB	AB
AX-299499641	AB	AB	AB	AB	AB	AB	AB	AB	AB	AB	AB	AB	AB	AB	AB	AB	AB	AB	AB	AB	AB	AB	AB	AB	AB	AB	AB	AB	AB	AB	AB	AB	AB	AB	AB	BB	BB	BB	AA	BB	BB	AA	BB	AA	AB	BB	AB	BB	AB
AX-299600106	AB	BB	BB	BB	BB	BB	BB	BB	BB	BB	AB	BB	BB	BB	BB	BB	AA	AA	AA	AA	AA	AA	AA	AA	AA	AA	AA	AA	AA	AA	AA	AA	AA	AA	AB	BB	BB	BB	AB	BB	BB	BB	BB	AB	BB	AB	BB	BB	AB
AX-297245995	BB	BB	BB	BB	BB	BB	BB	BB	BB	BB	NoCall	BB	BB	BB	BB	BB	BB	BB	BB	BB	BB	BB	BB	BB	BB	BB	BB	BB	BB	BB	BB	BB	BB	BB	AB	AB	BB	BB	BB	AB	AB	BB	AB	AB	BB	BB	BB	BB	AB
AX-297245999	BB	BB	BB	BB	BB	BB	BB	BB	BB	BB	BB	AB	BB	BB	BB	BB	AA	AA	AA	AA	AA	AA	AA	NoCall	AA	AA	AA	AA	AA	AA	AA	AA	AA	AA	BB	AA	AA	AA	AB	AA	AB	AA	AA	BB	AA	AA	AA	AA	BB
AX-297246004	AB	AB	AB	AB	AB	AB	AB	AB	AB	AB	AB	AB	AB	AB	AB	NoCall	BB	BB	BB	BB	BB	BB	BB	BB	BB	BB	BB	BB	BB	BB	BB	BB	BB	BB	BB	BB	BB	BB	BB	BB	BB	BB	AB	BB	BB	BB	BB	BB	BB
AX-299499643	BB	BB	BB	BB	BB	BB	BB	BB	BB	BB	BB	BB	BB	BB	BB	BB	AA	AA	AA	AA	AA	AA	AA	AA	AA	AA	AA	AA	AA	AA	AA	AA	AA	AA	BB	BB	BB	BB	AB	BB	BB	BB	BB	AA	BB	AB	BB	BB	AB
AX-297145624	BB	BB	BB	BB	BB	BB	BB	BB	BB	BB	BB	BB	BB	BB	BB	BB	BB	BB	BB	BB	BB	BB	BB	BB	BB	BB	BB	BB	BB	BB	BB	BB	BB	BB	AB	AB	AB	AB	AB	AB	AB	AB	AA	BB	AA	AB	AB	AA	BB
AX-297246052	AA	AA	AA	AA	AA	AA	AA	AA	AA	AA	AA	AA	AA	AA	AA	AA	AA	AA	AA	AA	AA	AA	AA	AA	AA	AA	AA	AA	AA	AA	AA	AA	AA	AA	AB	AB	AB	AB	AB	AB	AB	AB	AB	AB	AB	AB	AB	AB	AB
AX-297145626	BB	BB	BB	BB	BB	BB	BB	BB	BB	BB	BB	BB	BB	BB	BB	BB	BB	BB	BB	BB	BB	BB	BB	BB	BB	BB	BB	BB	BB	BB	BB	BB	BB	BB	BB	BB	AA	AA	BB	BB	BB	AB	AA	AB	AB	BB	BB	AB	AA
AX-297246058	AA	AA	OTV	AA	AA	AA	NoCall	AA	NoCall	AA	OTV	OTV	AA	AA	AA	AA	OTV	OTV	OTV	OTV	OTV	OTV	OTV	OTV	OTV	OTV	OTV	OTV	OTV	OTV	OTV	OTV	OTV	OTV	AA	AA	BB	BB	AA	AA	AA	AA	AA	AA	AA	AA	AA	AA	AA
AX-297246062	BB	BB	BB	BB	BB	BB	BB	BB	BB	BB	BB	BB	BB	BB	BB	BB	AB	BB	BB	BB	BB	BB	BB	BB	BB	BB	BB	BB	AB	BB	BB	BB	BB	BB	AB	AA	AB	AB	AA	AA	AA	AA	AA	AA	AA	AA	AA	AA	AB
AX-299499648	AA	AA	AA	AA	AA	AA	AA	AA	AA	AA	AA	AA	AA	AA	AA	AA	AA	AA	AB	NoCall	AB	AB	AB	AA	AA	AA	NoCall	NoCall	AA	AB	AB	AA	AB	AB	AB	AA	AB	AB	BB	AA	BB	BB	AB	AB	AB	BB	AB	BB	BB
AX-299499649	AA	AA	AA	AA	AA	AA	AA	AA	AA	AA	AA	AA	AA	AA	AA	NoCall	AA	AA	AA	AA	AA	AA	AA	AA	AA	AA	AA	AA	AA	AA	AA	AA	AA	AA	AA	AA	AA	AA	AA	AA	AA	AA	AA	AA	AA	AA	AA	AA	AA
AX-300100022	AB	NoCall	AA	AA	AB	AB	AB	AA	AB	AB	AA	AA	AB	BB	AA	AA	BB	BB	BB	BB	BB	BB	BB	BB	BB	BB	BB	BB	BB	BB	BB	BB	BB	BB	BB	BB	BB	BB	BB	BB	BB	BB	BB	BB	BB	BB	BB	BB	BB
AX-297246074	AA	AA	AA	AA	AA	AA	AA	AA	AA	AA	AA	AA	AA	AA	AA	AA	AA	AA	AA	AA	AA	AA	AA	AA	AA	AA	AA	AA	AA	AA	AA	AA	AA	AA	AA	AA	AA	AA	AA	AA	AA	AA	AA	AA	AA	AA	AA	AA	AA
AX-297145630	AA	AA	AA	AA	AA	AA	AA	AA	AA	AA	AA	AA	AA	AA	AA	AA	NoCall	AB	NoCall	AA	AA	AA	AA	AA	AA	AA	AA	AA	AA	AA	AA	AA	AA	AA	AA	AA	AA	AA	AA	AA	AA	AA	AA	AA	AA	AA	AA	AA	AA
AX-297246092	AA	AA	AA	AA	AA	AA	AA	AA	AA	AA	AA	AA	AA	AA	AA	AA	AA	AA	AA	AA	AA	AA	AA	AA	AA	AA	AA	AA	AA	AA	AA	AA	AA	AA	BB	BB	BB	BB	BB	BB	BB	BB	BB	BB	BB	BB	BB	BB	BB
AX-297246093	AA	AA	AA	AA	AA	AA	AA	AA	AA	AA	AA	AA	AA	AA	AA	AA	AB	AB	BB	AA	AA	BB	BB	BB	AB	AA	BB	BB	AA	AA	AB	BB	AB	AB	AA	AA	AA	AA	AA	AA	AA	AA	AA	AA	AA	AA	AA	AA	AA
AX-297246094	BB	BB	BB	BB	BB	BB	BB	BB	BB	BB	BB	BB	BB	BB	BB	BB	BB	BB	BB	BB	BB	BB	BB	BB	BB	BB	BB	BB	BB	BB	BB	BB	BB	BB	AA	AA	AB	AB	BB	AA	AA	AA	AA	BB	AA	AA	AA	AA	BB
AX-299600207	AA	AA	AA	AA	AA	AA	AA	AA	AA	AA	AA	AA	AA	AA	AA	AA	AA	AA	AA	AA	AA	AA	AA	AA	AA	AA	AA	AA	AA	AA	AA	AA	AA	AA	NoCall	AA	AB	AB	BB	AB	AB	AB	AA	NoCall	AB	AB	AB	AB	AB
AX-297246126	AA	AA	AA	AA	AA	AA	AA	AA	AA	AA	AA	AA	AA	AA	AA	AA	AA	AA	AA	AA	AA	AA	AA	AA	AA	AA	AA	AA	NoCall	AA	AA	NoCall	AA	AA	AA	AA	AA	AA	AA	AA	AA	AA	AA	AA	AA	AA	AA	AA	AB
AX-297246127	AA	AA	AA	AA	AA	AA	AA	AA	AA	AA	AA	AA	AA	AA	AA	AA	AA	AA	AA	AA	AA	AA	AA	AA	AA	AA	AA	AA	AA	AB	AA	NoCall	NoCall	AA	BB	BB	AB	AB	BB	BB	BB	BB	AA	BB	BB	AB	BB	BB	BB
AX-297145638	BB	BB	AB	BB	BB	BB	BB	BB	BB	BB	BB	BB	AB	BB	BB	BB	BB	AB	BB	BB	BB	BB	BB	BB	BB	BB	BB	BB	BB	BB	BB	BB	BB	BB	BB	BB	BB	BB	BB	BB	BB	BB	BB	BB	BB	BB	BB	BB	BB
AX-299600264	BB	BB	BB	BB	BB	BB	BB	BB	BB	BB	BB	BB	BB	BB	BB	BB	BB	BB	BB	BB	BB	BB	BB	NoCall	BB	AB	BB	NoCall	BB	BB	BB	AB	AB	NoCall	AA	AB	AA	AA	AA	AB	AA	BB	AB	AA	AB	BB	AB	AB	AA
AX-299600284	NoCall	NoCall	AA	AA	NoCall	AA	NoCall	AA	AA	AB	NoCall	AA	AA	AA	AA	AB	AA	AA	AA	AA	AA	AA	AA	AA	AA	AA	NoCall	AA	NoCall	NoCall	AA	AA	NoCall	AA	AB	AA	AB	AB	AA	AA	BB	AB	BB	AA	AB	AB	BB	AA	AB
AX-297246190	AA	AA	AA	AA	AA	AA	AA	AA	AA	AA	AA	AA	AA	AA	AA	AA	AA	AA	AA	AA	AA	AA	AA	AA	AA	AA	AA	AA	AA	AA	AA	AA	AB	AA	BB	BB	BB	BB	BB	BB	AB	BB	AB	BB	BB	BB	NoCall	BB	AB
AX-299600317	AA	AA	AA	AA	AA	AA	AA	AA	AA	AA	NoCall	AA	AA	AA	AA	AA	AA	AA	AA	AA	AA	AA	AA	AA	AA	AA	AA	AA	AA	AA	AA	AA	AA	AA	BB	BB	AA	AA	AB	BB	AA	AA	AA	AB	AA	AB	AA	AA	AB
AX-299600319	AA	AA	AA	AA	AA	AA	AA	AA	AA	AA	AA	AA	AA	AA	AA	AA	AA	AA	AA	AA	AA	AA	AA	AA	AA	AA	AA	AA	AA	AA	AA	AA	AA	AA	AA	AA	AA	AA	AA	AA	AA	AA	AA	AA	AA	AA	AA	AA	AA
AX-297246211	AA	AA	AA	AA	AA	AA	AA	AA	AA	AA	AA	AA	AA	AA	AA	AA	BB	BB	BB	BB	BB	BB	BB	BB	BB	BB	BB	BB	BB	BB	BB	BB	BB	BB	AB	BB	AA	AA	AB	BB	AA	AA	AA	AB	AA	NoCall	AA	AA	AB
AX-297145646	BB	BB	AB	BB	AB	BB	BB	BB	BB	BB	BB	AB	BB	BB	BB	AB	BB	BB	BB	BB	BB	BB	BB	BB	BB	BB	BB	BB	BB	BB	BB	BB	BB	BB	BB	BB	AB	AB	AB	BB	BB	BB	BB	BB	BB	BB	BB	AB	AB
AX-299499668	AB	AB	AB	AB	AB	AB	AB	AB	AB	AB	AB	AB	AB	AB	AB	AB	AB	AB	AB	AB	AB	NoCall	AB	AB	AB	AB	AB	AB	AB	AB	AB	AB	AB	AB	AA	AA	AA	AA	AA	AA	AA	AA	AA	AA	AA	AA	AA	AA	AA
AX-297246230	BB	BB	BB	BB	BB	BB	BB	BB	BB	BB	BB	BB	BB	BB	BB	BB	BB	BB	BB	BB	BB	BB	BB	NoCall	BB	BB	BB	BB	BB	BB	BB	BB	BB	BB	AA	NoCall	BB	BB	NoCall	NoCall	BB	AA	AA	AA	AA	AA	AA	BB	AB
AX-297246261	BB	BB	BB	BB	BB	BB	BB	BB	BB	BB	BB	BB	BB	BB	BB	BB	BB	BB	BB	BB	BB	BB	BB	BB	BB	BB	BB	BB	BB	BB	BB	BB	BB	BB	BB	BB	BB	BB	BB	BB	BB	BB	BB	BB	BB	BB	BB	BB	BB
AX-299499678	BB	BB	BB	BB	BB	BB	BB	BB	BB	BB	BB	BB	BB	BB	BB	BB	AA	AA	AA	AA	AA	AA	AA	AA	AA	AA	AA	AA	AA	AA	AA	AA	AA	AA	AB	AA	AB	AB	AB	AA	AA	AB	AA	AA	AA	AB	AB	AA	AB
AX-299600395	AB	AB	AB	AB	AB	AB	AB	AB	AB	AB	AB	AB	AB	AB	AB	AB	AB	AB	AB	AB	AB	AB	AB	AB	AB	AB	AB	AB	AB	AB	AB	AB	AB	AB	BB	BB	BB	BB	BB	BB	BB	BB	BB	BB	BB	BB	BB	BB	BB
AX-297246287	BB	BB	BB	BB	BB	BB	BB	BB	BB	NoCall	BB	BB	BB	BB	BB	BB	BB	BB	BB	BB	BB	BB	BB	BB	BB	BB	BB	BB	BB	BB	BB	BB	BB	BB	BB	BB	BB	BB	BB	BB	BB	BB	BB	BB	BB	BB	BB	BB	BB
AX-297145663	BB	BB	BB	BB	BB	BB	BB	BB	BB	BB	BB	BB	BB	BB	BB	BB	BB	BB	BB	BB	BB	BB	BB	BB	BB	BB	BB	BB	BB	BB	BB	BB	BB	BB	BB	BB	BB	BB	BB	BB	BB	BB	BB	BB	BB	BB	BB	BB	BB
AX-299600439	BB	BB	BB	BB	BB	BB	BB	BB	BB	BB	BB	BB	BB	BB	BB	BB	AB	NoCall	NoCall	AB	AB	AB	AB	AB	AB	AB	NoCall	AB	BB	BB	NoCall	AB	NoCall	AB	BB	BB	BB	BB	BB	BB	BB	BB	BB	BB	BB	BB	BB	BB	BB
AX-299600446	BB	BB	NoCall	AB	NoCall	AB	NoCall	AB	AB	NoCall	AB	NoCall	AB	BB	BB	AB	BB	BB	BB	BB	BB	BB	BB	BB	BB	BB	BB	BB	BB	BB	BB	BB	BB	BB	BB	BB	BB	BB	BB	BB	BB	BB	BB	BB	BB	BB	BB	BB	BB
AX-297246357	AB	AB	AB	AB	AB	AB	AB	AB	AB	AB	AB	AB	AB	AB	AB	AB	AB	AB	AB	AB	AB	AB	AB	AB	AB	AB	AB	AB	AB	AB	AB	AB	AB	AB	BB	BB	BB	BB	BB	BB	BB	BB	BB	BB	BB	BB	BB	BB	BB
AX-297145679	AA	AA	AA	AA	AA	AA	AA	AA	AA	AA	AA	AA	AA	AA	AA	AA	AA	AA	AA	AA	AA	AA	AA	AA	AA	AA	AA	AA	AA	AA	AA	AA	AA	AA	BB	BB	BB	BB	BB	BB	AB	BB	BB	BB	BB	BB	BB	BB	BB
AX-297246372	AB	AB	AB	AB	AB	AB	AB	AB	NoCall	AB	AB	AB	AB	AB	AB	NoCall	AA	AA	AA	AA	AA	AA	AA	AA	AA	AA	AA	AA	AA	AA	AA	AA	AA	AA	BB	BB	BB	BB	BB	BB	BB	BB	BB	BB	BB	BB	BB	BB	BB
AX-297246387	BB	BB	BB	BB	BB	BB	BB	BB	BB	BB	BB	BB	BB	BB	BB	BB	BB	BB	BB	BB	BB	BB	BB	BB	BB	BB	BB	BB	BB	BB	BB	BB	BB	BB	BB	NoCall	BB	BB	BB	BB	AB	BB	BB	BB	AB	AB	AB	AB	NoCall
AX-297246423	AA	AA	AA	AA	AA	AA	AA	AA	AA	AA	AA	AA	AA	AA	AA	AA	AA	AA	AA	AA	AA	AA	AA	AA	AA	AA	AA	AA	AA	AA	AA	AA	AA	AA	AA	AA	AA	AA	AA	AA	AA	AA	AA	AA	AA	AA	AA	AA	AA
AX-297746576	BB	BB	BB	BB	BB	BB	BB	BB	BB	BB	BB	BB	NoCall	BB	BB	BB	BB	BB	BB	BB	BB	BB	BB	BB	BB	BB	BB	BB	BB	BB	BB	BB	BB	BB	BB	BB	BB	BB	BB	BB	BB	BB	BB	BB	BB	BB	AB	BB	BB
AX-299499719	BB	BB	BB	BB	BB	BB	BB	BB	BB	BB	BB	BB	BB	BB	BB	BB	BB	BB	BB	BB	BB	BB	BB	BB	BB	BB	BB	BB	BB	BB	BB	BB	BB	BB	AB	AA	AB	AB	AB	AA	AA	BB	AA	AA	AB	AA	AB	BB	AB
AX-299600624	BB	BB	BB	BB	BB	BB	BB	BB	BB	BB	BB	BB	BB	BB	BB	BB	AB	AB	AB	AB	AB	AB	AB	AB	AB	AB	AB	AB	AB	AB	AB	AB	AB	AB	BB	BB	BB	BB	BB	BB	BB	BB	BB	BB	BB	BB	BB	BB	BB
AX-299600709	BB	BB	AB	BB	AB	BB	AB	BB	AB	AB	AB	AB	AB	BB	NoCall	NoCall	BB	BB	BB	BB	BB	BB	BB	BB	BB	BB	BB	BB	BB	BB	BB	BB	BB	BB	AB	BB	BB	BB	BB	BB	BB	BB	BB	AB	BB	BB	BB	BB	AB
AX-297145716	NoCall	BB	AB	AB	NoCall	BB	NoCall	AB	BB	BB	BB	AB	BB	BB	NoCall	NoCall	BB	BB	BB	BB	BB	BB	BB	BB	BB	BB	BB	BB	BB	BB	BB	BB	BB	BB	BB	BB	BB	BB	BB	BB	BB	BB	BB	BB	NoCall	BB	BB	BB	BB
AX-300101096	BB	BB	BB	BB	BB	BB	BB	BB	BB	BB	BB	BB	BB	BB	BB	BB	BB	BB	BB	BB	BB	BB	BB	BB	BB	BB	BB	BB	BB	BB	BB	BB	BB	BB	BB	BB	BB	BB	BB	BB	BB	BB	BB	BB	BB	BB	BB	BB	BB
AX-297145727	AA	AA	AA	AA	AA	AA	AB	AA	BB	AA	AB	AB	AA	AB	AA	AA	BB	BB	BB	BB	BB	BB	BB	BB	BB	BB	BB	BB	BB	BB	BB	BB	BB	BB	BB	BB	BB	BB	BB	BB	BB	BB	BB	BB	BB	BB	BB	BB	BB
AX-297145732	BB	BB	BB	BB	BB	BB	BB	BB	BB	BB	BB	BB	BB	BB	BB	BB	AA	AB	BB	BB	BB	BB	AB	BB	BB	BB	AB	BB	BB	BB	BB	BB	AB	BB	BB	BB	BB	BB	BB	BB	BB	BB	BB	BB	BB	BB	BB	BB	BB
AX-297145736	AA	AA	AA	AA	AA	AA	AA	AA	AA	AA	AA	AA	AA	AA	AA	AA	NoCall	AA	AA	NoCall	AA	AA	AA	AA	AA	NoCall	AA	AA	NoCall	AA	NoCall	AA	AA	AA	AA	AA	AA	AA	AA	AA	AA	AA	AA	AA	AA	AA	AA	AA	AA
AX-297246749	AB	AB	BB	AB	AB	BB	AB	BB	AB	AB	BB	AB	BB	AB	AB	AA	AB	AA	AB	AB	AB	AB	AB	AB	AB	AB	AB	AB	AB	AB	NoCall	AB	AB	AB	AA	AB	AA	AA	AB	AB	AA	AA	AA	AA	AA	AA	AB	AB	AB
AX-297145741	AA	AA	AA	AA	AA	AA	AA	AA	AA	AA	AA	AB	AA	AA	AA	AA	AB	NoCall	NoCall	AB	AB	AB	NoCall	NoCall	AB	AB	AB	AB	NoCall	NoCall	AB	AB	AB	NoCall	BB	AA	AB	AB	AB	AA	AB	AB	AB	AB	AB	AB	AA	AA	AA
AX-297143168	BB	NoCall	BB	BB	BB	BB	BB	NoCall	BB	BB	BB	BB	BB	BB	BB	BB	BB	BB	BB	BB	BB	BB	BB	NoCall	BB	BB	BB	BB	BB	BB	BB	BB	BB	BB	AB	AB	AA	AA	AB	AB	AB	AB	AB	AB	AB	AB	AB	AB	AB
AX-299499768	AA	AA	AA	AA	AA	AA	AA	AA	AA	AA	AA	AA	AA	AA	AA	AA	AA	AA	AA	AA	AA	AA	AA	AA	AA	AA	AA	AA	AA	AA	AA	AA	AA	AA	BB	BB	BB	BB	NoCall	BB	BB	BB	AB	BB	BB	BB	BB	BB	BB
AX-297747291	BB	BB	BB	BB	BB	BB	BB	BB	BB	BB	NoCall	BB	BB	BB	BB	BB	BB	BB	BB	BB	BB	BB	BB	BB	BB	BB	BB	BB	BB	BB	BB	BB	BB	BB	BB	BB	BB	BB	BB	BB	BB	BB	BB	BB	BB	BB	BB	BB	BB
AX-299600915	NoCall	NoCall	BB	BB	BB	BB	BB	NoCall	NoCall	NoCall	BB	BB	BB	BB	NoCall	AB	BB	NoCall	AB	NoCall	BB	AB	NoCall	NoCall	AB	BB	BB	BB	BB	BB	NoCall	BB	NoCall	BB	AA	AB	AB	AB	AA	AB	BB	AB	AB	AB	AB	AB	BB	AB	BB
AX-297246806	BB	BB	BB	BB	BB	BB	BB	BB	BB	BB	BB	BB	BB	BB	BB	BB	BB	BB	BB	BB	BB	BB	BB	BB	BB	BB	BB	BB	BB	BB	BB	BB	BB	BB	BB	BB	BB	BB	BB	BB	BB	BB	BB	BB	BB	BB	BB	BB	BB
AX-299499772	AA	AA	AA	AA	AA	AA	AA	AA	AA	AA	AA	AA	AA	AA	AA	AA	AA	AA	AA	AA	AA	AA	AA	AA	AA	AA	AA	AA	AA	AA	AA	AA	AA	AA	AA	BB	AA	AA	BB	BB	AA	AA	AA	NoCall	AA	AB	AA	AA	AA
AX-297246817	BB	BB	BB	NoCall	BB	BB	BB	BB	BB	BB	BB	BB	BB	BB	NoCall	BB	NoCall	AB	AB	AB	NoCall	AB	AB	AB	NoCall	AB	AB	AB	AB	AB	NoCall	NoCall	AB	AB	AB	BB	BB	BB	BB	BB	BB	AB	BB	BB	BB	BB	BB	BB	BB
AX-299600933	BB	BB	AB	NoCall	NoCall	BB	BB	BB	NoCall	BB	AB	NoCall	AB	BB	NoCall	AB	AB	AB	AB	AB	AB	NoCall	AB	NoCall	AB	NoCall	NoCall	AB	BB	BB	AB	AB	NoCall	AB	NoCall	AB	BB	NoCall	AB	AB	NoCall	BB	BB	BB	AB	BB	BB	AB	AB
AX-299600941	AA	AA	AA	AA	AA	AA	AA	AA	AA	AA	NoCall	AA	AA	AA	AA	AA	NoCall	AA	NoCall	AA	AB	AA	AA	AB	AB	NoCall	NoCall	AB	NoCall	NoCall	AA	AA	AA	NoCall	AA	AA	AA	AA	AA	AA	AA	AA	AA	AA	AA	AA	AA	AA	AA
AX-299499776	AA	AA	AA	AA	AA	AA	AA	AA	NoCall	AA	AA	AA	NoCall	AA	AA	AA	AB	AB	BB	AB	BB	BB	AB	BB	BB	BB	AB	BB	AB	AB	BB	BB	AB	BB	BB	NoCall	BB	BB	BB	BB	BB	BB	BB	BB	BB	NoCall	BB	BB	BB
AX-297145760	BB	BB	BB	BB	BB	BB	BB	BB	BB	BB	BB	BB	BB	BB	BB	BB	BB	BB	BB	BB	BB	BB	BB	BB	BB	BB	BB	BB	BB	BB	BB	BB	BB	BB	BB	BB	BB	BB	BB	BB	BB	BB	BB	BB	BB	BB	BB	BB	BB
AX-297246894	AA	AA	AA	AA	AA	AA	AA	AA	AA	AA	AA	AA	AA	AA	AA	AA	NoCall	BB	NoCall	NoCall	BB	AB	BB	AB	AB	BB	BB	NoCall	BB	NoCall	BB	AB	BB	NoCall	BB	BB	BB	NoCall	BB	BB	BB	BB	BB	BB	BB	BB	BB	BB	BB
AX-297246913	NoCall	AA	NoCall	AB	AA	NoCall	AA	AA	NoCall	AA	AB	AB	AA	AA	AA	AA	AA	AA	AA	AA	AA	AA	AA	AA	AA	AA	AA	AA	AA	AA	AA	AA	AA	AA	AA	AA	AA	AA	AA	AA	AA	AA	AA	AA	AA	AA	AA	AA	AA
AX-299601031	BB	BB	BB	BB	BB	BB	BB	BB	BB	BB	BB	NoCall	BB	BB	BB	BB	NoCall	BB	NoCall	NoCall	BB	NoCall	BB	BB	NoCall	BB	NoCall	NoCall	BB	AB	BB	NoCall	NoCall	BB	BB	BB	BB	BB	BB	BB	BB	BB	BB	BB	BB	BB	BB	BB	BB
AX-297246935	AA	AA	AA	AA	AA	AA	AA	AA	AA	AA	AA	AA	AA	AA	AA	AA	AA	AA	AA	AA	AA	AA	AA	AA	AA	AA	AA	AA	AA	AA	AA	AA	AA	AA	AA	AA	AA	AA	AA	AA	AA	AA	AA	AA	AA	AA	AA	AA	AA
AX-299601058	BB	AB	NoCall	BB	BB	AB	AB	BB	AB	BB	AB	AB	NoCall	BB	BB	AB	AB	BB	BB	BB	BB	BB	BB	BB	NoCall	BB	BB	BB	BB	BB	BB	BB	BB	BB	BB	BB	BB	BB	NoCall	BB	BB	BB	BB	BB	BB	NoCall	AB	BB	BB
AX-299499789	AA	AA	AA	AA	AA	AA	AA	AA	AA	AA	AA	AA	AA	AA	AA	AA	BB	BB	BB	BB	BB	NoCall	BB	NoCall	BB	BB	BB	AB	BB	BB	BB	BB	AB	NoCall	BB	BB	BB	BB	BB	BB	BB	BB	BB	BB	BB	BB	BB	BB	BB
AX-299499791	BB	BB	BB	BB	BB	BB	BB	BB	BB	BB	BB	BB	BB	BB	BB	BB	BB	BB	BB	BB	BB	BB	BB	BB	BB	BB	BB	BB	BB	BB	BB	BB	BB	BB	BB	BB	BB	BB	BB	BB	BB	BB	BB	BB	BB	BB	BB	BB	BB
AX-299601105	AA	AA	AA	AA	AA	AA	AA	AA	AA	AA	AA	AA	AA	AA	AA	AA	AA	AA	AA	AA	AA	AA	AA	AA	AA	AA	AA	AA	AA	AA	AA	AA	AA	AA	AA	AA	AA	AA	AA	AA	AA	AA	AA	AA	AA	AA	AA	AA	AA
AX-299601106	AA	AB	AB	AB	AB	AB	AB	AB	AB	AB	AB	AB	AB	NoCall	AB	NoCall	AA	AA	AA	AA	AA	AA	AA	AA	AA	AA	AA	AA	AA	AA	AA	AA	AA	AA	BB	BB	BB	BB	BB	BB	BB	BB	BB	BB	BB	BB	BB	BB	BB
AX-299601158	AA	AA	AA	AA	AA	AA	AA	AA	AA	AA	AA	AA	AA	AA	AA	AA	AA	AA	AA	AA	AA	AA	AA	AA	AA	AA	AA	AA	AA	AA	AA	AA	AA	AA	AA	AA	AA	AA	AA	AA	AA	AA	AA	AA	AA	AA	AA	AA	AA
AX-297247064	OTV	OTV	OTV	OTV	OTV	OTV	OTV	OTV	OTV	OTV	OTV	OTV	OTV	OTV	OTV	AA	AA	AA	AA	AA	AA	AA	AA	AA	AA	AA	AA	AA	AA	AA	AA	AA	AA	AA	AA	AA	AA	AA	AA	AA	AA	AA	AA	AA	AA	AA	AA	AA	AA
AX-299601179	NoCall	AA	AB	NoCall	AB	AA	AB	NoCall	AB	AB	NoCall	NoCall	AB	NoCall	AB	AB	AA	AA	AA	AA	AA	AA	AA	AA	AA	AA	AA	AA	AA	AA	AA	AA	AA	AA	AA	AA	AA	AA	AA	AA	AA	AA	AA	AA	AA	AA	AA	AA	AA
AX-297247105	BB	BB	BB	BB	BB	BB	BB	BB	BB	BB	BB	BB	BB	BB	BB	BB	BB	BB	BB	BB	BB	BB	BB	BB	BB	BB	BB	BB	BB	BB	BB	BB	BB	BB	BB	BB	BB	BB	AA	BB	BB	BB	BB	AB	BB	BB	BB	BB	AB
AX-297247111	AA	AA	AA	AA	AA	AA	AA	AA	AA	AA	AA	AA	AA	AA	AA	AA	AA	AA	AA	AA	AA	AA	AA	AA	AA	AA	AA	AA	AA	AA	AA	AA	NoCall	AA	AB	AB	NoCall	AB	AA	AB	AB	AB	AB	AA	AB	NoCall	AB	AB	AA
AX-299601224	AA	AA	AA	AA	AA	AA	AA	AA	AA	AA	AA	AA	AA	AA	AA	AA	NoCall	BB	NoCall	BB	BB	BB	NoCall	AB	NoCall	NoCall	BB	NoCall	BB	BB	BB	BB	BB	NoCall	BB	BB	BB	BB	BB	BB	NoCall	BB	BB	BB	BB	BB	BB	BB	BB
AX-297247191	BB	BB	BB	BB	BB	BB	BB	BB	BB	BB	BB	BB	BB	BB	BB	BB	AB	NoCall	AB	BB	BB	NoCall	BB	AB	AB	AB	BB	AB	BB	BB	AB	AB	BB	NoCall	AA	AA	AA	AA	AA	AA	AA	AA	AA	AA	AA	AA	AA	AA	AA
AX-297145798	AA	AA	AA	AA	AA	AA	AA	AA	AA	AA	AA	AA	AA	AA	AA	AA	AB	NoCall	AB	AB	BB	AB	AB	AB	NoCall	AB	AB	AB	BB	BB	NoCall	AB	AB	BB	BB	NoCall	BB	BB	BB	AB	BB	BB	NoCall	BB	BB	BB	BB	BB	BB
AX-297247214	AB	AB	AB	AB	AB	AB	AB	AB	AB	AB	AB	AB	AB	AB	NoCall	AB	AA	AA	AA	AA	AA	AA	AA	AA	AA	AA	AA	AA	AA	AA	AA	AA	AA	AA	BB	BB	BB	BB	BB	BB	NoCall	BB	BB	AB	BB	BB	BB	BB	BB
AX-299601356	AA	AA	AA	AA	AA	AA	AA	AA	AA	AA	AA	AA	AA	AA	AA	AA	AB	AA	AA	AA	AA	AA	AA	AA	AA	AA	AA	AA	AA	AA	AA	NoCall	AA	AA	AA	AA	AA	AA	AA	AA	AA	AA	AA	AA	AA	AA	AA	AA	AA
AX-299499835	BB	BB	BB	BB	BB	BB	BB	BB	BB	BB	BB	BB	BB	BB	BB	BB	BB	BB	BB	BB	BB	BB	BB	BB	BB	BB	BB	BB	BB	BB	BB	BB	BB	BB	BB	BB	BB	BB	AB	BB	BB	BB	AB	AB	BB	BB	BB	AB	AB
AX-300102848	BB	BB	BB	BB	BB	BB	BB	BB	BB	BB	BB	BB	BB	BB	BB	BB	BB	BB	BB	BB	BB	BB	BB	BB	BB	BB	BB	BB	BB	BB	BB	BB	BB	BB	BB	BB	BB	BB	BB	BB	BB	BB	BB	BB	BB	BB	BB	BB	BB
AX-297247588	BB	BB	BB	AB	BB	BB	BB	BB	BB	BB	BB	BB	BB	AB	AB	BB	BB	BB	AB	AB	AB	AB	BB	AB	AB	AB	BB	AB	AB	AB	NoCall	AB	BB	AB	AB	BB	BB	BB	BB	BB	BB	AB	BB	BB	NoCall	BB	BB	BB	BB
AX-300103248	AA	AA	AA	AA	AA	AA	AA	AA	AA	AA	NoCall	AA	AA	AA	AA	AA	AA	AA	AA	AA	AA	AA	AA	AA	AA	AA	AA	AA	AA	AA	AA	AA	AA	AA	AA	AB	AB	AB	NoCall	AB	AB	AA	AB	AA	NoCall	AA	AA	AA	AA
AX-297749155	AA	AA	AA	AA	AA	AA	AA	AA	AA	AA	AA	AA	AA	AA	AA	AA	BB	AB	BB	BB	BB	BB	AB	BB	BB	BB	BB	BB	BB	BB	BB	BB	BB	BB	BB	BB	BB	BB	BB	BB	BB	BB	BB	BB	BB	BB	BB	BB	BB
AX-297247663	AA	AA	AA	AA	AA	AA	AA	AA	AA	AA	AA	AA	AA	AA	AA	AA	AA	AA	AA	AA	AA	AA	AA	AB	AA	AA	AA	NoCall	AA	AA	NoCall	AA	AA	AA	AA	AA	AA	AA	AA	AA	AA	AA	AA	AA	AA	AA	AA	AA	AA
AX-300103406	AA	AA	AA	AA	AA	AA	AA	AA	AA	AA	AA	AA	AA	AA	AA	AA	AA	AA	AA	AA	AA	AA	AA	AA	AA	AA	AA	AA	AA	AA	AA	AA	AA	AA	AA	AA	AB	AB	AA	AA	AA	AA	AA	AA	AA	AA	AA	AA	AA
AX-297247692	OTV	OTV	OTV	OTV	OTV	OTV	OTV	OTV	OTV	OTV	OTV	OTV	OTV	OTV	OTV	NoCall	BB	BB	BB	BB	BB	BB	BB	BB	BB	BB	AB	BB	BB	BB	BB	BB	BB	BB	BB	BB	BB	BB	BB	BB	BB	BB	BB	BB	BB	BB	BB	BB	BB
AX-297145852	BB	BB	BB	BB	BB	BB	BB	BB	BB	BB	BB	BB	BB	BB	BB	BB	BB	BB	BB	BB	BB	BB	BB	BB	BB	BB	BB	BB	BB	BB	BB	BB	BB	BB	BB	BB	BB	BB	BB	BB	BB	BB	BB	BB	BB	BB	BB	BB	BB
AX-299499876	BB	BB	BB	BB	BB	BB	BB	BB	BB	BB	BB	BB	BB	BB	BB	BB	BB	BB	BB	BB	BB	BB	BB	BB	NoCall	BB	BB	BB	BB	BB	BB	BB	BB	BB	AA	AA	AA	AA	AA	AA	AA	AA	AA	AB	AA	AB	AA	AA	AB
AX-299601859	AA	AA	AA	AA	AA	AA	AA	AA	AA	AA	AA	AA	AA	AA	AA	AA	AA	AA	AA	AA	AA	AA	AA	AA	AA	AA	AA	AA	BB	BB	AA	AA	AA	AA	BB	BB	BB	BB	AB	BB	BB	BB	AB	AB	BB	BB	BB	AA	AB
AX-297247942	OTV	OTV	OTV	OTV	OTV	OTV	OTV	OTV	OTV	OTV	OTV	OTV	OTV	OTV	OTV	OTV	OTV	OTV	OTV	OTV	OTV	OTV	OTV	OTV	OTV	OTV	OTV	OTV	OTV	OTV	OTV	OTV	OTV	OTV	AA	AA	AA	AA	AA	AA	AA	AA	AA	AA	AA	AA	AA	BB	AA
AX-299499891	AA	AA	AA	AA	AA	AA	AA	AA	AA	AA	AA	AA	AA	AA	AA	AA	AA	AA	AA	AA	AA	AA	AA	AA	AA	AA	AA	AA	AA	AA	AA	AA	AA	AA	AA	AA	AA	AA	AA	AA	AA	AA	AA	AA	AA	AA	AA	AA	AA
AX-297247965	AA	AA	AA	AA	AA	AA	AA	AA	AA	AA	AA	AA	AA	AA	AA	AA	AA	AA	AA	AA	AA	AA	AA	AA	AA	AA	AA	AA	AA	AA	AA	AA	AA	AA	AA	AB	AB	AB	AA	AB	AA	AA	AA	AA	AA	AA	AA	AA	AA
AX-297247989	AA	BB	AA	AA	BB	AB	AA	BB	AB	BB	AB	AB	BB	AA	AB	AA	AA	AA	AA	AA	AA	AA	AA	AA	AA	AA	AA	AA	AA	AA	AA	AA	AA	AA	AA	AA	AA	AA	AA	AA	AA	AA	AA	AA	AA	AA	AA	AA	AA
AX-299602104	BB	BB	BB	BB	AB	BB	BB	BB	BB	BB	BB	BB	AB	BB	BB	BB	BB	BB	BB	BB	BB	BB	BB	BB	BB	BB	BB	BB	BB	BB	BB	BB	NoCall	BB	AA	AA	AA	AA	AA	AA	NoCall	AA	AA	AB	AB	AA	AB	BB	BB
AX-297248007	BB	BB	BB	NoCall	BB	BB	BB	BB	BB	BB	BB	BB	BB	BB	BB	BB	BB	BB	BB	BB	BB	BB	BB	BB	BB	BB	BB	BB	BB	BB	BB	BB	BB	BB	BB	BB	BB	BB	BB	BB	BB	BB	BB	BB	BB	BB	BB	BB	BB
AX-299602138	BB	BB	BB	BB	BB	BB	BB	BB	BB	BB	BB	BB	BB	BB	BB	BB	BB	BB	BB	BB	BB	BB	BB	BB	BB	BB	BB	BB	BB	BB	BB	BB	BB	BB	BB	BB	BB	BB	BB	BB	BB	BB	BB	AB	BB	BB	BB	BB	BB
AX-297248040	BB	BB	BB	BB	BB	BB	BB	BB	BB	BB	BB	BB	BB	BB	BB	BB	BB	BB	BB	BB	BB	BB	BB	BB	BB	BB	BB	BB	BB	BB	BB	BB	BB	BB	BB	BB	BB	BB	BB	BB	BB	BB	BB	BB	BB	BB	BB	BB	BB
AX-300104522	AA	AA	AA	AA	AA	AA	AA	AA	AA	AA	AA	AA	AA	AA	AA	AA	BB	BB	BB	BB	BB	BB	BB	BB	BB	BB	BB	BB	BB	BB	BB	BB	BB	BB	BB	BB	BB	BB	BB	BB	BB	BB	BB	BB	BB	BB	BB	BB	BB
AX-299602175	NoCall	NoCall	NoCall	NoCall	NoCall	BB	BB	AB	AB	AB	BB	BB	BB	NoCall	BB	BB	AB	NoCall	NoCall	BB	BB	NoCall	NoCall	BB	BB	BB	NoCall	BB	BB	BB	BB	BB	BB	BB	BB	BB	BB	BB	BB	BB	BB	BB	BB	BB	BB	BB	BB	BB	BB
AX-297248094	BB	AB	BB	BB	BB	BB	BB	BB	BB	BB	BB	BB	BB	BB	BB	BB	BB	BB	BB	BB	BB	BB	BB	BB	BB	BB	BB	BB	BB	BB	BB	BB	BB	BB	BB	BB	BB	BB	BB	BB	BB	BB	BB	BB	BB	BB	BB	AB	BB
AX-299602244	AA	AA	AA	AA	AA	AA	AA	AA	AA	AA	AA	AA	AA	AA	AA	AA	BB	BB	BB	BB	BB	BB	BB	BB	BB	BB	BB	BB	BB	BB	BB	BB	BB	BB	AB	AA	AA	AA	AA	AA	AA	AA	AB	AB	AA	AA	AA	AA	AA
AX-297248148	BB	BB	BB	BB	BB	BB	BB	BB	BB	BB	BB	BB	BB	BB	BB	BB	AA	AA	NoCall	AA	AA	AA	AA	AA	AA	AA	AA	AA	AA	AA	AA	AA	AB	AA	BB	BB	BB	BB	BB	BB	BB	BB	BB	BB	BB	BB	BB	BB	BB
AX-297248202	BB	BB	BB	BB	BB	BB	BB	BB	NoCall	BB	BB	BB	BB	BB	BB	BB	BB	BB	BB	BB	BB	BB	BB	BB	BB	BB	BB	BB	BB	BB	BB	BB	BB	BB	BB	AA	AA	AB	AB	NoCall	AB	BB	BB	AB	AB	NoCall	AB	NoCall	AB
AX-299602325	AA	AA	AA	AA	AA	AA	AA	AA	AA	AA	AA	AA	AA	AA	AA	AA	OTV	OTV	OTV	OTV	OTV	OTV	OTV	OTV	OTV	OTV	OTV	OTV	OTV	OTV	OTV	OTV	OTV	OTV	BB	BB	BB	BB	BB	BB	BB	BB	BB	BB	BB	BB	BB	BB	BB
AX-300105234	BB	BB	BB	BB	BB	BB	BB	BB	BB	BB	BB	BB	BB	BB	BB	BB	BB	BB	BB	BB	BB	BB	BB	BB	BB	BB	BB	BB	BB	BB	BB	BB	BB	BB	BB	BB	BB	BB	BB	BB	BB	BB	BB	BB	BB	BB	BB	BB	BB
AX-297248261	BB	BB	BB	BB	BB	BB	BB	BB	BB	BB	BB	BB	BB	BB	BB	BB	BB	BB	BB	BB	BB	BB	BB	BB	BB	BB	BB	BB	BB	BB	BB	BB	BB	BB	AA	AA	AA	AA	AA	AA	AA	AA	AA	AA	AA	AA	AA	AA	AA
AX-297248277	NoCall	BB	BB	BB	BB	NoCall	BB	BB	BB	BB	BB	BB	BB	BB	BB	AB	BB	BB	BB	BB	BB	BB	BB	BB	BB	BB	BB	BB	BB	BB	BB	BB	BB	BB	BB	AA	AA	AA	AA	AA	AB	AB	AA	AB	AA	AB	AA	AB	BB
AX-299499949	AB	AB	AB	BB	AB	AB	AB	AB	AB	NoCall	BB	NoCall	AB	NoCall	NoCall	AB	BB	BB	BB	BB	BB	BB	BB	BB	BB	BB	BB	BB	BB	BB	BB	BB	BB	BB	BB	BB	BB	BB	BB	BB	BB	BB	BB	BB	BB	BB	BB	BB	BB
AX-299602410	BB	BB	BB	BB	BB	BB	BB	BB	BB	BB	BB	BB	BB	BB	BB	BB	BB	BB	BB	BB	BB	BB	BB	BB	BB	BB	BB	BB	BB	BB	BB	BB	BB	BB	BB	BB	BB	BB	BB	BB	BB	BB	BB	BB	BB	BB	BB	BB	BB
AX-297248305	AB	AA	AA	AB	AB	AB	AB	AB	BB	AA	AA	AA	AB	AB	AB	AA	BB	BB	BB	BB	BB	BB	BB	BB	BB	BB	BB	BB	BB	BB	BB	BB	BB	BB	BB	BB	BB	BB	AB	BB	BB	AB	AB	BB	AB	BB	AB	BB	NoCall
AX-297751353	BB	NoCall	BB	BB	BB	BB	BB	BB	BB	BB	BB	BB	BB	BB	BB	BB	AB	AB	AB	AB	AB	AB	AB	AB	AB	AB	AB	AB	AB	AB	AB	AB	AB	AB	BB	BB	BB	BB	BB	BB	BB	BB	BB	BB	BB	NoCall	BB	BB	BB
AX-299602488	BB	BB	BB	AB	NoCall	BB	BB	BB	NoCall	BB	BB	BB	BB	BB	BB	BB	AB	BB	AB	BB	AB	AB	BB	AB	AB	AB	BB	AB	NoCall	BB	AB	AB	BB	AB	BB	BB	BB	BB	BB	BB	BB	BB	BB	BB	BB	BB	BB	BB	BB
AX-297248424	AA	AA	AA	AA	AA	AA	AA	AA	AA	AA	AA	AA	AA	AA	AA	AA	AA	AA	AA	AA	AA	AA	NoCall	AA	NoCall	AA	AB	AB	AA	AA	AA	NoCall	AB	AB	AA	AA	AA	AA	AA	AA	AA	AA	AA	AA	AA	AA	AA	AA	AA
AX-300105877	AA	AA	AA	AA	AA	AA	AA	AA	AA	AA	AA	AA	AA	AA	AA	AA	AA	AA	AA	AA	AA	AA	AA	AA	AA	AA	AA	AA	AA	AA	AA	AA	AA	AA	AA	AA	AB	AB	AA	AA	AA	AA	AA	AA	AA	AB	AA	AA	AA
AX-297752119	AB	BB	AA	AA	BB	AB	AB	AB	AB	AA	NoCall	AA	AA	AB	AA	AA	BB	BB	BB	BB	BB	BB	BB	BB	BB	BB	BB	BB	BB	BB	BB	BB	BB	BB	BB	BB	BB	BB	BB	BB	BB	BB	BB	BB	BB	BB	BB	BB	BB
AX-297248572	BB	BB	BB	BB	BB	BB	BB	BB	BB	BB	BB	BB	BB	BB	BB	NoCall	AB	BB	AB	BB	AB	AB	BB	AB	AB	AB	BB	AB	AB	AB	AB	NoCall	BB	AB	BB	BB	NoCall	AA	BB	BB	BB	BB	BB	BB	BB	BB	AB	AA	NoCall
AX-300106570	AA	AA	AA	AA	AA	AA	AA	AA	AA	AA	AA	AA	AA	AA	AA	AA	AA	AA	AA	AA	AA	AA	AA	AA	AA	AA	AA	AA	AA	AA	AA	AA	AA	AA	BB	BB	BB	BB	BB	BB	BB	BB	BB	BB	BB	BB	BB	BB	BB
AX-297248612	AA	AA	AA	AA	AA	AA	AA	AA	AA	AA	AA	AA	AA	AA	AA	AA	AA	AA	AA	AA	AA	AA	AA	AA	AA	AA	AA	AA	AA	AA	AA	AA	NoCall	AA	AA	AB	AA	AA	AA	AB	AA	AB	AA	AA	AB	AA	AB	AA	AA
AX-299602801	AA	AA	AA	AA	AA	AA	AA	AA	AA	AA	AB	AA	AA	AA	AA	AA	AB	AA	AB	NoCall	NoCall	AB	AB	AB	AB	AB	AB	AA	AB	AB	AA	AA	AB	AB	AA	AA	AA	AA	AA	AA	AA	AA	AA	AA	AA	AA	AA	AA	AA
AX-299602826	AA	AA	AB	AB	NoCall	BB	AA	AA	AB	AA	AA	BB	NoCall	BB	AB	BB	NoCall	BB	BB	BB	BB	BB	BB	BB	BB	BB	BB	BB	AB	BB	BB	BB	BB	BB	BB	BB	BB	BB	BB	BB	BB	BB	BB	BB	BB	BB	BB	BB	BB
AX-299602833	AB	AB	AB	AA	AA	AA	AB	AB	AA	AB	AB	AA	AB	AA	NoCall	AB	AA	AB	AB	AB	AA	AA	NoCall	AA	AB	AA	AB	AA	AA	AA	AA	AA	AA	AB	BB	BB	BB	BB	BB	BB	BB	AB	AB	AB	BB	AB	BB	BB	AB
AX-297248906	NoCall	AA	AA	NoCall	AB	AB	AB	AA	AB	AA	AB	AB	AB	AA	AB	AA	AA	AA	AA	AA	AA	AA	AA	AA	AA	AA	AA	AA	AA	AA	AA	AA	AA	AA	BB	BB	BB	BB	BB	BB	BB	BB	BB	BB	BB	BB	NoCall	BB	BB
AX-299603044	AA	AA	AA	AA	AA	AA	AA	AA	AA	AA	AA	AA	AA	AA	AA	AA	NoCall	BB	BB	BB	BB	BB	BB	BB	BB	BB	BB	BB	BB	BB	BB	BB	BB	BB	AA	AA	AA	NoCall	AB	AA	BB	AA	AB	AA	AB	AA	AB	BB	BB
AX-297248933	BB	BB	BB	BB	BB	BB	BB	BB	BB	BB	BB	BB	BB	BB	BB	BB	BB	BB	BB	BB	BB	BB	BB	BB	BB	BB	BB	BB	BB	BB	BB	BB	BB	BB	AA	AA	AA	AA	AA	AA	AA	AA	AA	AA	AA	AA	AA	AA	AA
AX-297248941	BB	BB	BB	BB	BB	BB	BB	BB	BB	BB	BB	BB	BB	BB	BB	BB	BB	BB	BB	BB	BB	NoCall	BB	BB	BB	BB	BB	BB	BB	BB	BB	BB	BB	BB	BB	AB	BB	BB	NoCall	BB	NoCall	BB	BB	NoCall	BB	BB	NoCall	BB	BB
AX-297248943	BB	AB	NoCall	AB	BB	AB	BB	AB	AB	BB	AB	BB	AB	BB	BB	BB	BB	BB	BB	BB	BB	BB	BB	BB	BB	BB	BB	BB	BB	BB	BB	BB	BB	BB	AB	AB	AA	AA	BB	AB	AB	AA	BB	AB	AA	AB	AA	AB	AA
AX-297248947	AB	BB	AA	AB	AB	AB	AB	AB	BB	BB	AB	AB	AB	AB	AB	AA	NoCall	NoCall	AB	NoCall	AA	AB	NoCall	NoCall	AB	NoCall	NoCall	NoCall	AA	AA	AA	AA	NoCall	AA	AA	AA	AA	AA	AA	AA	AA	AA	AA	AA	AB	AA	AB	AB	AA
AX-297248965	AB	AB	AB	AB	AB	AB	AB	AB	AB	AB	AB	AB	AB	AB	AB	AB	AA	AA	AA	AA	AA	AA	AA	AA	AA	AA	AA	AA	AA	AA	AA	AA	AA	AA	AA	AA	AA	AA	AA	AA	AA	AA	AA	AA	AA	AA	AA	AA	AA
AX-297249099	AB	BB	AB	AB	AB	BB	NoCall	AB	AB	NoCall	NoCall	BB	AB	AB	AB	NoCall	BB	BB	BB	BB	BB	BB	BB	BB	BB	BB	BB	BB	BB	BB	BB	BB	BB	BB	BB	NoCall	BB	BB	BB	NoCall	BB	BB	BB	BB	BB	BB	BB	BB	BB
AX-299603212	BB	NoCall	BB	BB	NoCall	BB	AB	AB	BB	AB	BB	NoCall	NoCall	AB	NoCall	AB	BB	BB	BB	BB	BB	BB	BB	BB	BB	BB	BB	BB	BB	BB	BB	BB	BB	BB	BB	AB	BB	BB	AB	BB	BB	BB	BB	NoCall	BB	BB	BB	BB	BB
AX-299603225	AA	AA	AA	AA	AA	AA	AA	AA	AA	AA	AA	AA	AA	NoCall	AA	AA	AA	AA	AA	AA	AA	AA	AA	AA	AA	AA	AA	AA	AA	AA	AA	AA	AA	AA	BB	BB	BB	BB	BB	BB	BB	BB	BB	BB	BB	BB	BB	BB	BB
AX-297249130	AB	BB	BB	BB	BB	BB	BB	BB	BB	BB	BB	NoCall	BB	BB	BB	BB	BB	BB	BB	BB	BB	BB	BB	BB	BB	BB	BB	BB	BB	BB	BB	BB	BB	BB	AB	AB	AB	AB	AA	AB	AB	AB	NoCall	AB	AB	AA	AB	AB	AB
AX-297249133	AA	AA	AA	AA	AA	AA	AA	AA	AA	AA	AA	AA	AA	AA	AA	AA	AA	AA	AA	AA	AA	AA	AA	AA	AA	AA	AA	AA	AA	AA	AA	AA	AA	AA	AB	BB	BB	BB	AB	BB	AB	AA	AB	NoCall	AA	AA	AA	BB	BB
AX-297249142	NoCall	AA	AA	AA	AA	NoCall	AA	AA	AA	AA	AA	AA	AA	AA	AA	AA	AA	AA	AA	AA	AA	AA	AA	AA	AA	AA	AA	AA	AA	AA	AA	AA	AA	AA	AA	AA	BB	BB	AA	AA	AA	AA	AA	AA	AA	AA	AA	AA	AA
AX-299603267	AB	AB	AB	AB	AB	NoCall	AB	NoCall	AB	AB	AA	AB	AB	AB	AB	AB	AB	BB	NoCall	BB	BB	NoCall	BB	NoCall	BB	AB	AB	NoCall	BB	BB	BB	BB	NoCall	BB	BB	BB	BB	BB	BB	BB	BB	BB	BB	BB	BB	BB	BB	BB	BB
AX-299603279	NoCall	AB	AB	NoCall	AB	AA	AB	NoCall	BB	AB	NoCall	AA	AA	NoCall	NoCall	AA	BB	BB	BB	BB	BB	NoCall	BB	BB	BB	BB	BB	BB	BB	BB	BB	BB	BB	BB	NoCall	AB	BB	BB	BB	AB	BB	BB	BB	BB	AA	BB	NoCall	BB	BB
AX-299603441	BB	BB	BB	BB	BB	BB	BB	BB	BB	BB	BB	BB	BB	BB	BB	BB	BB	BB	BB	BB	BB	BB	BB	BB	BB	BB	BB	BB	BB	BB	BB	BB	BB	BB	BB	BB	BB	BB	BB	BB	BB	BB	BB	BB	BB	BB	BB	BB	BB
AX-297755051	BB	BB	BB	BB	BB	BB	BB	BB	BB	BB	BB	BB	BB	BB	BB	BB	BB	BB	BB	BB	BB	BB	BB	BB	BB	BB	BB	BB	BB	BB	BB	BB	BB	BB	BB	BB	BB	BB	BB	BB	BB	BB	BB	BB	BB	AB	BB	BB	BB
AX-297249493	BB	BB	BB	BB	BB	NoCall	BB	BB	BB	NoCall	NoCall	BB	BB	BB	BB	BB	BB	BB	BB	BB	BB	BB	BB	BB	BB	BB	BB	BB	BB	BB	BB	BB	BB	BB	AB	AB	AA	AA	BB	AB	BB	AB	AB	BB	BB	AB	BB	AA	AA
AX-168332570	BB	AB	BB	BB	BB	BB	BB	BB	BB	AB	BB	BB	BB	BB	BB	BB	BB	BB	BB	BB	BB	BB	BB	BB	BB	BB	BB	BB	BB	BB	BB	BB	BB	BB	AB	AA	AA	AA	AA	AA	AB	AA	AA	AA	AB	AA	AB	AA	AA
AX-297249627	BB	BB	BB	BB	BB	BB	BB	BB	BB	BB	BB	BB	BB	BB	BB	BB	BB	BB	BB	BB	BB	BB	BB	BB	BB	BB	BB	BB	BB	BB	BB	BB	BB	BB	BB	BB	BB	BB	BB	BB	BB	BB	BB	BB	BB	BB	BB	BB	BB
AX-299603741	BB	BB	BB	BB	BB	BB	BB	BB	BB	BB	BB	BB	BB	BB	BB	BB	BB	BB	BB	BB	BB	BB	BB	BB	BB	BB	BB	BB	BB	BB	BB	BB	AB	BB	AB	BB	BB	BB	BB	BB	AB	BB	BB	BB	BB	BB	BB	BB	BB
AX-297249630	BB	BB	BB	BB	BB	BB	BB	BB	BB	BB	BB	BB	BB	BB	BB	BB	BB	BB	BB	BB	BB	BB	BB	BB	BB	BB	BB	BB	BB	BB	BB	BB	BB	BB	NoCall	BB	BB	BB	BB	BB	BB	BB	BB	BB	BB	BB	BB	BB	BB
AX-297249636	BB	BB	BB	BB	BB	BB	BB	BB	BB	BB	BB	BB	BB	BB	BB	BB	BB	BB	BB	BB	BB	BB	BB	BB	BB	BB	BB	BB	BB	BB	BB	BB	BB	BB	AA	NoCall	AA	AA	BB	AB	AA	AA	AB	AB	AB	AA	AB	AA	BB
AX-299500110	AA	AA	AA	AA	AA	AA	AA	AA	AA	AA	AA	AA	AA	AA	AA	AA	AA	AA	AA	AA	AA	AA	AA	AA	AA	AA	AA	AA	AA	AA	AA	AA	AA	AA	AB	AB	AA	AA	AB	AB	AA	AA	AA	AB	AA	AA	AA	AA	AA
AX-297249648	BB	BB	BB	BB	BB	BB	BB	BB	BB	BB	BB	BB	BB	BB	BB	BB	AA	AA	AA	AA	AA	AA	AA	AA	AA	AA	AA	AA	AA	AA	AA	AA	AA	AA	BB	BB	BB	BB	BB	BB	BB	BB	BB	BB	BB	BB	BB	BB	BB
AX-299500122	BB	AB	AB	AB	NoCall	AB	AB	AB	BB	AB	NoCall	BB	NoCall	AB	NoCall	BB	BB	BB	BB	BB	BB	BB	BB	BB	BB	BB	BB	BB	BB	BB	BB	BB	BB	BB	BB	BB	BB	BB	BB	BB	BB	BB	BB	BB	BB	BB	BB	BB	BB
AX-299603795	BB	BB	BB	BB	BB	BB	BB	BB	NoCall	BB	BB	BB	BB	BB	BB	BB	BB	BB	BB	BB	BB	BB	BB	BB	BB	BB	BB	BB	BB	BB	BB	BB	BB	BB	AA	AA	BB	BB	AB	AA	AB	AB	AB	AA	AB	AA	AB	AA	AA
AX-299603799	BB	BB	BB	BB	BB	BB	BB	BB	BB	BB	BB	NoCall	BB	BB	BB	BB	BB	BB	BB	BB	BB	BB	BB	BB	BB	BB	BB	BB	BB	BB	BB	BB	BB	BB	BB	BB	BB	BB	BB	BB	BB	BB	BB	BB	BB	AB	BB	BB	BB
AX-297146105	AB	AB	AA	NoCall	AB	AB	AB	AB	NoCall	BB	BB	AB	AB	AB	NoCall	AA	BB	BB	BB	BB	BB	BB	BB	BB	BB	BB	BB	BB	BB	BB	BB	BB	BB	BB	AA	AA	AA	AA	AA	AA	AA	AA	AA	AA	AA	AA	AA	AA	AA
AX-300109701	BB	BB	BB	BB	BB	BB	BB	BB	BB	BB	BB	BB	BB	BB	BB	BB	BB	BB	BB	BB	BB	BB	BB	BB	BB	BB	BB	BB	BB	BB	BB	BB	BB	BB	AA	AA	AA	AA	AA	AA	AA	AA	AA	AA	AA	AA	AA	AA	AA
AX-297146109	AB	AB	AB	AB	AB	AB	AB	AB	AB	AB	AB	AB	AB	AB	AB	AB	BB	BB	BB	BB	BB	BB	BB	BB	BB	BB	BB	BB	BB	BB	BB	BB	BB	BB	BB	BB	BB	BB	BB	BB	BB	BB	BB	BB	BB	BB	BB	BB	BB
AX-297249725	AA	AA	BB	AA	AA	AB	AB	AB	AB	AA	AB	AA	AA	AB	AB	BB	BB	BB	BB	BB	BB	BB	BB	BB	BB	BB	BB	BB	BB	BB	BB	BB	BB	BB	BB	AB	AA	AA	AA	AB	AA	AB	AB	AB	AB	BB	AB	AB	BB
AX-299500133	AA	AA	AA	AA	AA	AA	AA	AA	AA	AA	AA	AA	AA	AA	AA	AA	AA	AA	AA	AA	AA	AA	AA	AA	AA	AA	AA	AA	AA	AA	AA	AA	AA	AA	AA	AA	AA	AA	AA	AA	AA	AA	AA	AA	AA	AB	AA	AA	AA
AX-297249747	AA	AA	AA	AA	AA	AA	AA	AA	AA	AA	AA	AA	AA	AA	AA	AA	AA	AA	AA	AA	AA	AA	AA	AA	AA	AA	AA	AA	AA	AA	AA	AA	AA	AA	BB	BB	BB	BB	BB	BB	BB	BB	BB	BB	BB	AB	BB	BB	BB
AX-297146115	AA	AA	AA	AA	AA	AA	AA	AA	AA	AA	AA	AA	AA	AA	AA	AA	AA	AA	AA	AA	AA	AA	AA	AA	AA	AA	AA	AA	AA	AA	AA	AA	AA	AA	AA	AA	AA	AA	AA	AA	AA	AA	AA	AA	AA	AA	AA	AA	AA
AX-299500136	BB	BB	BB	BB	BB	BB	BB	BB	BB	BB	BB	BB	BB	BB	BB	BB	BB	BB	BB	BB	BB	BB	BB	BB	BB	BB	BB	BB	BB	BB	BB	BB	BB	BB	BB	BB	BB	BB	BB	BB	BB	BB	AB	BB	BB	BB	BB	BB	AA
AX-297249764	BB	BB	BB	BB	BB	BB	BB	AB	AB	BB	BB	BB	BB	BB	BB	BB	BB	BB	BB	BB	BB	BB	BB	BB	BB	BB	BB	BB	BB	BB	BB	BB	BB	BB	AA	AA	AA	AA	AA	AA	AA	AA	AA	AA	AA	AA	AA	AA	AA
AX-297146117	AA	AA	AA	AA	AA	AA	AA	AA	AA	AA	AA	AA	AA	AA	AA	AA	AA	AA	AA	AA	AA	AA	AA	NoCall	AA	AA	AA	AA	AA	AA	AA	AA	AA	AA	AA	AA	AA	AA	AA	AA	AA	AA	AA	AA	AA	AB	AA	AA	AA
AX-299603918	AB	BB	AB	BB	BB	BB	AA	AA	AB	AA	AA	BB	BB	AB	AA	AB	OTV	OTV	OTV	OTV	OTV	OTV	OTV	OTV	OTV	OTV	OTV	NoCall	OTV	OTV	OTV	OTV	OTV	OTV	AA	AA	AA	AA	AA	AA	AA	AA	AA	AA	AA	AA	AA	AA	AA
AX-299603935	AB	AB	AB	AB	AB	AB	AB	AB	AB	NoCall	AB	AB	NoCall	AB	AB	AB	BB	BB	BB	BB	BB	BB	BB	BB	BB	BB	BB	BB	BB	BB	BB	BB	BB	BB	AA	AA	AA	AA	AA	AA	AA	AA	AA	AA	AA	AA	AA	AA	AA
AX-297249874	BB	BB	BB	BB	BB	BB	BB	BB	BB	BB	BB	BB	BB	BB	BB	BB	BB	BB	BB	BB	BB	BB	BB	BB	BB	BB	BB	BB	BB	BB	BB	BB	BB	BB	AA	AA	AA	AA	AA	AA	AA	AA	AA	AA	AA	AA	AA	AA	AA
AX-297249931	BB	BB	NoCall	BB	BB	BB	BB	BB	BB	BB	BB	BB	BB	BB	BB	NoCall	AB	AB	BB	AB	NoCall	NoCall	NoCall	BB	BB	AB	NoCall	AB	AB	AB	NoCall	NoCall	AB	NoCall	AB	AB	BB	AB	AB	AB	AB	AB	AB	AB	NoCall	AB	AB	NoCall	AB
AX-299604046	AA	AA	AA	AA	AA	AB	AA	AB	AA	AA	AB	AA	AA	AA	AB	AA	NoCall	AA	AA	NoCall	AA	AA	NoCall	AA	AA	AA	AA	AA	AA	NoCall	NoCall	NoCall	AA	AA	AA	AA	AA	AA	AA	AA	AA	AA	AA	AA	AA	AA	AA	AA	AA
AX-299604050	AA	AA	AA	AA	AA	AA	AA	AA	AA	AA	AA	AA	AA	AA	AA	AA	NoCall	AA	AA	AA	AA	AA	AA	AA	AA	AA	AA	AA	AA	AA	AA	AA	AA	AA	BB	BB	BB	BB	BB	BB	BB	BB	BB	BB	BB	BB	BB	BB	BB
AX-299604101	BB	BB	BB	BB	BB	BB	BB	BB	BB	BB	BB	BB	BB	BB	BB	BB	BB	BB	BB	BB	BB	BB	BB	BB	BB	BB	BB	BB	BB	BB	BB	BB	BB	BB	AA	AB	BB	BB	BB	AB	BB	BB	BB	AB	AB	BB	AA	AB	BB
AX-297756211	NoCall	AB	AA	NoCall	AB	NoCall	NoCall	BB	AA	AA	AB	BB	AA	AB	NoCall	AA	AA	AA	AA	AA	AA	AA	AA	AA	AA	AA	AA	AA	AA	AA	AA	AA	AA	AA	BB	BB	BB	BB	BB	BB	BB	BB	BB	BB	BB	BB	BB	BB	BB
AX-297146173	BB	AB	BB	BB	BB	NoCall	BB	BB	BB	BB	BB	BB	BB	BB	BB	BB	BB	BB	BB	BB	BB	BB	BB	BB	BB	BB	BB	BB	BB	BB	BB	BB	BB	BB	BB	BB	BB	BB	BB	BB	BB	BB	BB	BB	BB	BB	BB	BB	BB
AX-299500203	BB	BB	BB	NoCall	BB	BB	BB	BB	BB	BB	BB	BB	BB	BB	BB	BB	BB	BB	BB	BB	BB	BB	BB	BB	BB	BB	BB	BB	BB	BB	BB	BB	BB	BB	BB	BB	BB	BB	BB	BB	BB	BB	BB	BB	BB	BB	BB	BB	BB
AX-299604157	AB	AB	AB	AA	BB	AB	AB	AB	BB	AB	BB	BB	AB	BB	AB	AB	NoCall	NoCall	BB	NoCall	NoCall	NoCall	NoCall	AB	NoCall	BB	NoCall	BB	NoCall	NoCall	BB	AB	AB	AB	BB	BB	BB	BB	NoCall	BB	AB	AB	BB	BB	NoCall	BB	NoCall	BB	NoCall
AX-297250054	AA	AA	AA	AA	AA	AA	AA	AA	AA	AA	AA	AA	AA	AA	AA	AA	AA	AA	AA	AA	AA	AA	AA	AA	AA	AA	AA	AA	AA	AA	AA	AA	AA	AA	AA	AA	AA	AA	AA	AA	AA	AA	AA	AA	AA	AA	AA	AA	AA
AX-299604165	BB	BB	BB	BB	BB	BB	BB	BB	BB	BB	BB	BB	BB	BB	BB	BB	BB	BB	BB	BB	BB	BB	BB	BB	BB	BB	BB	BB	BB	BB	BB	BB	BB	BB	BB	AB	BB	BB	BB	AB	AA	BB	BB	AB	AB	AA	AB	BB	BB
AX-297250056	BB	AB	BB	NoCall	AB	NoCall	BB	NoCall	AB	AB	AB	BB	BB	NoCall	AB	NoCall	NoCall	AB	AB	AB	AB	AB	AB	AB	AB	AB	AB	AB	NoCall	AB	AB	AB	AB	AB	BB	BB	NoCall	NoCall	BB	BB	BB	BB	BB	BB	BB	BB	BB	BB	BB
AX-299500216	AA	AA	AA	BB	AA	AA	BB	BB	BB	AA	AA	AA	AA	AA	BB	AA	BB	BB	BB	BB	BB	BB	BB	BB	BB	BB	BB	BB	BB	BB	BB	BB	BB	BB	AA	BB	BB	BB	AA	BB	AA	BB	AA	BB	AA	AA	AA	BB	NoCall
AX-299500225	BB	BB	BB	BB	BB	BB	BB	BB	AB	BB	BB	BB	BB	BB	BB	BB	BB	BB	BB	BB	BB	BB	BB	BB	BB	BB	BB	BB	BB	BB	BB	BB	BB	BB	BB	BB	NoCall	NoCall	NoCall	BB	AB	BB	BB	BB	AA	BB	AA	BB	AA
AX-299604257	BB	AB	AB	BB	BB	AB	AB	BB	AB	BB	BB	NoCall	BB	AB	NoCall	NoCall	BB	BB	BB	BB	BB	BB	BB	BB	BB	BB	BB	BB	BB	BB	BB	BB	BB	BB	AB	BB	BB	BB	BB	BB	AB	BB	BB	BB	BB	BB	BB	BB	BB
AX-299353129	BB	BB	BB	BB	BB	BB	BB	BB	BB	BB	BB	BB	BB	BB	BB	BB	BB	BB	BB	BB	BB	BB	BB	BB	BB	BB	BB	BB	BB	BB	BB	BB	BB	BB	AB	AA	AA	AA	AA	AA	AA	AB	AA	AA	AB	AA	AB	AA	AA
AX-297146207	BB	BB	BB	BB	BB	BB	BB	BB	BB	BB	BB	BB	BB	BB	BB	BB	BB	BB	BB	BB	BB	BB	BB	BB	BB	BB	BB	BB	BB	BB	BB	BB	BB	BB	BB	BB	BB	BB	BB	BB	BB	BB	BB	BB	BB	BB	BB	BB	BB
AX-297250162	AA	BB	NoCall	AB	AB	AB	BB	AB	BB	AB	AA	AB	AB	BB	NoCall	NoCall	AA	AA	AA	AA	AA	AA	AA	AA	AA	AA	AA	AA	AA	AA	AA	AA	AA	AA	BB	AB	AA	AA	BB	AB	AB	AA	BB	AA	AA	AB	AA	AB	AA
AX-297146210	BB	BB	BB	NoCall	BB	BB	BB	BB	BB	BB	BB	BB	BB	BB	BB	BB	BB	BB	BB	BB	BB	BB	BB	BB	BB	BB	BB	BB	BB	BB	BB	BB	BB	BB	BB	BB	BB	BB	BB	BB	BB	BB	BB	BB	BB	BB	BB	BB	BB
AX-297250175	AA	AA	AA	AA	AA	AA	AA	AA	AA	AA	NoCall	AA	AA	AA	AA	AA	AA	AA	AA	AA	AA	AA	AA	AA	AA	AA	AA	AA	AA	AA	AA	AA	AA	AA	AA	AA	AA	AA	AA	AA	AA	AA	AA	AA	AA	AA	AA	AA	AA
AX-299604288	BB	BB	BB	BB	BB	BB	BB	BB	BB	BB	BB	BB	BB	BB	BB	BB	BB	BB	BB	BB	BB	BB	NoCall	BB	AB	BB	BB	BB	BB	BB	BB	BB	BB	BB	BB	BB	BB	BB	BB	BB	BB	BB	BB	BB	BB	BB	BB	BB	BB
AX-299604289	BB	BB	BB	BB	BB	BB	BB	BB	BB	BB	BB	BB	BB	BB	BB	BB	BB	BB	BB	BB	BB	BB	NoCall	NoCall	BB	BB	BB	BB	BB	BB	BB	BB	BB	BB	BB	AB	AB	AB	AB	AB	AB	BB	AB	AB	BB	AB	NoCall	AB	AB
AX-297250186	AA	AA	AA	AA	AA	AA	AA	NoCall	AA	AA	AA	AA	AA	AA	AB	NoCall	AA	AA	AA	AA	AA	AA	AA	AA	AA	AA	AA	AA	AA	AA	AA	AA	AA	AA	AA	AA	AA	AA	AA	AA	AA	AA	AA	AA	AA	AA	AA	AA	AA
AX-299500231	AA	AA	AA	AA	AA	AA	AA	AA	AA	AA	AA	AA	AA	AA	AA	AA	AB	AB	AB	AB	AB	NoCall	AB	AB	NoCall	AB	AB	AB	AB	AB	AB	AB	AB	AB	AA	AA	BB	BB	BB	AA	AA	AA	BB	NoCall	AA	BB	AA	BB	BB
AX-299604314	BB	BB	BB	BB	BB	BB	BB	BB	BB	BB	BB	BB	BB	BB	BB	BB	AB	AA	AB	AA	AA	NoCall	NoCall	AB	AA	AA	AB	AB	AB	AB	AB	NoCall	AA	AA	BB	BB	AB	AB	AB	BB	BB	BB	NoCall	BB	BB	BB	BB	AB	AB
AX-297146221	AB	AB	AB	NoCall	AB	AB	AB	AB	AB	AB	NoCall	AB	AB	AB	NoCall	AB	AB	AB	AB	AB	AB	AB	NoCall	AB	AB	AB	AB	AB	AB	AB	NoCall	AA	AB	AB	AA	AA	AA	AA	AA	AA	AA	AA	AA	AA	AA	AA	AA	AA	AA
AX-299500245	AA	AA	AA	AA	AA	AA	AA	AA	AA	AA	AA	AA	AA	AA	AA	AA	AA	AA	AA	AA	AA	AA	AA	AA	AA	AA	AA	AA	AA	AA	AA	AA	AA	AA	AA	AA	AA	AA	AB	AA	AA	AA	AA	AA	AA	AA	AA	AB	AA
AX-297146228	AA	AA	AA	NoCall	AA	AA	AA	AA	NoCall	AA	NoCall	AA	AA	AA	AA	NoCall	AA	AA	AA	AA	AA	AA	AA	AA	AA	AA	AA	AA	AA	AA	AA	AA	AA	AA	AB	AA	AA	AA	AA	AA	AB	AB	AA	AB	AB	AA	AB	AA	AA
AX-297250373	BB	BB	BB	BB	BB	BB	NoCall	BB	NoCall	BB	BB	BB	BB	BB	BB	BB	BB	AB	BB	BB	BB	BB	BB	BB	BB	AB	NoCall	NoCall	BB	BB	BB	NoCall	NoCall	NoCall	AA	AA	AA	AA	AA	AA	AA	AA	AA	AA	AA	AA	AA	BB	AA
AX-299500249	AA	AA	AA	AA	AA	AA	AA	AA	AA	AA	AA	AA	AA	AA	AA	AA	BB	BB	BB	BB	BB	BB	BB	BB	BB	BB	BB	BB	BB	BB	BB	BB	BB	BB	AA	BB	AB	AB	AA	BB	AB	AB	AB	AA	AB	AA	AB	BB	AA
AX-299500250	AB	AB	AB	AB	AB	AB	AB	AB	AB	AB	NoCall	AB	AB	AB	AB	AB	AA	NoCall	AB	NoCall	AA	AB	AB	NoCall	AB	AA	AA	AA	NoCall	NoCall	AA	NoCall	NoCall	AA	NoCall	AA	AA	AA	AA	AA	AA	AA	AA	AA	AA	AA	AA	AA	AB
AX-297250384	BB	BB	BB	BB	BB	BB	BB	BB	BB	BB	BB	BB	BB	BB	BB	NoCall	AB	AB	AB	AB	AB	AB	AB	AB	AB	AB	AB	AB	AB	AB	AB	AB	AB	AB	BB	BB	BB	BB	BB	BB	BB	BB	BB	BB	BB	BB	BB	BB	BB
AX-297143277	BB	BB	BB	BB	BB	BB	BB	BB	BB	BB	BB	BB	BB	BB	BB	BB	BB	BB	BB	AB	BB	BB	BB	BB	BB	BB	AB	BB	BB	BB	BB	BB	BB	BB	AA	AB	AB	AB	BB	AB	BB	AA	AB	AB	AA	AA	AA	AA	AA
AX-297146236	AA	AA	AA	AA	AA	AA	AA	AA	AA	AA	AA	AA	AA	AA	AA	AA	AA	AA	AA	AA	AA	AA	AA	AA	AA	AA	AA	AA	AA	AA	AA	AA	AA	AA	BB	BB	BB	BB	AA	BB	AB	BB	AB	BB	BB	BB	BB	AA	BB
AX-168334438	BB	BB	BB	BB	BB	BB	BB	BB	BB	BB	BB	BB	BB	BB	BB	BB	BB	BB	BB	BB	BB	BB	BB	BB	BB	BB	BB	BB	BB	BB	BB	BB	BB	BB	BB	BB	BB	BB	AB	BB	BB	BB	AB	AB	NoCall	BB	BB	BB	BB
AX-297757044	BB	BB	BB	BB	BB	BB	BB	BB	BB	BB	BB	BB	BB	BB	BB	BB	BB	BB	BB	BB	BB	BB	BB	BB	BB	BB	BB	BB	BB	BB	BB	BB	BB	BB	BB	BB	BB	BB	BB	BB	BB	BB	BB	BB	BB	BB	BB	BB	BB
AX-297250422	BB	BB	BB	BB	BB	BB	BB	BB	BB	BB	BB	BB	BB	BB	BB	BB	AA	AA	AA	AA	AA	AA	AA	AA	AA	AA	AA	AA	AA	AA	AA	AA	AA	AA	AB	AA	AA	AA	AA	AA	AB	AB	AA	AA	AB	AA	AB	BB	AA
AX-297250435	AA	AA	AA	AA	AA	AA	AA	AA	AA	AA	AA	AA	AA	AA	AA	AA	AA	AA	AA	AA	AA	AA	AA	AA	AA	AA	AA	AA	AA	AA	AA	AA	AA	AA	BB	BB	BB	BB	BB	BB	BB	BB	BB	BB	BB	BB	BB	BB	BB
AX-297250439	NoCall	AB	NoCall	AB	NoCall	AB	AB	AB	AB	AB	AB	AB	AA	AB	AB	AB	NoCall	AB	AB	NoCall	AA	AB	NoCall	AB	AB	AB	AB	AB	NoCall	AB	AB	AB	AB	AB	AA	AA	AA	AA	AA	AA	AA	AA	AA	AA	AA	AA	AA	AA	AA
AX-300111306	BB	BB	BB	BB	BB	BB	BB	BB	BB	BB	BB	BB	BB	BB	BB	BB	NoCall	AB	AB	AB	AB	AB	AB	AB	AB	AB	AB	AB	AB	AB	AB	AB	AB	AB	BB	BB	BB	BB	AB	BB	BB	AB	AB	BB	BB	BB	BB	BB	BB
AX-299500269	BB	BB	BB	BB	BB	BB	BB	BB	BB	BB	BB	BB	BB	BB	BB	BB	BB	BB	BB	BB	BB	BB	BB	BB	BB	BB	BB	BB	BB	BB	BB	BB	BB	BB	AB	BB	AB	AB	NoCall	NoCall	AB	BB	AB	BB	AB	BB	AB	AB	BB
AX-299604613	BB	BB	BB	BB	BB	BB	BB	BB	BB	BB	BB	BB	BB	BB	BB	BB	BB	BB	BB	BB	BB	BB	BB	BB	BB	BB	BB	BB	BB	BB	BB	BB	BB	BB	BB	BB	BB	BB	BB	BB	BB	BB	BB	BB	BB	BB	BB	BB	BB
AX-299604616	AA	AA	AA	AA	AA	AA	AA	AA	AA	AA	AA	AA	AA	AA	AA	AA	AA	AA	AA	AA	AA	AA	AA	AA	AA	AA	AA	AA	AA	AA	AA	AA	AA	AA	AA	AA	AA	AA	AA	AA	AA	AA	AA	AA	AA	AA	AA	AA	AA
AX-297250519	AA	AA	AA	AA	AA	AA	AA	AA	AA	AA	AA	AA	AA	AA	AA	AA	AA	AA	AA	AA	AA	AA	AA	AA	AA	AA	AA	AA	AA	AA	AA	AA	AA	AA	BB	BB	BB	BB	BB	BB	BB	BB	BB	BB	BB	BB	BB	BB	BB
AX-297146256	AA	AB	AA	AA	AB	AA	AB	NoCall	AA	AA	AB	AB	AB	NoCall	AB	NoCall	AA	AA	AA	AA	AA	AA	AA	AA	AA	AA	AA	AA	AA	AA	AA	AA	AA	AA	AA	AA	AA	AA	AA	AA	AA	AA	AA	AA	AA	AA	AA	AA	AA
AX-297143741	AA	AA	AA	AA	AA	AA	AA	AA	AA	AA	AA	AA	AA	AA	AA	AA	AA	AA	AA	AA	AA	AA	AA	AA	AA	AA	AA	AA	AA	AA	AA	AA	AA	AA	BB	BB	BB	BB	BB	BB	BB	BB	BB	BB	BB	BB	BB	BB	BB
AX-299500293	BB	AB	AB	AB	BB	BB	BB	BB	BB	AA	AB	AB	BB	BB	BB	AB	AB	AB	AB	BB	NoCall	AB	NoCall	BB	AB	NoCall	BB	AB	AB	AB	AB	AB	AB	AB	BB	BB	BB	BB	BB	BB	BB	BB	BB	BB	BB	BB	BB	BB	BB
AX-299604714	AA	AA	AA	AA	AA	AA	AA	AA	AA	AA	AA	AA	AA	AA	AA	AA	AA	AA	AA	AA	AA	AA	AA	AA	AA	AA	AA	AA	AA	AA	AA	AA	AA	AA	AA	AA	AA	AA	AA	AA	AA	AB	AA	BB	AB	AB	AB	AB	AA
AX-297146278	AA	AA	AA	AA	AA	AA	AA	AA	AA	AA	AA	AA	AA	AA	AA	AA	AA	AA	AA	AA	AA	AA	AA	AA	AA	AA	AA	AA	AA	AA	AA	AA	AA	AA	AA	AA	AA	AA	AA	AA	AA	AB	AA	AB	AB	AB	AB	AA	AA
AX-299604717	AA	AA	AA	AA	AA	AA	AA	AA	AA	AA	AA	AA	AA	AA	AA	AA	AA	AA	AA	AA	AA	AA	AA	AA	AA	AA	AA	AA	AA	AA	AA	AA	AA	AA	AA	AA	AA	AA	AA	AA	AA	AA	AA	AA	AA	AA	AA	AA	AA
AX-297250617	AA	AA	AA	AA	AA	AA	AA	AA	AA	AB	AB	AB	AA	AA	AA	AA	AB	AB	AB	AB	AB	AB	AB	AB	AB	AB	AB	AB	AB	AB	AB	AB	AB	AB	AB	AB	AB	AB	NoCall	AB	NoCall	AA	AB	AA	AB	AA	NoCall	AA	NoCall
AX-299500299	AA	AA	AA	AA	AA	AA	AA	AA	AA	AA	AA	AA	AA	AA	AA	AA	AB	AB	AB	AB	AB	AB	AB	AB	AB	AB	AB	AB	AB	AB	AB	AB	AB	AB	AA	AA	AA	AA	AA	AA	AA	AA	AA	AA	AA	AA	AA	AA	AA
AX-299604728	BB	BB	BB	BB	BB	BB	BB	BB	BB	BB	BB	NoCall	BB	BB	BB	BB	BB	BB	BB	BB	BB	BB	BB	BB	BB	BB	BB	BB	BB	NoCall	BB	BB	NoCall	BB	BB	BB	BB	BB	BB	BB	BB	BB	BB	BB	BB	BB	BB	BB	BB
AX-297146288	BB	BB	BB	BB	BB	BB	BB	BB	BB	BB	BB	BB	BB	BB	BB	BB	NoCall	BB	BB	BB	BB	NoCall	BB	AB	BB	BB	BB	AB	BB	BB	BB	AB	BB	BB	BB	BB	BB	BB	BB	BB	BB	BB	BB	BB	BB	BB	BB	BB	BB
AX-299604777	AA	AA	AA	AA	AA	AA	AA	AA	AA	AA	AA	AA	AA	AA	AA	AA	AA	AA	AA	AA	AA	AA	AA	AA	AA	AA	AA	AA	AA	AA	AA	AA	AA	AA	BB	BB	BB	BB	BB	BB	BB	BB	BB	BB	BB	BB	BB	BB	BB
AX-299500312	AA	NoCall	AB	NoCall	AB	AB	AB	AB	AA	AB	AB	AA	AA	NoCall	AA	NoCall	BB	AB	AB	NoCall	AB	AB	AB	NoCall	AB	AB	AB	BB	AB	AB	NoCall	AB	AB	AB	AA	AA	AA	NoCall	AA	AA	AA	AA	AA	BB	AA	AA	AA	AA	AA
AX-297250711	BB	BB	BB	BB	BB	BB	BB	BB	BB	BB	BB	BB	BB	BB	BB	BB	BB	BB	BB	BB	BB	BB	BB	BB	BB	BB	BB	BB	BB	BB	BB	BB	BB	BB	BB	BB	BB	BB	BB	BB	BB	BB	BB	BB	BB	BB	BB	BB	BB
AX-297250751	AB	BB	BB	AB	BB	BB	BB	AA	BB	AA	AB	BB	AB	BB	AB	BB	BB	BB	BB	BB	BB	BB	BB	BB	BB	BB	BB	BB	BB	BB	BB	BB	BB	BB	AA	AA	AA	AA	AA	AA	AA	AA	AA	AB	AA	AB	AA	AA	AA
AX-299604892	AA	AA	AA	AA	AA	AA	AA	AA	AA	AA	AA	AA	AA	AA	AA	NoCall	AA	AA	AA	AA	AA	AA	AA	AA	AA	AA	AA	AA	AA	AA	AA	AA	AA	AA	AB	AB	AA	AA	AA	AB	AA	AB	AA	AB	AB	AB	AB	AA	AA
AX-299500329	BB	BB	BB	BB	BB	BB	BB	BB	NoCall	BB	BB	BB	BB	BB	BB	BB	AA	AA	AA	AA	AA	AA	AA	AA	AA	AA	AA	AA	AA	AA	AA	AA	AA	AA	BB	BB	BB	BB	BB	BB	BB	BB	BB	BB	BB	BB	BB	BB	BB
AX-297146310	AA	AA	AA	AA	AA	AA	AA	AA	AA	AA	AA	AA	AA	AA	AA	AA	AA	AA	AA	AA	AA	AA	AA	AA	AA	AA	AA	AA	AA	AA	AA	AA	AA	AA	AA	AA	AA	AA	AA	AA	AA	AA	AA	AA	AA	AA	AA	AA	AA
AX-297250844	BB	BB	BB	BB	BB	BB	BB	BB	BB	BB	BB	BB	BB	BB	BB	BB	NoCall	BB	AB	AB	AB	AB	AB	AB	AB	AB	AB	AB	AB	NoCall	AB	AB	AB	NoCall	AA	AB	AA	AA	AA	AB	AA	AA	AA	AB	AA	AB	AA	AB	AA
AX-299500338	AA	AA	AA	AA	AA	AA	AA	AA	AA	AA	AA	AA	AA	AA	AA	AA	AA	AA	AA	AA	AA	AA	AA	AA	AA	AA	AA	AA	AA	AA	AA	AA	AA	AA	AA	AA	AA	AA	AA	AA	AA	AA	AA	AA	AA	AA	AA	AA	AA
AX-297250845	BB	BB	BB	BB	BB	BB	BB	BB	BB	BB	BB	BB	BB	BB	BB	BB	BB	BB	BB	BB	BB	BB	BB	BB	BB	BB	BB	BB	BB	BB	BB	BB	BB	BB	BB	BB	BB	BB	BB	BB	BB	BB	BB	BB	BB	BB	BB	BB	BB
AX-299500341	AA	AA	AA	AA	AA	AA	AA	AA	AA	AA	AA	AA	AA	AA	AA	AA	AA	AA	AA	AA	AA	AA	AA	AA	AA	AA	AA	AA	AA	AA	AA	AA	AA	AA	AA	AA	AA	AA	AA	AA	AA	AA	AA	AA	AA	AA	AA	AA	AA
AX-297758149	AB	AB	AB	AB	AB	AB	AB	AB	AB	AB	AB	AB	AB	AB	AB	AB	AB	AB	AB	AB	AB	AB	AB	AB	AB	AB	AB	AB	AB	AB	AB	AB	AB	AB	BB	BB	AB	AB	AB	BB	AB	AB	AB	AB	AB	AB	AB	BB	AB
AX-297146329	BB	BB	BB	BB	BB	BB	BB	BB	BB	BB	BB	BB	BB	BB	BB	BB	BB	BB	BB	BB	BB	BB	BB	BB	BB	BB	BB	BB	BB	BB	BB	BB	BB	BB	BB	BB	BB	BB	BB	BB	BB	BB	BB	BB	BB	BB	BB	BB	BB
AX-168333455	AA	AA	AA	AA	AA	AA	AA	AA	AA	AA	AA	AA	AA	AA	AA	AA	AA	AA	AA	AA	AA	AA	AA	AA	AA	AA	AA	AA	AA	AA	AA	AA	AA	AA	AB	BB	BB	BB	BB	BB	BB	AB	BB	BB	NoCall	BB	NoCall	AB	BB
AX-299500351	BB	BB	BB	BB	BB	BB	BB	BB	BB	BB	NoCall	BB	BB	BB	BB	BB	BB	NoCall	AB	NoCall	NoCall	BB	NoCall	AB	AB	BB	BB	NoCall	BB	BB	BB	NoCall	NoCall	BB	BB	BB	BB	BB	BB	BB	BB	BB	BB	BB	BB	BB	BB	BB	BB
AX-299500353	BB	BB	BB	BB	BB	BB	BB	BB	BB	BB	BB	BB	BB	BB	BB	BB	BB	BB	BB	BB	BB	BB	BB	BB	BB	BB	BB	BB	BB	BB	BB	BB	BB	BB	BB	BB	BB	BB	BB	BB	BB	BB	BB	BB	BB	BB	BB	BB	BB
AX-299605049	AA	BB	AA	AA	BB	BB	BB	BB	BB	AA	AA	BB	AA	BB	BB	AA	BB	BB	BB	BB	BB	BB	BB	BB	BB	BB	BB	BB	BB	BB	BB	BB	BB	BB	BB	BB	BB	BB	BB	BB	BB	BB	BB	AB	BB	BB	BB	BB	BB
AX-299605050	AA	AA	AA	AA	AA	AA	NoCall	AA	AA	AA	AA	AA	AA	AA	AA	AA	AB	AB	AB	AB	AB	AB	AB	AB	AB	AB	AB	AB	AB	AB	AB	AB	AB	AB	NoCall	AA	AA	AA	AA	AA	AA	AA	AA	BB	AA	AA	AA	AA	AA
AX-297146340	AA	AA	AA	AA	AA	AA	AA	AA	AA	AA	AA	AA	AA	AA	AA	AA	AA	AA	AA	AA	AA	AA	AA	AA	AA	AA	AA	AA	AA	AA	AA	AA	AA	AA	AB	AA	AA	AA	AA	AA	AA	AA	AA	AA	AA	AA	AA	AA	AA
AX-299605073	BB	BB	BB	BB	BB	BB	BB	AB	BB	BB	BB	BB	BB	BB	BB	BB	NoCall	BB	BB	BB	BB	BB	BB	NoCall	BB	BB	BB	BB	BB	BB	BB	BB	NoCall	BB	AB	BB	BB	BB	NoCall	BB	BB	NoCall	NoCall	BB	BB	BB	BB	BB	BB
AX-297250970	BB	BB	BB	BB	BB	BB	BB	BB	BB	BB	BB	BB	BB	BB	BB	BB	BB	BB	BB	BB	BB	BB	BB	BB	BB	BB	BB	BB	BB	BB	BB	BB	BB	BB	BB	BB	BB	BB	BB	BB	BB	BB	BB	BB	BB	BB	BB	BB	BB
AX-299500363	AA	AA	AA	AA	AA	NoCall	AA	AA	AA	AA	AB	AA	NoCall	AA	AA	AA	AA	AB	AB	AA	AA	AA	AB	AA	AA	AA	AA	AA	AA	AA	AA	AA	AA	AA	AB	NoCall	AA	AA	AB	NoCall	AB	AA	AB	NoCall	AA	AA	AA	AA	AB
AX-297250987	BB	BB	BB	BB	BB	BB	BB	BB	BB	BB	BB	BB	BB	BB	BB	BB	BB	BB	BB	BB	BB	BB	BB	BB	BB	BB	BB	BB	BB	BB	BB	BB	BB	BB	AA	AA	AA	AA	AA	AA	AA	AA	AA	AA	AA	AA	AA	AA	AA
AX-299500368	AA	AA	AA	AA	AA	AA	AA	AA	AA	AA	AA	AA	AA	AA	AA	AA	AA	AA	AA	AA	AA	AA	AA	AA	AA	AA	AA	AA	AA	AA	AA	AA	AA	AA	BB	BB	BB	BB	BB	BB	BB	BB	BB	BB	BB	BB	BB	BB	BB
AX-299605105	BB	BB	BB	BB	BB	NoCall	BB	BB	BB	BB	BB	BB	BB	BB	BB	BB	AB	BB	NoCall	BB	BB	BB	NoCall	NoCall	NoCall	BB	NoCall	BB	BB	NoCall	BB	BB	BB	BB	AA	AA	AA	AA	AA	AA	AA	AA	AA	AA	AA	AA	AA	AA	AA
AX-297251019	BB	BB	BB	BB	BB	BB	BB	BB	BB	BB	BB	BB	BB	BB	BB	BB	BB	BB	BB	BB	BB	BB	BB	BB	BB	BB	BB	BB	BB	BB	BB	BB	BB	BB	BB	BB	BB	BB	BB	BB	BB	BB	BB	BB	BB	BB	BB	BB	BB
AX-297251023	AA	AA	AA	AA	AA	NoCall	AA	AA	AA	AA	AB	AA	AA	AA	AA	AA	AA	AA	AA	AA	AA	AA	AA	AA	AB	AA	AA	AA	AA	AA	AA	AA	NoCall	AA	AA	AA	AA	AA	AA	AA	AA	AA	AA	AA	AA	AA	AA	AA	AA
AX-297758488	NoCall	NoCall	NoCall	BB	BB	NoCall	BB	BB	AB	NoCall	AB	BB	BB	BB	BB	BB	AB	AB	AB	AB	AB	AB	AB	AB	AB	AB	AB	AB	AB	AB	AB	AB	AB	AB	BB	BB	BB	BB	AB	BB	BB	BB	AB	BB	BB	BB	BB	BB	BB
AX-297251031	AB	AB	AB	AA	AB	AB	AB	AB	AB	AB	AB	AB	AB	AB	AB	AB	AA	AA	AA	AA	AA	AA	AA	AA	AA	AA	AA	AA	AA	AA	AA	AA	AA	AA	AA	AA	AA	AA	AA	AA	AA	AA	AA	AA	AA	AA	AA	AA	AA
AX-297146368	BB	BB	BB	BB	BB	BB	BB	BB	BB	BB	BB	BB	BB	BB	BB	NoCall	BB	BB	BB	BB	BB	BB	BB	BB	BB	BB	NoCall	NoCall	BB	BB	BB	BB	BB	BB	BB	BB	BB	BB	BB	BB	BB	BB	BB	BB	BB	BB	BB	BB	BB
AX-297146376	BB	BB	BB	BB	BB	BB	BB	NoCall	BB	BB	NoCall	AB	BB	BB	BB	BB	BB	BB	BB	NoCall	BB	BB	NoCall	AB	BB	BB	BB	BB	BB	NoCall	BB	BB	NoCall	BB	AA	AA	AA	AA	AA	AA	AA	AA	AA	AA	AA	AA	AA	AA	AA
AX-297251123	BB	BB	BB	BB	BB	BB	BB	BB	BB	BB	BB	BB	BB	BB	BB	BB	AA	AA	AA	AA	AA	AA	AA	AA	AA	AA	AA	AA	AA	AA	AA	AA	AA	AA	BB	AA	AA	AA	AB	AA	AB	AB	AB	AB	AB	AB	AB	AB	AA
AX-299500406	BB	BB	BB	BB	BB	BB	BB	BB	BB	BB	BB	BB	BB	BB	BB	BB	BB	BB	BB	BB	BB	BB	BB	BB	BB	BB	BB	BB	BB	BB	BB	BB	BB	BB	BB	BB	BB	BB	BB	BB	BB	BB	BB	BB	BB	BB	BB	BB	BB
AX-299605280	AA	AA	AA	AA	AA	AA	AA	AA	AA	AA	AA	AA	AA	AA	AA	AA	AA	AA	AA	AA	AA	AA	AA	AA	AA	AA	AA	AA	AA	AA	AA	AA	AA	AA	AA	AA	AA	AA	AA	AA	AA	AA	AA	AA	AA	AA	AA	AA	AA
AX-297146392	BB	BB	AA	AB	AA	BB	AA	AA	BB	AA	AB	AB	AA	BB	AB	AA	BB	BB	BB	BB	BB	BB	BB	NoCall	BB	BB	BB	BB	BB	BB	BB	BB	BB	BB	BB	BB	BB	BB	BB	BB	BB	BB	BB	BB	BB	BB	BB	BB	BB
AX-299605296	AA	AA	AA	AA	AA	AA	AA	AA	AA	AA	AA	AA	AA	AA	AA	AA	AA	AA	AA	AA	AA	AA	AA	AA	AA	AA	AA	AA	AA	AA	AA	AA	AA	AA	BB	AA	AB	AB	AB	AA	BB	AB	AA	AB	AB	BB	AB	AB	BB
AX-299605317	OTV	OTV	OTV	OTV	OTV	OTV	OTV	OTV	OTV	OTV	OTV	OTV	OTV	OTV	OTV	OTV	OTV	OTV	OTV	OTV	OTV	OTV	OTV	OTV	OTV	OTV	OTV	OTV	OTV	OTV	OTV	OTV	OTV	OTV	NoCall	BB	BB	BB	BB	BB	BB	BB	BB	BB	BB	BB	BB	BB	BB
AX-297251247	AA	AA	AA	AA	AA	AA	AA	AA	AA	AA	AA	AA	AA	AA	AA	AA	AA	AA	AA	AA	AA	AA	AA	AA	AA	AA	AA	AA	AA	AA	AA	AA	AA	AA	AA	AA	AB	AB	AA	AA	AA	AA	AA	AA	AA	AA	AA	AA	AA
AX-299500421	AA	AA	AA	AA	AA	AA	AA	AA	AA	AA	AA	AA	AA	AA	AA	AA	AB	AB	AB	AB	AB	AB	AB	AB	AB	AB	AB	AB	AB	AB	AB	AB	AB	AB	AA	AA	AA	AA	AA	AA	AA	AA	AA	AA	AA	AA	AA	AA	AA
AX-299605364	BB	AB	BB	BB	BB	BB	BB	BB	BB	BB	BB	BB	BB	NoCall	BB	BB	BB	BB	BB	BB	BB	BB	BB	BB	BB	BB	BB	BB	BB	BB	BB	BB	BB	BB	BB	BB	BB	BB	BB	BB	BB	BB	BB	BB	BB	BB	BB	BB	BB
AX-297146410	AA	AA	AA	AA	AA	AA	AA	AA	AA	AA	AA	AA	AA	AA	AA	AA	AA	AA	AA	AA	AA	AA	AA	AA	AA	AA	AA	AA	AA	AA	AA	AA	AA	AA	BB	AB	BB	BB	AB	AB	BB	BB	AB	BB	BB	BB	BB	AB	BB
AX-299500433	BB	BB	BB	BB	BB	BB	BB	BB	BB	BB	BB	BB	BB	BB	BB	BB	AA	AA	AA	AA	AA	AA	AA	AA	AA	AA	AA	AA	AA	AA	AA	AA	AA	AA	OTV	OTV	AA	AA	OTV	OTV	OTV	OTV	OTV	OTV	OTV	OTV	OTV	AA	OTV
AX-299500434	AA	AA	AA	AA	AA	AA	AA	AA	AA	AA	AA	AA	AA	AA	AA	AA	NoCall	AA	AA	AA	AA	AA	AA	AA	AA	NoCall	AA	AA	AA	AA	AA	AA	AA	AA	AA	AA	AA	AA	AA	AA	AA	AA	AA	AA	AA	AA	AA	AA	AA
AX-299500435	AB	AA	AB	BB	AA	AA	AA	AA	AB	AA	AA	AA	BB	AB	AA	NoCall	BB	BB	BB	BB	BB	BB	BB	BB	BB	BB	BB	BB	BB	BB	BB	BB	BB	BB	AA	AA	AB	AB	AA	AA	AA	AA	AA	AA	AA	AA	AA	AB	AA
AX-297251293	BB	BB	BB	BB	BB	NoCall	BB	BB	BB	BB	NoCall	BB	BB	BB	BB	BB	BB	BB	BB	BB	BB	BB	BB	BB	BB	BB	BB	BB	BB	BB	BB	BB	BB	BB	BB	BB	BB	BB	BB	BB	BB	BB	BB	BB	BB	BB	BB	BB	BB
AX-299500436	AA	AA	AA	AA	AA	AA	AA	AA	AA	AA	AA	AA	AA	AA	AA	AA	AA	AA	AA	AA	AA	AA	AA	AA	AA	AA	AA	AA	AA	AA	AA	AA	AA	AA	AA	AA	AA	AA	AA	AA	AA	AA	AA	AA	AA	AA	AA	AA	AA
AX-299500437	AB	NoCall	AB	AB	AB	AB	AB	AA	AB	AA	AB	AA	AB	AB	AA	AA	AB	AA	NoCall	NoCall	AA	AB	AA	AB	AB	AB	NoCall	AA	AA	AA	AA	AA	AA	AB	AA	AA	AA	AA	AA	AA	AA	AA	AA	AA	AA	AA	AA	AA	AA
AX-297251346	BB	BB	BB	BB	BB	BB	BB	BB	BB	BB	BB	BB	BB	BB	BB	BB	NoCall	BB	NoCall	BB	BB	BB	BB	BB	BB	BB	BB	BB	BB	BB	BB	NoCall	AB	BB	AB	AB	AB	AB	AB	AB	BB	AB	AA	BB	AB	AB	AB	BB	BB
AX-299605455	BB	AB	BB	BB	BB	BB	AB	BB	BB	AB	AB	AB	BB	BB	AB	BB	BB	BB	BB	BB	BB	BB	BB	BB	BB	BB	BB	BB	BB	BB	BB	BB	BB	BB	BB	BB	BB	BB	BB	BB	NoCall	BB	BB	NoCall	BB	BB	BB	AB	NoCall
AX-299605458	BB	BB	BB	BB	BB	BB	BB	BB	BB	BB	BB	BB	BB	BB	BB	BB	BB	BB	BB	BB	BB	BB	BB	BB	BB	BB	BB	BB	BB	BB	BB	BB	BB	BB	BB	AA	BB	BB	AB	AA	BB	BB	AA	BB	AB	BB	AB	AB	BB
AX-297251357	AA	AA	AA	NoCall	AA	AA	AA	AA	AA	AA	AB	AA	AA	AA	AA	AA	AA	AA	AA	AA	AA	AA	AA	AA	AA	AA	AA	AA	AA	AA	AA	AA	AA	AA	AA	AA	AA	AA	AA	AA	AA	AA	AA	AA	AA	AA	AA	AA	AA
AX-297251367	BB	BB	BB	BB	BB	BB	BB	BB	BB	BB	BB	BB	BB	BB	BB	BB	BB	BB	BB	BB	BB	BB	BB	BB	BB	BB	BB	BB	BB	BB	BB	BB	BB	BB	AA	NoCall	AB	AB	AB	AA	AA	AA	AB	AB	AB	AB	AB	NoCall	AB
AX-297146422	AA	AA	AA	AA	AA	AA	AA	AA	AA	AA	AA	AA	AA	AA	AA	AA	BB	BB	BB	BB	BB	BB	BB	BB	BB	BB	BB	BB	BB	BB	BB	BB	BB	BB	AB	AB	AA	AA	AA	AB	AB	AB	AB	AA	AB	AB	AB	AB	AA
AX-299500445	AA	AA	AA	AA	AA	AA	AA	AA	AA	AA	AA	AA	AA	AA	AA	AA	AA	NoCall	AA	AA	AA	AA	AA	AA	AA	AA	AA	AA	NoCall	AA	AA	AA	AA	AA	AB	AB	BB	BB	BB	AB	AB	AB	AB	BB	AB	AB	AB	AB	BB
AX-297251383	AA	AA	AA	OTV	AA	AA	AA	AA	AA	AA	OTV	OTV	AA	AA	OTV	AA	AA	AA	AA	AA	AA	AA	AA	AA	AA	AA	AA	AA	AA	AA	AA	AA	AA	AA	BB	BB	BB	BB	BB	BB	BB	BB	BB	BB	BB	BB	BB	BB	BB
AX-299605497	BB	BB	BB	BB	BB	BB	BB	BB	BB	BB	BB	BB	BB	BB	BB	NoCall	AA	AA	AA	AA	AA	AA	AA	AA	AA	AA	AA	AA	AA	AA	AA	AA	AA	AA	BB	BB	BB	BB	BB	BB	AB	BB	BB	BB	BB	BB	BB	BB	BB
AX-297146426	BB	BB	AB	BB	BB	AB	AB	BB	AB	NoCall	AB	BB	AB	BB	AB	AB	AA	AA	AA	AA	AA	AA	AA	AA	AB	AA	AA	AA	AA	AA	AA	AA	AA	AA	AA	AA	AA	AA	AA	AA	AA	AA	AA	AA	AA	AA	AA	AA	AA
AX-299500448	BB	BB	BB	BB	BB	BB	BB	BB	BB	BB	BB	BB	BB	BB	BB	BB	BB	BB	BB	BB	BB	BB	BB	BB	BB	BB	BB	BB	BB	BB	BB	BB	BB	BB	BB	BB	BB	BB	BB	BB	BB	BB	BB	BB	BB	BB	BB	BB	BB
AX-297146429	BB	BB	BB	BB	BB	BB	BB	BB	BB	BB	BB	BB	BB	BB	BB	BB	BB	BB	BB	BB	BB	BB	BB	BB	BB	BB	BB	BB	BB	BB	BB	BB	BB	BB	BB	BB	BB	BB	BB	BB	BB	BB	BB	BB	BB	BB	BB	BB	BB
AX-299605506	OTV	OTV	OTV	OTV	OTV	OTV	OTV	OTV	OTV	OTV	OTV	OTV	OTV	OTV	OTV	NoCall	AA	AA	AA	AA	AA	AA	AA	AA	AA	AA	AA	AA	AA	AA	AA	AA	AA	AA	AA	AA	AA	AA	BB	AA	AB	AA	AB	AA	AA	AB	AA	AA	BB
AX-299605508	BB	BB	BB	BB	BB	BB	BB	BB	BB	BB	BB	BB	BB	BB	BB	BB	BB	BB	BB	BB	BB	BB	BB	BB	BB	BB	BB	BB	BB	BB	BB	BB	BB	BB	BB	BB	BB	BB	BB	BB	BB	BB	BB	BB	BB	BB	BB	BB	BB
AX-299500451	AA	AA	AA	AA	AA	AA	AA	AA	AA	AA	AA	AA	AA	AA	AA	AA	AA	AA	AA	AA	AA	AA	AA	AA	AA	AA	AA	AA	AA	AA	AA	AA	AA	AA	AA	AA	AA	AA	AA	AA	AA	AA	AA	AA	AA	AA	AA	AA	AA
AX-299605522	BB	BB	BB	BB	BB	AB	BB	BB	BB	BB	AB	BB	BB	BB	BB	BB	BB	BB	BB	BB	BB	BB	BB	BB	BB	BB	BB	BB	BB	BB	BB	BB	BB	BB	BB	BB	BB	BB	BB	BB	BB	BB	BB	BB	BB	BB	BB	BB	BB
AX-297251420	NoCall	BB	AB	AB	BB	BB	NoCall	AB	BB	BB	AB	AB	BB	BB	BB	BB	BB	BB	BB	BB	BB	BB	BB	BB	BB	BB	BB	BB	BB	BB	BB	BB	BB	BB	BB	BB	BB	BB	BB	BB	BB	BB	BB	BB	BB	BB	BB	BB	BB
AX-297251425	AB	AB	AB	AB	AB	AB	AB	AB	AB	AB	AB	AB	AB	AB	AB	AB	AA	AA	AA	AA	AA	AA	AA	AA	AA	AA	AA	AA	AA	AA	AA	AA	AA	AA	AA	AA	AA	AA	AA	AA	AA	AA	AA	AA	AA	AA	AA	AA	AA
AX-297251444	AA	AA	AA	AA	AA	AA	AA	AA	AA	AA	AA	AA	AA	AA	AA	AA	BB	BB	BB	BB	BB	BB	BB	BB	BB	BB	BB	BB	BB	BB	BB	BB	BB	BB	BB	BB	BB	BB	BB	BB	BB	BB	BB	BB	BB	BB	BB	BB	BB
AX-299500456	AB	AB	AB	AB	AB	AB	AB	AB	AB	AB	AB	AB	AB	AB	AB	AB	BB	BB	BB	NoCall	BB	BB	NoCall	BB	AB	BB	NoCall	AB	AB	AB	BB	AB	NoCall	BB	AA	AA	AA	AA	AA	AA	AA	AA	AA	AA	AA	AA	AA	AA	AA
AX-297146437	AA	AA	AA	AA	AA	AA	AA	AA	AA	AA	AA	AA	AA	AA	AA	AA	AA	AA	AA	AA	AA	AA	AA	AA	AA	AA	AA	AA	AA	AA	AA	AA	AA	AA	AA	AA	AA	AA	AA	AA	AA	AA	AA	AA	AA	AA	AA	AA	AA
AX-299605580	BB	BB	BB	BB	BB	BB	BB	BB	BB	BB	BB	BB	BB	BB	BB	BB	BB	BB	BB	BB	BB	BB	BB	BB	BB	BB	BB	BB	BB	BB	BB	BB	BB	BB	BB	BB	BB	BB	BB	BB	BB	BB	BB	BB	BB	BB	BB	BB	BB
AX-297146442	BB	BB	BB	NoCall	BB	AB	BB	BB	BB	BB	BB	BB	BB	BB	BB	BB	AB	AB	AB	AB	AB	AB	AB	AB	AB	AB	AB	AB	AB	AB	AB	AB	AB	AB	BB	BB	BB	BB	BB	BB	BB	BB	BB	BB	BB	BB	BB	BB	BB
AX-299605592	BB	BB	BB	BB	BB	BB	BB	BB	BB	BB	BB	BB	BB	BB	BB	BB	BB	BB	BB	BB	BB	BB	BB	BB	BB	BB	BB	BB	BB	BB	BB	BB	BB	BB	BB	BB	BB	BB	BB	BB	AB	BB	BB	BB	BB	BB	BB	BB	BB
AX-299500464	NoCall	BB	BB	BB	BB	BB	BB	BB	BB	BB	BB	BB	BB	BB	NoCall	BB	AA	AA	AA	AA	AA	AA	AA	AA	AA	AA	AA	AA	AA	AA	AA	AA	AA	AA	BB	BB	BB	BB	BB	BB	BB	BB	BB	BB	BB	BB	BB	BB	BB
AX-299605600	BB	BB	BB	BB	BB	BB	BB	BB	BB	BB	BB	BB	BB	BB	BB	BB	BB	BB	BB	BB	BB	BB	BB	BB	BB	BB	BB	BB	BB	BB	BB	BB	BB	BB	BB	BB	BB	BB	BB	BB	BB	BB	BB	BB	AB	AB	AB	BB	BB
AX-299605603	BB	BB	BB	BB	BB	BB	BB	BB	BB	BB	BB	BB	BB	BB	BB	BB	BB	BB	BB	BB	BB	BB	BB	BB	BB	BB	BB	BB	BB	BB	BB	BB	BB	BB	BB	BB	BB	BB	BB	BB	BB	BB	BB	BB	BB	BB	BB	BB	BB
AX-297251498	BB	BB	BB	BB	BB	BB	BB	BB	BB	BB	BB	BB	BB	BB	BB	BB	BB	BB	BB	BB	BB	BB	BB	BB	BB	BB	BB	BB	BB	BB	BB	BB	BB	BB	BB	BB	BB	BB	BB	BB	BB	BB	BB	BB	BB	BB	BB	BB	BB
AX-299605607	AA	AA	NoCall	AA	AA	NoCall	AA	AB	AA	NoCall	NoCall	AA	AA	AA	AA	AA	AA	AA	AA	AA	AA	NoCall	AA	AA	AA	AA	AA	AA	AA	AA	AA	AA	AA	AA	AA	AA	AA	AA	AA	AA	AA	AA	AA	AA	AA	AA	AA	AA	AA
AX-297251504	BB	BB	BB	BB	BB	BB	BB	BB	BB	BB	BB	BB	BB	BB	BB	BB	BB	BB	BB	BB	BB	BB	BB	BB	BB	BB	BB	BB	BB	BB	BB	BB	BB	BB	BB	BB	BB	BB	BB	BB	BB	BB	BB	BB	BB	BB	BB	BB	BB
AX-297251505	BB	BB	BB	BB	BB	BB	BB	BB	BB	BB	BB	BB	BB	BB	BB	BB	BB	BB	BB	BB	BB	BB	BB	BB	BB	BB	BB	BB	BB	BB	BB	BB	BB	BB	BB	BB	BB	BB	BB	BB	NoCall	BB	BB	BB	BB	BB	BB	BB	BB
AX-297146448	AB	AA	AB	AB	NoCall	AB	AB	AB	AA	AB	AB	AA	AB	AA	AB	AB	AA	AA	AA	AA	AA	AA	AA	AA	AA	AA	AA	AA	AA	AA	AA	AA	AA	AA	AA	AA	AA	AA	AA	AA	AA	AA	AA	AA	AA	AA	AA	AA	AA
AX-299500473	AA	AA	AA	AA	AA	AA	AA	AA	AA	AA	AA	AA	AA	AA	AA	AA	AB	AB	NoCall	AB	AB	NoCall	AB	AB	NoCall	AB	AB	AB	AB	AB	AB	AB	AB	AB	AA	AA	AA	AA	AA	AA	AA	AA	AA	AA	AA	AA	AA	AA	AA
AX-297251548	BB	BB	BB	BB	BB	BB	BB	BB	BB	BB	BB	BB	BB	BB	BB	BB	BB	BB	BB	BB	NoCall	BB	BB	NoCall	NoCall	NoCall	BB	BB	NoCall	BB	BB	BB	NoCall	BB	NoCall	AB	AB	AB	AB	AB	AB	AB	AB	AB	AB	NoCall	AB	AB	AB
AX-297146457	BB	BB	BB	BB	BB	BB	BB	BB	BB	BB	BB	BB	BB	BB	BB	BB	AA	AA	AA	AA	AA	AA	AA	AA	AA	AA	AA	AA	AA	AA	AA	AA	AA	AA	BB	BB	BB	BB	BB	BB	BB	BB	BB	AB	BB	BB	BB	AB	BB
AX-299500482	AA	AA	AA	AA	AA	AA	AA	AA	AA	AA	AA	AA	AA	AA	AA	AA	AB	AA	AA	AA	AA	AA	AA	AB	AA	AA	AA	AA	AA	NoCall	AA	AA	AA	AA	AA	AA	AA	AA	AA	AA	AA	AA	AA	AB	AA	AA	AA	AB	AA
AX-299605687	AA	AA	AA	AA	AA	AA	AA	AA	AA	AA	AA	AA	AA	AA	AA	NoCall	AA	AA	AA	AA	AA	AA	AA	AA	AA	AA	AA	AA	AA	AA	AA	AA	AA	AA	AA	AA	AA	AA	AA	AA	AA	AA	AA	BB	AA	AA	AA	BB	AA
AX-299605691	AA	AA	AA	AA	AA	AA	AA	AA	AA	AA	AA	AA	AA	AA	AA	AA	AA	AA	AA	AA	AA	AA	AA	AA	AA	AA	AA	AA	AA	AA	AA	AA	AA	AA	AA	AA	AA	AA	AA	AA	AA	AA	AA	AA	AA	AA	AA	AA	AA
AX-297759527	BB	BB	BB	BB	BB	BB	BB	BB	BB	BB	BB	BB	BB	BB	BB	BB	AB	AB	AB	AB	AB	AB	AB	AB	AB	AB	AB	AB	AB	AB	AB	AB	AB	AB	BB	BB	BB	BB	BB	BB	BB	BB	BB	BB	BB	BB	BB	BB	BB
AX-297251604	AA	AA	AA	AA	AA	AA	AA	AA	NoCall	AA	AA	AA	AA	AA	AA	AA	AA	AA	AA	AA	AA	AA	AA	AA	AA	AA	AA	NoCall	AA	AA	AA	AA	NoCall	NoCall	AB	BB	AB	AB	AA	BB	BB	BB	AB	AB	BB	AB	NoCall	BB	BB
AX-299500488	NoCall	AA	AA	AA	AA	AA	AA	NoCall	AA	NoCall	AA	AA	AB	AA	AB	AB	AA	AA	AA	AA	AA	AA	AA	AA	AA	AA	AA	AA	AA	AA	NoCall	AA	AA	AA	BB	BB	BB	BB	BB	BB	BB	BB	BB	BB	BB	BB	BB	BB	BB
AX-297251620	AB	BB	NoCall	BB	AB	BB	AB	AB	NoCall	BB	AB	BB	NoCall	NoCall	AB	NoCall	AB	AB	AB	AB	AB	AB	AB	AB	AB	AB	AB	AB	AB	NoCall	AB	AB	AB	AB	BB	BB	BB	BB	BB	BB	BB	AB	BB	BB	AB	BB	AA	AB	BB
AX-299605734	BB	AB	AB	NoCall	NoCall	NoCall	AB	NoCall	NoCall	NoCall	AB	AB	AB	NoCall	AB	NoCall	NoCall	NoCall	AB	AB	BB	AB	NoCall	NoCall	AB	AB	NoCall	AB	NoCall	BB	NoCall	NoCall	NoCall	BB	BB	BB	BB	BB	BB	BB	BB	BB	BB	AA	BB	BB	BB	AA	BB
AX-297146473	BB	BB	NoCall	BB	BB	BB	BB	BB	BB	BB	NoCall	BB	BB	BB	BB	BB	BB	BB	BB	BB	BB	BB	BB	BB	BB	BB	BB	BB	BB	BB	BB	BB	BB	BB	BB	BB	BB	BB	BB	BB	BB	BB	BB	AA	BB	BB	BB	AB	BB
AX-297251664	BB	BB	BB	BB	BB	BB	BB	BB	BB	BB	BB	BB	BB	BB	BB	BB	BB	BB	BB	BB	BB	BB	BB	BB	BB	BB	BB	BB	BB	BB	BB	BB	BB	BB	BB	BB	AB	AB	AB	BB	BB	BB	AB	BB	BB	BB	BB	BB	BB
AX-299500504	BB	NoCall	BB	AB	BB	NoCall	BB	AB	AB	BB	AB	BB	BB	BB	AB	BB	BB	BB	BB	BB	BB	BB	BB	BB	BB	BB	BB	BB	BB	BB	BB	BB	BB	BB	AA	AA	AA	AA	AA	AA	AA	AA	AA	AA	AA	AB	AA	AA	BB
AX-297251681	AA	AA	AA	AA	AA	AA	AA	AA	AA	AA	AA	AA	AA	AA	AA	AA	AA	AA	AA	AA	AA	AA	AA	AA	NoCall	AA	AA	AA	AA	AA	AA	AA	AA	AA	AA	AA	AA	AA	AA	AA	NoCall	AA	AA	AA	AA	AA	AA	AA	AA
AX-297146489	AA	AA	AA	NoCall	AA	AA	AA	NoCall	AA	NoCall	AA	AA	AB	NoCall	AB	AA	AB	AB	AB	AB	AB	AB	AB	AB	AB	AB	AB	AB	AB	AB	AB	AB	AB	AB	AA	AB	AA	AA	AB	AB	AA	AA	AB	AB	AB	AB	AB	AA	NoCall
AX-299500510	AA	AA	AA	AA	AA	AA	AA	AA	AA	AA	AA	AA	AA	AA	AA	AA	AA	AA	AA	AA	AA	AA	AA	AA	AA	AA	AA	AA	AA	AA	AA	AA	AA	AA	AA	AA	AA	AA	AA	AA	AA	AA	AA	AA	AA	AA	AA	AA	AA
AX-297251690	BB	BB	BB	BB	BB	BB	BB	BB	BB	BB	BB	BB	BB	BB	BB	BB	BB	BB	BB	BB	BB	BB	BB	BB	BB	BB	BB	BB	BB	BB	BB	BB	BB	BB	BB	BB	BB	BB	BB	BB	BB	BB	BB	BB	BB	BB	BB	BB	BB
AX-297146492	BB	BB	BB	BB	BB	BB	BB	BB	BB	BB	BB	BB	BB	BB	BB	AB	BB	BB	BB	BB	BB	BB	BB	BB	BB	BB	BB	BB	BB	BB	BB	BB	BB	BB	AA	AA	AA	AA	AA	AA	AA	AA	AA	AA	AA	AA	AA	AA	AA
AX-299353134	AB	AB	AB	AA	NoCall	AB	AA	AB	AB	AA	AB	AA	NoCall	AA	AB	AA	AB	AB	AB	AB	AB	AB	AB	AB	AB	NoCall	AB	AB	AB	AB	AB	NoCall	AB	AB	BB	BB	BB	BB	BB	BB	BB	BB	BB	BB	BB	BB	BB	BB	BB
AX-297251705	AA	NoCall	AA	AB	AA	AA	AB	AB	BB	AA	BB	AA	AB	AB	BB	AA	NoCall	AB	AB	AB	AB	AB	AB	AB	AB	AB	AB	AB	AB	AB	AB	AB	AB	AB	AA	AA	AA	AA	AA	AA	AA	AA	AB	AA	AA	AA	AA	AA	AA
AX-297251711	BB	BB	BB	BB	BB	BB	BB	BB	BB	BB	BB	BB	BB	BB	BB	BB	BB	BB	BB	BB	BB	BB	BB	BB	BB	BB	BB	BB	BB	BB	BB	BB	BB	BB	BB	BB	BB	BB	AB	BB	BB	BB	AA	BB	BB	BB	BB	BB	AB
AX-299605820	BB	BB	BB	BB	BB	BB	BB	BB	BB	BB	BB	BB	BB	BB	BB	BB	BB	BB	BB	BB	BB	BB	BB	BB	BB	BB	BB	BB	BB	BB	BB	BB	BB	BB	BB	BB	BB	BB	BB	BB	BB	BB	BB	BB	BB	BB	BB	BB	BB
AX-297251725	NoCall	AB	BB	AB	NoCall	NoCall	AB	NoCall	AB	NoCall	AB	AB	AB	AB	AB	BB	BB	BB	BB	BB	BB	NoCall	BB	BB	NoCall	BB	BB	BB	BB	BB	BB	BB	BB	BB	BB	BB	BB	BB	BB	BB	BB	BB	BB	BB	BB	BB	BB	BB	BB
AX-299605854	BB	BB	BB	BB	BB	BB	BB	BB	BB	BB	BB	BB	BB	BB	BB	BB	BB	BB	BB	BB	BB	BB	BB	BB	BB	BB	BB	BB	BB	BB	BB	BB	BB	BB	BB	BB	BB	BB	BB	BB	BB	BB	BB	BB	BB	BB	BB	BB	BB
AX-299605877	AB	AA	NoCall	NoCall	AA	AB	AA	NoCall	AB	AB	AA	AA	AB	AA	AA	NoCall	AB	AB	AB	AB	AB	AB	AA	AB	AB	AB	AB	AB	AB	AB	AB	AB	AB	AB	AA	AA	AA	NoCall	AA	AA	AA	AA	AA	AA	AA	AA	AA	AA	AB
AX-297251803	BB	BB	BB	BB	BB	BB	BB	BB	BB	BB	BB	BB	BB	BB	BB	BB	BB	BB	BB	BB	BB	BB	BB	BB	BB	BB	BB	BB	BB	BB	BB	BB	NoCall	BB	BB	BB	BB	BB	BB	BB	BB	BB	BB	BB	BB	BB	BB	BB	BB
AX-299605916	AA	AA	AA	AA	AA	AA	AA	AA	AA	AA	AA	AA	AA	AA	AA	AA	AB	AB	NoCall	AB	AB	NoCall	AB	AB	AB	AB	AB	AB	AB	AB	AB	AB	AB	AB	AA	AA	BB	NoCall	AB	AB	NoCall	AA	AA	NoCall	AA	AA	AA	AA	BB
AX-297251821	BB	BB	BB	BB	BB	BB	BB	BB	BB	BB	BB	BB	BB	BB	BB	BB	BB	BB	BB	BB	BB	BB	BB	BB	NoCall	BB	NoCall	BB	BB	BB	BB	BB	NoCall	BB	BB	BB	BB	BB	BB	BB	BB	BB	BB	BB	BB	BB	BB	BB	BB
AX-299500536	BB	BB	BB	BB	BB	BB	BB	BB	BB	BB	BB	BB	BB	BB	BB	BB	BB	BB	BB	BB	BB	BB	BB	BB	BB	BB	BB	BB	BB	BB	BB	BB	BB	BB	BB	BB	BB	BB	AB	BB	BB	BB	AB	BB	BB	BB	BB	BB	BB
AX-168332574	AB	AB	BB	AA	AA	AA	AB	BB	AB	BB	BB	BB	AB	BB	BB	BB	BB	BB	BB	BB	BB	BB	BB	BB	BB	BB	BB	BB	BB	BB	BB	BB	BB	BB	AB	BB	AB	AB	AB	BB	AB	BB	AA	AB	BB	AB	BB	BB	AA
AX-297251847	AA	AA	AA	AA	AA	AA	AA	AA	AA	AA	AA	AA	AA	AA	AA	AA	AA	AA	AA	AA	AA	AA	AA	AA	AA	AA	AA	AA	AA	AA	AA	AA	AA	AA	AB	BB	AB	AB	AB	BB	AB	BB	AA	AB	BB	AB	BB	BB	AA
AX-297251863	AA	AA	AA	AA	AA	AA	AA	AA	AA	AA	AA	AA	AA	AA	AA	AA	AA	AA	AA	AA	AA	AA	AA	AA	AA	AA	AA	AA	AA	AA	AA	AA	AA	AA	AA	AA	AA	AA	AA	AA	AA	AA	AA	AA	AA	AA	AA	AA	AA
AX-297251864	BB	BB	BB	BB	BB	BB	BB	NoCall	BB	AB	BB	BB	BB	BB	BB	BB	BB	BB	BB	BB	BB	BB	BB	BB	BB	BB	BB	BB	BB	BB	BB	BB	BB	BB	AA	AB	AB	AB	AA	AB	AA	AA	AA	AA	AA	BB	AA	AA	AA
AX-299605972	BB	BB	BB	BB	BB	BB	BB	BB	BB	BB	BB	BB	BB	BB	BB	BB	BB	BB	BB	BB	BB	BB	BB	BB	BB	BB	BB	BB	BB	BB	BB	BB	BB	BB	BB	BB	BB	BB	BB	BB	BB	BB	BB	BB	BB	BB	BB	BB	BB
AX-297251873	AB	AB	BB	AA	AA	AA	AB	AB	AA	AB	AB	AB	AB	AB	AB	BB	AA	AA	AA	AA	AA	AA	AA	AA	AA	AA	AA	AA	AA	AA	AA	AA	AA	AA	AB	BB	BB	BB	BB	BB	AB	BB	BB	BB	BB	BB	BB	BB	BB
AX-299605989	BB	BB	BB	BB	BB	BB	BB	BB	BB	BB	BB	BB	BB	BB	BB	BB	AB	BB	BB	BB	BB	AB	BB	NoCall	BB	BB	BB	NoCall	BB	BB	AB	AB	BB	BB	BB	BB	BB	BB	BB	BB	BB	BB	BB	BB	BB	BB	BB	BB	BB
AX-299500554	AA	AA	AA	AA	AA	AA	AA	AA	AA	AA	AA	AA	AA	AA	AA	AA	AB	AB	AB	AB	AB	AB	AB	AB	AB	AB	AB	AB	AB	AB	AB	AB	AB	AB	AA	AA	AA	AA	AA	AA	AA	AA	AA	AA	AA	AA	AA	AA	AA
AX-297251890	BB	AB	NoCall	BB	BB	BB	BB	AA	BB	NoCall	AB	AB	AB	NoCall	AA	AB	NoCall	BB	BB	BB	BB	BB	BB	BB	BB	BB	BB	BB	BB	BB	BB	BB	BB	BB	BB	AA	BB	BB	BB	AA	BB	BB	AB	AB	BB	AA	BB	AB	BB
AX-297146535	BB	BB	BB	BB	BB	BB	BB	BB	BB	BB	BB	BB	BB	BB	BB	BB	BB	BB	BB	BB	BB	BB	BB	BB	BB	BB	BB	BB	BB	BB	BB	BB	BB	BB	BB	BB	BB	BB	BB	BB	BB	BB	BB	BB	BB	BB	BB	BB	BB
AX-168367646	BB	BB	BB	BB	BB	BB	BB	BB	BB	BB	BB	BB	BB	BB	BB	BB	BB	BB	BB	BB	BB	BB	BB	BB	BB	BB	BB	BB	BB	BB	BB	BB	BB	BB	BB	BB	BB	BB	BB	BB	BB	BB	BB	BB	BB	BB	BB	BB	BB
AX-299500566	AA	AA	AA	AA	AA	AA	AA	AA	AA	AA	AA	AA	AA	AA	AA	AA	AA	AA	AA	AA	AA	AA	AA	AA	AA	AA	AA	AA	AA	AA	AA	AA	AA	AA	BB	BB	BB	BB	BB	BB	BB	BB	BB	BB	BB	BB	BB	BB	BB
AX-299606050	BB	BB	BB	BB	BB	BB	BB	BB	BB	BB	BB	BB	BB	BB	BB	BB	BB	BB	BB	BB	BB	BB	BB	BB	BB	BB	BB	BB	BB	BB	BB	BB	BB	BB	BB	BB	BB	BB	BB	BB	BB	BB	BB	BB	BB	BB	BB	BB	BB
AX-299606052	AB	AB	AB	AB	AB	BB	BB	AB	AB	AB	AB	BB	AB	AB	AB	AB	AB	AB	AB	AB	AB	AB	AB	AB	AB	AB	AB	AB	AB	AB	AB	AB	AB	AB	BB	BB	BB	BB	BB	BB	NoCall	BB	BB	BB	BB	BB	BB	BB	BB
AX-299500571	AA	AA	AA	AA	AA	AA	AA	AA	AA	AA	AA	AA	AA	AA	AA	AA	AA	AA	AA	AA	AA	AA	AA	AA	AA	AA	AA	AA	AB	AB	AA	AA	AA	AA	AA	AA	AA	AA	AA	AA	AA	AA	AA	AA	AA	AA	AA	AA	AA
AX-299500589	AB	AB	AB	NoCall	AB	AB	NoCall	AB	AB	AB	NoCall	AB	AB	AB	AB	AB	AB	AB	AB	AB	NoCall	AB	NoCall	AB	NoCall	NoCall	NoCall	AB	NoCall	AB	AB	AB	AB	AB	AA	AA	AA	AA	AA	AA	AA	AA	AA	AA	AA	AA	AA	AA	AA
AX-297252006	BB	BB	BB	NoCall	BB	BB	BB	BB	BB	BB	BB	BB	BB	BB	BB	BB	BB	BB	BB	BB	BB	BB	BB	BB	BB	BB	BB	BB	BB	BB	BB	BB	BB	BB	BB	BB	BB	BB	AB	BB	BB	BB	AB	BB	BB	BB	BB	BB	BB
AX-299606115	AA	AA	AA	AA	AA	AA	AA	AA	AA	AA	AA	AA	AA	AA	AA	AA	AA	AA	AA	AA	AA	AA	AA	AA	AA	AA	AA	AA	AA	AA	AA	AA	AA	AA	AA	AA	AA	AA	AA	AA	AA	AA	AA	AA	AA	AA	AA	AA	AA
AX-299606116	AA	AA	AA	AA	AA	AA	AA	AA	AA	AA	AA	AA	AA	AA	AA	AA	AA	NoCall	AA	AA	AA	AA	AA	AA	AA	AA	NoCall	AA	AA	AA	AA	AA	AA	AA	BB	AA	AA	AA	AB	AA	AA	AB	BB	AA	AA	AA	AA	AA	AA
AX-299606117	OTV	BB	BB	BB	BB	BB	BB	BB	BB	BB	BB	BB	BB	BB	BB	BB	BB	BB	BB	BB	BB	BB	BB	BB	BB	BB	BB	BB	BB	BB	BB	BB	BB	BB	BB	BB	BB	BB	BB	BB	BB	BB	BB	BB	BB	AB	BB	BB	BB
AX-297252031	BB	BB	BB	BB	BB	BB	BB	BB	BB	BB	BB	BB	BB	BB	BB	BB	BB	BB	BB	BB	BB	BB	BB	BB	BB	BB	BB	BB	BB	BB	BB	BB	BB	BB	BB	BB	BB	BB	BB	BB	BB	BB	BB	BB	BB	BB	BB	BB	BB
AX-299606148	AA	AA	AA	AA	AA	AA	AA	AA	AA	AA	AA	AA	AA	AA	AA	AA	AB	AA	AB	AA	AB	AB	AA	AB	AB	AB	AA	AB	AA	AA	NoCall	AB	AA	AB	BB	BB	BB	BB	BB	BB	BB	BB	BB	BB	BB	BB	BB	BB	BB
AX-297146596	AB	AA	AA	AA	AA	NoCall	NoCall	AA	AA	NoCall	AA	AA	AB	NoCall	NoCall	AA	AA	NoCall	AA	AA	AA	AA	AA	AA	AA	AA	AA	AA	AA	AA	AA	AA	AA	AA	AA	AA	AA	AA	AA	AA	AA	AA	AA	AA	AA	AA	AA	AA	AA
AX-299500617	AB	AB	AB	AB	AB	AB	NoCall	AB	AB	AA	AB	AB	AB	AB	AB	NoCall	NoCall	AA	AA	AA	AA	AA	AA	AA	AA	AA	AA	AA	AA	AA	AA	AA	AA	AA	BB	AB	BB	BB	BB	AB	NoCall	AB	AB	AB	AA	AB	AA	BB	BB
AX-297146612	NoCall	NoCall	NoCall	AB	AB	AB	AB	AB	AB	AB	AB	AB	NoCall	AB	AB	AA	AA	AA	AA	AA	AA	AA	AA	AA	AA	AA	AA	NoCall	AA	NoCall	AA	AA	NoCall	AA	AA	AA	AA	AA	AA	AA	AA	AA	AA	AA	AA	AA	AA	AA	AA
AX-300114684	BB	BB	BB	BB	BB	BB	BB	BB	BB	BB	BB	BB	BB	BB	BB	BB	AA	AA	AA	AA	AA	AA	AA	AA	AA	AA	AA	AA	AA	AA	AA	AA	AA	AA	BB	AB	AA	AA	AA	AB	BB	BB	AA	AB	BB	AB	BB	AA	AA
AX-299606225	AA	AA	AA	AA	AA	AA	AA	AA	AA	NoCall	AA	AA	AA	AA	NoCall	AA	AA	AA	AA	AA	AA	AA	AA	AA	AA	AA	AA	AA	AA	AA	AA	AA	AA	AA	AA	AB	BB	BB	BB	AB	NoCall	AA	BB	AB	AA	AB	AA	BB	BB
AX-297146615	BB	BB	BB	BB	BB	BB	BB	BB	BB	BB	BB	BB	BB	BB	BB	BB	AB	AB	AB	AB	AB	AB	AB	AB	AB	AB	AB	AB	BB	BB	AB	AB	AB	AA	BB	NoCall	BB	BB	BB	BB	NoCall	BB	BB	BB	BB	BB	BB	BB	BB
AX-297252136	AB	AA	AB	AB	AA	AA	NoCall	AB	AB	AB	AB	NoCall	AB	NoCall	AB	AB	AA	AA	AA	AA	AA	AA	AA	NoCall	AA	AA	AA	AA	AA	AA	AA	AA	NoCall	AA	AA	BB	AA	AA	AA	BB	AB	AA	AB	AB	AA	AB	AA	AA	AB
AX-299606264	NoCall	AB	AB	NoCall	AB	AB	AB	AB	AB	AB	AB	AB	AB	AB	AB	AB	AB	AB	AB	AB	AB	AB	AB	AB	AB	AB	AB	AB	AB	AB	AB	AB	AB	AB	BB	BB	BB	BB	BB	BB	BB	BB	BB	BB	BB	BB	BB	BB	BB
AX-299500649	BB	BB	BB	BB	BB	BB	BB	BB	BB	BB	BB	BB	BB	BB	BB	BB	BB	BB	BB	BB	BB	BB	BB	BB	BB	BB	BB	BB	BB	BB	BB	BB	BB	BB	BB	BB	BB	BB	BB	BB	BB	BB	BB	BB	BB	BB	BB	BB	BB
AX-297760635	BB	BB	BB	BB	BB	BB	BB	BB	BB	BB	BB	BB	BB	BB	BB	BB	BB	BB	BB	BB	BB	BB	BB	BB	BB	BB	BB	BB	BB	BB	BB	BB	BB	BB	BB	BB	BB	BB	BB	BB	BB	BB	BB	BB	BB	BB	BB	BB	BB
AX-297146639	BB	BB	AB	BB	BB	BB	BB	BB	BB	BB	BB	BB	BB	BB	BB	BB	BB	BB	AB	AB	BB	BB	NoCall	BB	BB	BB	BB	BB	BB	BB	BB	BB	BB	BB	BB	BB	AA	AA	AA	BB	AA	BB	NoCall	AA	AB	AA	NoCall	BB	BB
AX-300114878	BB	BB	BB	BB	BB	BB	BB	BB	BB	BB	BB	BB	BB	BB	BB	BB	AA	AA	AA	AA	AA	AA	AA	AA	AA	AA	AA	AA	AA	AA	AA	AA	AA	AA	BB	BB	AA	AA	AB	BB	AA	AB	BB	AB	AA	AB	AA	AB	AA
AX-297252206	BB	BB	BB	BB	BB	BB	BB	BB	BB	BB	BB	BB	BB	BB	BB	BB	BB	BB	BB	BB	BB	BB	BB	BB	BB	BB	BB	BB	BB	BB	BB	BB	BB	BB	BB	BB	BB	BB	BB	BB	AB	BB	BB	BB	BB	BB	BB	BB	BB
AX-297252213	BB	BB	BB	BB	BB	BB	BB	BB	BB	BB	BB	BB	BB	BB	BB	BB	BB	BB	BB	BB	BB	BB	BB	BB	BB	BB	BB	BB	BB	BB	BB	BB	BB	BB	BB	BB	BB	BB	BB	BB	BB	BB	BB	BB	BB	BB	BB	BB	BB
AX-297252215	BB	BB	BB	BB	BB	BB	BB	BB	BB	BB	BB	BB	BB	BB	BB	BB	BB	BB	BB	BB	BB	BB	BB	BB	BB	BB	BB	BB	BB	BB	BB	BB	BB	BB	BB	BB	BB	BB	BB	BB	BB	BB	BB	AB	BB	AB	BB	BB	BB
AX-297252226	AA	AA	AA	AA	AA	AA	AA	AA	AA	AA	AA	AA	AA	AA	AA	AA	NoCall	NoCall	AA	AA	NoCall	AA	AA	AB	AA	AA	AA	AA	AA	AA	AA	AA	AA	AA	AA	BB	AA	AA	AB	BB	BB	AB	AB	AA	AB	AB	AB	AA	AA
AX-299606347	BB	BB	BB	BB	BB	BB	BB	BB	BB	BB	BB	BB	BB	BB	BB	BB	BB	BB	BB	BB	BB	BB	BB	BB	BB	BB	BB	BB	BB	BB	BB	BB	BB	BB	BB	BB	BB	BB	BB	BB	BB	BB	BB	BB	BB	BB	BB	BB	BB
AX-297252241	AA	AA	AA	AA	AA	AA	AA	AA	AA	AA	AA	AA	AA	AA	AA	AA	AA	AA	AA	AA	AA	AA	AA	AA	AA	AA	AA	AA	AA	AA	AA	AA	AA	AA	BB	BB	BB	BB	BB	BB	BB	BB	BB	BB	BB	BB	BB	AB	BB
AX-299606349	BB	BB	BB	BB	BB	BB	BB	BB	NoCall	BB	BB	BB	BB	BB	BB	BB	BB	BB	NoCall	BB	BB	BB	BB	NoCall	BB	BB	BB	BB	NoCall	BB	BB	AB	BB	NoCall	BB	BB	BB	BB	BB	BB	BB	BB	BB	BB	BB	BB	BB	BB	BB
AX-297252245	AA	AA	AA	AA	AA	AA	AA	AA	AA	AA	AA	AA	AA	AA	AA	AA	AA	AA	AA	AA	AA	AA	AA	AA	AA	AA	AA	AA	AA	AA	AA	AA	AA	AA	AA	AA	AA	AA	AA	AA	AA	AA	AA	AA	AA	AA	AA	AA	AA
AX-297146660	BB	BB	BB	BB	BB	BB	BB	BB	BB	BB	BB	BB	BB	BB	BB	BB	AA	AA	AA	AA	AA	AA	AA	AA	AA	AA	AA	AA	AA	AA	AA	AA	AA	AA	BB	BB	BB	BB	BB	BB	BB	BB	BB	BB	BB	BB	BB	BB	BB
AX-299606356	BB	BB	BB	BB	BB	BB	BB	BB	BB	BB	BB	NoCall	BB	BB	BB	NoCall	BB	BB	BB	BB	BB	BB	BB	BB	BB	BB	BB	BB	BB	BB	BB	BB	BB	BB	BB	BB	AA	AA	BB	BB	AB	AB	BB	BB	AB	AA	AB	BB	BB
AX-299500682	AB	BB	BB	BB	BB	NoCall	BB	AA	AB	AB	AB	AB	BB	AB	BB	BB	BB	BB	BB	BB	BB	BB	BB	BB	BB	BB	BB	BB	BB	BB	BB	BB	BB	BB	BB	BB	BB	BB	AB	BB	BB	BB	AB	AB	AB	BB	AB	BB	AA
AX-297146663	BB	BB	BB	BB	BB	BB	BB	BB	BB	BB	BB	BB	BB	BB	BB	BB	BB	BB	BB	BB	BB	BB	BB	BB	BB	BB	BB	BB	BB	BB	BB	BB	BB	BB	AA	AB	AB	AB	BB	AB	AA	AB	AB	BB	AB	AB	AB	AB	BB
AX-299606378	AA	AA	AA	AA	AA	NoCall	AA	AA	AA	AA	AA	AA	AA	AA	AA	AA	AA	AA	AA	AA	AA	AA	AA	AA	AA	AA	AA	AA	AA	AA	AA	AA	AA	AA	AA	AA	AA	AA	AA	AA	AA	AA	AA	AA	AA	AA	AA	AA	AA
AX-299500687	BB	BB	BB	BB	BB	BB	BB	BB	BB	BB	BB	BB	BB	BB	BB	BB	BB	BB	BB	BB	BB	BB	BB	BB	BB	BB	BB	BB	BB	BB	BB	BB	BB	BB	BB	BB	BB	BB	BB	BB	BB	BB	BB	BB	BB	BB	BB	BB	BB
AX-297146669	BB	BB	BB	BB	BB	BB	BB	BB	BB	BB	BB	BB	BB	BB	BB	BB	BB	BB	BB	BB	BB	BB	BB	BB	BB	BB	BB	BB	BB	BB	BB	BB	BB	BB	AA	AA	AA	AA	AA	AA	AA	AA	AA	AA	AA	AA	AA	AA	AA
AX-297252297	AA	AA	AA	AA	AA	AA	AA	AA	AA	AA	AA	AA	AA	AA	AA	AA	AA	AA	AA	AA	AA	AA	AA	AA	AA	AA	AA	AA	AA	AA	AA	AA	AA	AA	AA	AB	AA	AA	AA	AB	AA	AA	AA	AA	AA	AB	AA	AA	AA
AX-297252304	AA	AA	AA	AA	AA	AA	AA	AA	AA	AA	AA	AA	AA	AA	NoCall	AA	AA	AA	AA	AA	AA	AA	AA	AA	AA	AA	AA	NoCall	AA	AA	AA	AA	AA	AA	AA	AB	AA	AA	AA	NoCall	AA	AA	AA	AA	AA	NoCall	AA	AA	AA
AX-297760985	BB	BB	BB	BB	BB	BB	BB	BB	NoCall	BB	AB	BB	BB	BB	BB	BB	AB	BB	BB	BB	AB	AB	AB	AB	BB	BB	BB	AB	AB	NoCall	AB	AB	AB	BB	BB	BB	BB	BB	BB	BB	BB	BB	BB	BB	BB	BB	AB	BB	BB
AX-299606469	AA	AA	AA	AA	AA	AA	AA	AA	AA	AA	AA	AA	AA	AA	AA	AA	AA	AA	AA	AA	AA	AA	AA	AA	AA	AA	AA	AA	AA	AA	AA	AA	AA	AA	BB	BB	BB	BB	BB	BB	BB	BB	BB	BB	BB	BB	BB	BB	BB
AX-299500712	AB	AB	AB	AB	AB	AB	AB	NoCall	NoCall	AB	AB	NoCall	AB	NoCall	NoCall	BB	AB	AB	NoCall	NoCall	AB	AB	AB	BB	NoCall	NoCall	BB	NoCall	AB	NoCall	AB	NoCall	NoCall	AB	BB	BB	BB	BB	BB	BB	BB	BB	BB	BB	BB	BB	BB	BB	BB
AX-297252426	AB	AB	AB	NoCall	AB	AB	NoCall	NoCall	AB	AB	BB	AB	NoCall	AB	AB	AB	BB	BB	BB	BB	BB	BB	BB	BB	BB	BB	BB	BB	BB	BB	BB	BB	BB	BB	BB	BB	BB	BB	BB	BB	BB	BB	BB	BB	BB	BB	BB	BB	BB
AX-299606543	BB	BB	BB	BB	BB	BB	BB	BB	BB	BB	BB	BB	BB	BB	BB	BB	BB	BB	BB	BB	BB	BB	BB	BB	BB	BB	BB	BB	BB	BB	BB	BB	BB	BB	BB	BB	BB	BB	BB	BB	BB	BB	BB	BB	BB	BB	BB	BB	BB
AX-297146712	AB	NoCall	AB	AB	AB	NoCall	BB	AB	BB	BB	AB	AB	AB	AB	BB	AB	AA	AA	AA	AA	AA	AA	AA	AA	AA	AA	AA	AA	AA	AA	AA	AA	AA	AA	NoCall	BB	BB	BB	BB	BB	BB	BB	BB	BB	BB	BB	BB	BB	BB
AX-297146716	BB	BB	BB	BB	BB	BB	BB	BB	BB	BB	BB	BB	BB	BB	BB	BB	AA	AA	AA	AA	AA	AA	AA	AA	NoCall	AA	AA	AA	AA	AA	AA	AA	AA	AA	BB	BB	BB	BB	BB	BB	BB	BB	BB	BB	BB	BB	NoCall	BB	BB
AX-299500752	BB	BB	BB	NoCall	BB	BB	BB	BB	AB	BB	AB	BB	BB	BB	BB	BB	BB	BB	BB	BB	BB	BB	BB	BB	BB	BB	BB	BB	BB	BB	BB	BB	BB	BB	BB	BB	BB	BB	BB	BB	BB	BB	BB	BB	BB	BB	BB	BB	BB
AX-297146738	BB	BB	BB	BB	BB	BB	BB	BB	BB	BB	BB	BB	BB	BB	BB	BB	BB	BB	BB	BB	BB	BB	BB	BB	BB	BB	BB	BB	BB	BB	BB	BB	BB	BB	BB	BB	BB	BB	BB	BB	BB	BB	BB	BB	BB	BB	BB	BB	BB
AX-297146739	AA	AA	AA	AA	AA	AA	AA	AA	AA	AA	NoCall	AA	AA	AA	AA	AA	AA	AA	AA	AA	AA	AA	AA	AA	AA	AA	AA	AA	AA	AA	AA	AA	AA	AA	AA	AA	AA	AA	AA	AA	AA	AA	AA	AA	AA	AA	AA	AA	AA
AX-297146740	AA	AA	AA	AA	AA	AA	AB	AA	AA	AA	AB	AA	AA	AA	AA	AA	AA	AA	AA	AA	AA	AA	AA	AB	AA	AA	AA	AA	AA	AA	AA	AA	NoCall	AA	BB	BB	BB	BB	BB	BB	BB	BB	BB	BB	BB	BB	BB	BB	BB
AX-297252568	BB	BB	BB	BB	BB	BB	BB	BB	BB	BB	NoCall	BB	BB	BB	BB	BB	BB	BB	BB	BB	BB	BB	BB	BB	BB	BB	BB	BB	BB	BB	BB	BB	BB	BB	BB	BB	BB	BB	BB	BB	BB	BB	BB	BB	BB	BB	BB	BB	BB
AX-297252570	BB	BB	BB	BB	BB	BB	BB	BB	BB	BB	BB	BB	BB	BB	BB	BB	AA	AA	AA	AA	AA	AA	AA	AA	AA	AA	AA	AA	AA	AA	AA	AA	AA	AA	AA	AA	AA	AA	AA	AA	AA	AA	AA	AA	AA	AA	AA	AA	AA
AX-299606691	BB	BB	BB	BB	BB	BB	BB	BB	BB	BB	BB	BB	BB	BB	BB	BB	BB	BB	BB	BB	BB	BB	BB	BB	BB	BB	BB	BB	BB	BB	BB	BB	BB	BB	BB	BB	BB	BB	BB	BB	BB	BB	BB	AB	BB	BB	BB	BB	BB
AX-297252586	AA	AA	AA	AA	AA	NoCall	AA	AA	AA	AA	AA	AA	AA	AA	AA	AA	AA	AA	AA	AA	AA	AA	AA	AA	AA	AA	AA	AA	AA	AA	AA	AA	AA	AA	AA	AA	AA	AA	AA	AA	AB	AA	AA	AA	AA	AA	AA	AA	AA
AX-297146746	AA	AA	AA	AA	AA	AA	AA	AA	AA	AA	AA	AA	AA	AA	AA	AA	AA	AA	AA	AA	AA	AA	AA	AA	AA	AA	AA	AA	AA	AA	AA	AA	AA	AA	AA	AA	AA	AA	AA	AA	AA	AA	AA	AA	AA	AA	AA	AA	AA
AX-297252611	AA	AA	AA	AA	AA	AA	AA	AA	AA	AA	AA	AA	AA	AA	AA	AA	AA	AA	AA	AA	AA	AA	AA	AA	AA	AA	AA	AA	AA	AA	AA	AA	AA	AA	AA	AA	AA	AA	AA	AA	AA	AA	AA	AA	AA	AA	AA	AA	AA
AX-297252614	BB	BB	NoCall	BB	BB	BB	BB	BB	BB	BB	BB	BB	BB	BB	BB	BB	BB	BB	BB	BB	BB	BB	BB	BB	BB	BB	BB	BB	BB	BB	BB	BB	BB	BB	BB	BB	BB	BB	BB	BB	BB	BB	BB	BB	BB	BB	BB	BB	BB
AX-297146754	AA	AA	AA	AA	AA	AA	AA	AA	AA	AA	AA	AA	AA	AA	AA	AA	AA	AA	AA	AA	AA	AA	AA	AA	AA	AA	AA	AA	AA	AA	AA	AA	AA	AA	AA	AA	AA	AA	AA	AA	AA	AA	AA	AA	AA	AA	AA	AA	AA
AX-297252638	AA	AA	AA	AA	AA	AA	AA	AA	AA	AA	AA	AA	AA	AA	AA	AB	BB	BB	BB	BB	BB	BB	BB	BB	BB	BB	BB	BB	BB	BB	BB	BB	BB	BB	AB	AB	AB	AB	AB	AB	AB	AB	AB	AB	AB	BB	AB	AB	AB
AX-297252697	OTV	OTV	OTV	OTV	OTV	OTV	OTV	OTV	OTV	OTV	OTV	OTV	OTV	OTV	OTV	AA	AA	AA	AA	AA	AA	AA	AA	AA	AA	AA	AA	AA	AA	AA	AA	AA	AA	AA	AA	AA	AA	AA	AA	AA	AA	AA	AA	AA	AA	AA	AA	AA	AA
AX-297252740	BB	BB	BB	BB	BB	BB	BB	BB	BB	BB	BB	BB	BB	BB	BB	BB	BB	BB	BB	BB	BB	BB	BB	BB	BB	BB	BB	BB	BB	BB	BB	BB	BB	BB	BB	BB	BB	BB	BB	BB	BB	BB	BB	BB	BB	BB	BB	BB	BB
AX-299500817	BB	BB	BB	BB	BB	BB	AB	BB	BB	BB	AB	BB	BB	BB	BB	BB	AA	AA	AA	AA	AA	AA	AA	AA	AA	AA	AA	AA	AA	AA	AA	AA	AA	AA	BB	NoCall	BB	BB	BB	BB	BB	BB	BB	BB	BB	BB	BB	NoCall	BB
AX-168334322	AA	AA	AA	AA	AA	AA	AA	AA	AA	AA	NoCall	AA	AA	AA	AA	AA	AA	AA	AA	AA	AA	AA	AA	AA	AA	AA	AA	AA	AA	AA	AA	AA	AA	AA	BB	AB	BB	BB	BB	AB	AB	BB	BB	AB	BB	AB	BB	AB	AA
AX-297252840	AA	AA	AA	AA	AA	AA	AA	AA	AA	AA	AA	AA	AA	AA	AA	AA	AA	AA	AA	AA	AA	AA	AA	AA	AA	AA	AA	AA	AA	AA	AA	AA	AA	AA	AA	AB	AA	AA	NoCall	AA	AA	AA	AB	AA	AA	NoCall	AA	AB	AA
AX-299500829	AA	AA	AA	AA	AA	AA	AA	AA	AA	AA	AA	AA	AA	AA	AA	AA	AA	AA	AA	AA	AA	AA	AA	AA	AA	AA	AA	AA	AA	AA	AA	AA	AA	AA	AA	AA	AB	AB	AA	AA	AB	AB	AB	AB	BB	AB	BB	BB	BB
AX-299500830	BB	BB	BB	BB	BB	BB	BB	BB	BB	BB	BB	BB	BB	BB	BB	BB	BB	BB	BB	BB	BB	BB	BB	BB	BB	BB	BB	BB	BB	BB	BB	BB	BB	BB	BB	BB	BB	BB	BB	BB	BB	BB	BB	BB	BB	BB	BB	BB	BB
AX-299606959	AA	AA	AA	AA	AA	AA	AA	AA	AA	AA	AA	AA	AA	AA	AA	AA	AA	AA	AA	AA	AA	AA	AA	AA	AA	AA	AA	AA	AA	AA	AA	AA	AA	AA	AA	AA	AA	AA	AA	AA	AA	AA	AA	AA	AA	AA	AA	AA	AA
AX-297252867	AA	AA	AA	AA	AA	AA	AA	AA	AA	AA	AA	AA	AA	AA	AA	AA	NoCall	BB	NoCall	AB	AA	AB	AB	AA	AB	AA	AB	AA	AA	AB	AA	AA	AB	AB	BB	BB	BB	BB	BB	BB	BB	BB	BB	BB	BB	BB	BB	BB	BB
AX-299606982	AB	NoCall	AB	AB	AB	AB	NoCall	AB	AB	AB	AB	AB	AB	AB	AB	AB	BB	BB	BB	BB	BB	BB	BB	BB	BB	BB	BB	BB	BB	BB	BB	BB	BB	BB	AA	AA	AA	AA	AA	AA	AA	AA	AA	AA	AA	AA	AA	AA	AA
AX-299607009	AA	AA	AA	AA	AA	AA	AA	AA	AA	AA	AA	AA	AA	AA	AA	AA	AA	AA	AA	AA	AA	AA	AA	AA	AA	AA	AA	AA	AA	AA	AA	AA	AA	AA	BB	BB	BB	BB	BB	BB	BB	BB	BB	BB	BB	BB	BB	BB	BB
AX-297252913	AB	NoCall	NoCall	BB	BB	BB	BB	BB	BB	NoCall	BB	BB	AA	BB	AB	AB	AA	AA	AA	AA	AA	AA	AA	AA	AA	AA	AA	AA	AA	AA	AA	AA	AA	AA	BB	BB	BB	BB	BB	BB	BB	BB	BB	BB	BB	BB	BB	BB	BB
AX-297252914	AA	AA	AA	AA	AA	AA	AA	AA	AA	AA	AA	AA	AA	AA	AA	AA	AA	AA	AA	AA	AA	AA	AA	AA	AA	AA	AA	AA	AA	AA	AA	AA	AA	AA	BB	BB	BB	BB	BB	BB	BB	BB	BB	BB	BB	BB	BB	BB	BB
AX-300116540	BB	BB	BB	BB	BB	BB	BB	BB	BB	BB	BB	BB	BB	BB	BB	BB	BB	BB	BB	BB	BB	BB	BB	BB	BB	BB	BB	BB	BB	BB	BB	BB	BB	BB	BB	BB	BB	BB	BB	BB	BB	BB	BB	BB	BB	BB	BB	BB	BB
AX-299607036	AA	AA	AA	AA	AA	AA	AA	AA	AA	AA	OTV	AA	AA	AA	AA	AA	OTV	OTV	OTV	AA	OTV	OTV	AA	OTV	OTV	OTV	AA	OTV	AA	AA	OTV	OTV	AA	OTV	AA	AA	AA	AA	AA	AA	AA	AA	AB	AA	AA	AA	AA	AA	BB
AX-297252932	BB	BB	BB	BB	BB	BB	BB	BB	BB	BB	BB	BB	BB	BB	BB	BB	BB	BB	BB	BB	BB	BB	BB	BB	BB	BB	BB	BB	BB	BB	BB	BB	BB	BB	AA	AA	AA	AA	AA	AA	AA	AA	AA	AA	AA	AA	AA	AA	AA
AX-297252935	AA	AA	AA	AA	AA	AA	AA	AA	AA	AA	AA	AA	AA	AA	AA	AA	AA	AA	AA	AA	AA	AA	AA	AA	AA	AA	AA	AA	AA	AA	AA	AA	AA	AA	AA	AA	AA	AA	AA	AA	AA	AA	AA	AA	AA	AA	AA	AB	BB
AX-297146852	AA	AA	AA	AA	AA	AA	AA	AA	AA	AA	AA	AA	AA	AA	AA	AA	AA	AA	AA	AA	AA	AA	AA	AA	AA	AA	AA	AA	AA	AA	AA	AA	AA	AA	AA	AA	AA	AA	AA	AA	AA	AA	AA	AA	AA	AA	AA	AA	AA
AX-297146853	AA	AA	AA	AA	AA	AA	AA	AA	AA	AA	NoCall	AA	AA	AA	AA	AB	AA	AA	AA	AA	AA	AA	AA	AA	AA	AA	NoCall	AA	AA	AA	AA	AA	AA	AA	AA	AA	AA	AA	AA	AA	AA	AA	AA	AA	AA	AA	AA	AA	AA
AX-297252968	BB	BB	BB	BB	BB	BB	BB	BB	BB	BB	BB	BB	BB	BB	BB	BB	BB	BB	BB	BB	BB	BB	BB	BB	BB	BB	BB	BB	BB	BB	BB	BB	BB	BB	BB	BB	NoCall	NoCall	BB	BB	BB	BB	AB	BB	BB	BB	BB	BB	NoCall
AX-297252974	AA	AA	AB	NoCall	AA	AB	AA	AB	BB	AB	AB	AB	AA	AA	AA	AA	AA	AA	AA	AA	AA	AA	AA	AB	NoCall	AA	AA	AA	AA	AA	AA	AA	AA	AA	BB	BB	BB	BB	BB	BB	BB	AA	BB	AA	AA	NoCall	AA	AA	BB
AX-297252977	NoCall	AB	NoCall	NoCall	AB	NoCall	NoCall	AB	NoCall	AB	BB	BB	NoCall	AB	NoCall	AB	AB	AB	AB	AB	AB	AB	AB	AB	AB	AB	AB	AB	AB	NoCall	AB	AB	AB	AB	BB	AB	BB	BB	BB	AB	BB	AB	BB	AB	AB	BB	AB	AB	BB
AX-297253004	BB	BB	BB	BB	BB	BB	BB	BB	BB	BB	BB	BB	BB	BB	BB	BB	BB	BB	BB	BB	BB	BB	BB	AB	BB	BB	BB	BB	BB	BB	BB	BB	BB	BB	BB	BB	BB	BB	BB	BB	BB	BB	BB	AB	BB	BB	BB	BB	BB
AX-297253020	AA	AA	AA	AA	AA	AA	AA	AA	AA	AA	AA	AA	AA	AA	AA	AA	AA	AA	AA	AA	AA	AA	AA	AA	AA	AA	AA	AA	AA	AA	AA	AA	AA	AA	BB	BB	NoCall	BB	BB	NoCall	BB	BB	BB	BB	BB	BB	NoCall	BB	BB
AX-297146874	AA	AA	AA	AA	AA	AA	AA	AA	AA	AA	AA	AA	AA	AA	AA	AA	BB	BB	BB	BB	BB	BB	BB	BB	BB	BB	BB	BB	BB	BB	BB	BB	BB	BB	BB	BB	BB	BB	BB	BB	BB	BB	BB	BB	BB	BB	BB	BB	BB
AX-297253036	AA	AA	AA	AA	AA	AA	AA	AA	AA	AA	AA	AA	AA	AA	AA	AA	AA	AA	AA	AA	AA	AA	AA	AA	AA	AA	AA	AA	AA	AA	AA	AA	AA	AA	AA	AA	AA	AA	AA	AA	AA	AA	AA	AA	AA	AA	AA	AA	AA
AX-299607152	BB	BB	BB	BB	BB	BB	BB	BB	BB	NoCall	NoCall	BB	BB	BB	BB	BB	BB	BB	BB	BB	BB	BB	BB	BB	BB	BB	BB	BB	BB	BB	BB	BB	BB	BB	BB	BB	BB	BB	BB	BB	BB	BB	BB	BB	BB	BB	BB	BB	BB
AX-297253078	BB	BB	BB	BB	BB	BB	BB	BB	BB	BB	BB	BB	BB	BB	BB	BB	BB	BB	BB	BB	BB	BB	BB	BB	BB	BB	BB	BB	BB	BB	BB	BB	BB	BB	AA	BB	AA	AA	AA	BB	AA	AA	AB	AA	AA	AB	AA	BB	AA
AX-297253083	BB	BB	BB	BB	BB	BB	BB	BB	BB	BB	BB	BB	BB	BB	BB	BB	BB	BB	BB	BB	BB	BB	BB	BB	BB	BB	BB	BB	BB	BB	BB	BB	BB	BB	AA	AB	AA	AA	AA	AB	AA	AA	AB	AA	AA	AB	AA	BB	AA
AX-297146885	AA	AA	AA	AA	AA	AA	AA	AA	AA	AA	AA	AA	AA	AA	AA	AA	AA	AA	AA	AA	AB	AA	AA	AA	AA	NoCall	AA	AA	AA	AA	AA	AA	AA	AB	AA	AA	AA	AA	AA	NoCall	AA	AA	AA	AA	AA	AA	AA	AA	AA
AX-297253130	AA	AA	AA	AA	AA	AA	AA	AA	AA	AA	AA	AA	AA	AA	AA	AA	AA	AA	AA	AA	AA	AA	AA	AA	AA	AA	AA	AA	AA	AA	AA	AA	AA	AA	NoCall	BB	BB	BB	BB	BB	BB	BB	BB	BB	BB	BB	BB	BB	BB
AX-297146897	BB	BB	BB	BB	BB	BB	NoCall	BB	BB	BB	BB	BB	BB	BB	BB	BB	BB	BB	BB	BB	BB	BB	AB	BB	BB	NoCall	BB	NoCall	NoCall	BB	BB	NoCall	BB	BB	BB	BB	BB	BB	BB	BB	BB	BB	BB	BB	BB	BB	BB	BB	BB
AX-300116929	BB	BB	BB	BB	BB	BB	BB	BB	BB	BB	BB	BB	BB	BB	BB	BB	BB	BB	BB	BB	BB	BB	BB	BB	BB	BB	BB	BB	BB	BB	BB	BB	BB	BB	BB	BB	BB	BB	BB	BB	BB	BB	BB	BB	BB	BB	BB	BB	BB
AX-299607258	BB	BB	NoCall	BB	BB	BB	BB	BB	BB	BB	BB	BB	BB	BB	BB	BB	BB	BB	BB	BB	BB	BB	BB	BB	BB	BB	BB	BB	BB	BB	BB	BB	BB	BB	BB	BB	BB	BB	BB	BB	BB	BB	BB	BB	BB	BB	BB	BB	BB
AX-299500924	BB	BB	BB	BB	BB	BB	BB	BB	BB	BB	BB	BB	BB	BB	BB	BB	BB	BB	BB	BB	BB	BB	BB	BB	BB	BB	BB	BB	BB	BB	BB	BB	BB	BB	BB	BB	BB	BB	BB	BB	BB	BB	BB	BB	BB	BB	BB	BB	BB
AX-299500943	AB	AB	AB	AB	AB	AB	AB	AB	AB	AB	AA	NoCall	AB	AB	AB	AB	BB	BB	NoCall	BB	BB	BB	BB	BB	BB	BB	BB	BB	BB	BB	BB	BB	BB	NoCall	BB	AA	BB	BB	AA	AA	AA	BB	AA	AA	AB	AA	AB	AA	AA
AX-299500948	BB	AB	BB	BB	BB	BB	BB	BB	BB	BB	BB	BB	AB	BB	BB	BB	BB	BB	BB	BB	BB	BB	BB	BB	BB	BB	BB	BB	BB	BB	BB	BB	BB	BB	BB	BB	BB	BB	BB	BB	BB	BB	BB	BB	BB	BB	BB	BB	BB
AX-297253206	AA	AA	AA	AA	AA	AA	AA	AA	AA	AA	AA	AA	AA	AA	AA	AA	AA	AA	AA	AA	AA	AA	AA	AA	AA	AA	AA	AA	AA	AA	AA	AA	AA	AA	AA	AA	AA	AA	AA	AA	AA	AA	AA	AA	AA	AA	AA	AA	AA
AX-297253216	AA	AA	AA	AA	AA	AA	AA	AA	AA	AA	AA	AA	AA	AA	AA	AA	NoCall	AA	AA	AA	AA	AA	AA	AA	AA	AA	AA	AA	AA	AA	AA	AA	AA	AA	BB	BB	BB	BB	AB	BB	BB	BB	BB	BB	BB	BB	BB	BB	AA
AX-297253220	AB	NoCall	AB	AB	AB	NoCall	AB	AB	AB	AB	AB	AB	NoCall	AB	AB	AB	BB	BB	NoCall	NoCall	NoCall	BB	NoCall	AB	BB	NoCall	NoCall	NoCall	BB	BB	BB	AB	AB	BB	BB	BB	BB	BB	BB	BB	BB	BB	BB	BB	BB	BB	BB	BB	BB
AX-299500971	BB	AB	BB	BB	BB	BB	AB	BB	BB	BB	BB	BB	BB	BB	BB	BB	AA	AA	AA	AA	AA	AA	AA	AA	AA	AA	AA	AA	AA	AA	AA	AA	AA	AA	AA	AA	AA	AA	AA	AA	AA	AA	AA	AA	AA	AA	AA	AA	AA
AX-299500980	AB	AB	AB	NoCall	NoCall	AB	AB	NoCall	AB	AB	BB	BB	NoCall	BB	AB	AB	BB	BB	AB	BB	AB	AB	AB	AB	AB	NoCall	AB	AB	NoCall	NoCall	AB	NoCall	BB	NoCall	BB	BB	BB	BB	BB	BB	BB	BB	BB	BB	BB	BB	BB	BB	BB
AX-297253275	BB	BB	BB	BB	BB	BB	BB	BB	BB	BB	BB	BB	BB	BB	BB	BB	BB	BB	BB	BB	BB	BB	BB	BB	BB	BB	BB	BB	BB	BB	BB	BB	BB	BB	BB	BB	BB	BB	BB	BB	BB	BB	BB	BB	BB	BB	BB	BB	BB
AX-299607384	AA	AA	AA	AA	AA	AA	AA	AA	AA	AA	AA	AA	AA	AA	AA	AA	NoCall	AA	NoCall	AA	AA	NoCall	NoCall	AA	AA	AA	AA	AA	AB	AA	AA	AA	AA	AA	AA	AA	AA	AA	AA	AA	AA	AA	AA	AA	AA	AA	AA	NoCall	AA
AX-297146962	AA	AA	AA	AA	AA	AA	AA	AA	AA	AA	AA	AA	AA	AA	AA	AA	AA	AA	AA	AA	AA	AA	AA	AA	AA	AA	AA	AA	AA	AA	AA	AA	AA	AA	AA	AA	AA	AA	AA	AA	AA	AA	AA	AA	AA	AA	AA	AA	AA
AX-297253309	BB	AB	AB	BB	BB	BB	AB	BB	BB	BB	AB	BB	BB	BB	BB	AB	AA	AA	AA	AA	AA	AA	AA	AA	AA	AA	AA	AA	AA	AA	AA	AA	AA	AA	BB	AB	BB	BB	BB	AB	BB	BB	BB	BB	BB	NoCall	BB	BB	BB
AX-299607427	AA	AA	AA	AA	AA	AA	AA	AA	AA	AA	AA	AA	AA	AA	AA	AA	NoCall	AA	AA	AA	AA	AA	AA	AA	AA	AA	AA	AA	AA	AA	AA	AA	AA	AA	AA	AA	AA	AA	AA	AA	AA	AA	AA	AA	AA	AA	AA	AA	AA
AX-297146980	BB	BB	BB	BB	BB	BB	BB	BB	BB	BB	BB	BB	BB	BB	BB	BB	BB	BB	BB	BB	BB	BB	BB	BB	BB	BB	BB	BB	BB	BB	BB	BB	BB	BB	BB	BB	BB	BB	BB	BB	BB	BB	BB	BB	BB	BB	BB	BB	BB
AX-299501003	AA	AA	NoCall	AB	AA	AA	AA	NoCall	AA	AA	AB	AA	NoCall	AA	NoCall	AA	AA	AA	AA	AA	AA	AA	AA	NoCall	AA	AA	AA	AA	AA	AA	AA	AA	AA	AA	AA	AB	AA	AA	AA	AB	AA	AA	AA	AB	AA	AA	AA	AA	AA
AX-297253341	AA	AA	AA	AA	AA	AA	AA	AA	AA	AA	AA	AA	AA	AA	AA	AA	AA	AA	AA	AA	AA	AA	AA	AA	AA	AA	AA	AA	AA	AA	AA	AA	AA	AA	AA	AA	AA	AA	AA	AA	AA	AA	AA	AA	AA	AA	AA	AA	AA
AX-297146986	AA	AA	AA	AA	AA	AA	AA	AA	AA	AA	AA	AA	AA	AA	AA	AA	AA	AA	AA	AA	AA	AA	AA	AA	AA	AA	AA	AA	AA	AA	AA	AA	AA	AA	AA	AA	AA	AA	AA	AA	AA	AA	AA	AA	AA	AA	AA	AA	AA
AX-297146993	AA	AA	AA	AA	AA	AA	AA	AA	AA	AA	AA	AA	AA	AA	AA	AA	AA	AA	AA	AA	AA	AA	AA	AA	AA	AA	AA	AA	AA	AA	AA	AA	AA	AA	BB	BB	BB	BB	BB	BB	BB	BB	BB	BB	BB	BB	BB	BB	BB
AX-299607481	BB	BB	BB	BB	BB	BB	BB	BB	BB	BB	BB	BB	BB	BB	BB	BB	BB	BB	BB	BB	BB	BB	BB	BB	BB	BB	BB	BB	BB	BB	BB	BB	BB	BB	BB	BB	BB	BB	BB	BB	BB	BB	BB	BB	BB	BB	BB	BB	BB
AX-297147006	AB	AA	AA	AA	AA	AA	AA	AA	AA	AA	AA	AA	AA	AA	AA	AA	AB	NoCall	AB	NoCall	AB	AB	NoCall	NoCall	AA	AB	AB	AB	AA	AA	NoCall	AA	AB	NoCall	AA	AB	NoCall	AB	AA	AB	AB	AA	AA	AA	AA	AA	AA	AB	AB
AX-297147012	AA	AA	AA	AA	AA	AA	AA	AA	AA	AA	AA	AA	AA	AA	AA	AA	AA	AA	AA	AA	AA	AA	AA	AA	AA	AA	AA	AA	AA	AA	AA	AA	AA	AA	AA	AA	AA	AA	AA	AA	AA	AA	AA	AA	AA	AA	AA	AA	AA
AX-297147022	BB	BB	BB	BB	BB	BB	BB	BB	BB	BB	BB	BB	BB	BB	BB	BB	BB	BB	BB	BB	BB	BB	BB	BB	BB	BB	BB	BB	BB	BB	BB	BB	BB	BB	BB	AB	BB	BB	AB	AB	BB	BB	AB	AA	BB	AB	BB	BB	BB
AX-297147025	AB	AA	NoCall	AB	AB	AA	AA	AA	AB	AA	AB	AA	AA	AA	AA	AA	BB	BB	BB	BB	BB	BB	BB	BB	BB	BB	BB	BB	BB	BB	BB	BB	BB	BB	BB	BB	AB	AB	BB	BB	BB	BB	BB	BB	BB	BB	NoCall	BB	BB
AX-297147028	AA	AA	AA	AA	AA	AA	AA	AA	AA	AA	AA	AA	AA	AA	AA	AA	AA	AA	AA	AA	AA	AA	AA	AA	AA	AA	AA	AA	AA	AA	AA	AA	AA	AA	AA	AA	AA	AA	AA	AA	AA	AA	AA	AA	AA	AA	AA	AA	AA
AX-297147038	AB	AB	BB	NoCall	AB	AB	BB	AB	BB	AB	BB	BB	BB	BB	BB	BB	AA	AA	AA	AA	AA	AA	AA	AA	AA	AA	AA	AA	AA	AA	AA	AA	AA	AA	BB	BB	AA	AA	AB	BB	AB	AB	BB	AB	AA	AA	AA	BB	AA
AX-299607656	BB	AB	AB	BB	BB	AB	AB	NoCall	BB	AB	NoCall	AB	AB	AB	AB	AB	BB	AB	NoCall	AB	AB	AB	AB	BB	BB	NoCall	NoCall	AB	AB	NoCall	AB	AB	AB	NoCall	BB	BB	BB	NoCall	BB	BB	BB	BB	BB	BB	BB	BB	BB	BB	BB
AX-299607670	BB	AA	AB	BB	BB	AB	NoCall	AA	BB	AA	BB	BB	BB	BB	BB	AB	OTV	OTV	OTV	OTV	OTV	OTV	OTV	OTV	OTV	OTV	OTV	OTV	OTV	OTV	OTV	OTV	OTV	OTV	BB	AB	BB	BB	BB	AB	AA	AB	BB	BB	AB	BB	AB	BB	AA
AX-299501060	BB	BB	BB	BB	BB	BB	BB	BB	BB	BB	BB	BB	BB	BB	BB	BB	BB	BB	BB	BB	BB	BB	BB	BB	BB	BB	BB	BB	BB	BB	BB	BB	BB	BB	AB	BB	AA	AA	AA	BB	AB	AB	AA	AB	BB	BB	BB	BB	AA
AX-299607679	BB	BB	BB	BB	BB	BB	BB	BB	BB	BB	BB	BB	BB	BB	BB	BB	BB	BB	BB	BB	BB	BB	BB	BB	BB	BB	BB	BB	BB	BB	BB	BB	BB	BB	AB	AB	BB	BB	BB	AB	AB	AA	NoCall	BB	AA	AB	AA	AA	AA
AX-301012495	BB	BB	BB	BB	BB	BB	BB	BB	BB	BB	BB	BB	BB	BB	BB	BB	BB	BB	BB	BB	BB	BB	BB	BB	BB	BB	BB	BB	BB	BB	BB	BB	BB	BB	AA	AA	AA	AA	AA	AA	AA	AA	AA	AA	AA	AA	AA	AA	AA
AX-297253595	BB	BB	BB	BB	BB	BB	BB	BB	BB	BB	BB	BB	BB	BB	BB	BB	BB	BB	BB	BB	BB	BB	BB	BB	BB	BB	BB	BB	BB	BB	BB	BB	BB	BB	AA	AA	AA	AA	AA	AA	AA	AB	AA	AA	AB	AA	AB	AA	BB
AX-299501065	BB	BB	BB	BB	BB	BB	BB	BB	BB	NoCall	BB	BB	BB	BB	BB	BB	BB	BB	BB	BB	BB	BB	BB	BB	BB	BB	BB	BB	BB	BB	BB	BB	BB	BB	BB	BB	BB	BB	BB	BB	BB	BB	BB	BB	BB	BB	BB	BB	BB
AX-297147047	BB	BB	BB	BB	BB	BB	BB	BB	BB	BB	BB	BB	BB	BB	BB	BB	BB	BB	BB	BB	BB	BB	BB	BB	BB	BB	BB	BB	BB	BB	BB	BB	BB	BB	BB	BB	AB	AB	BB	BB	BB	BB	BB	BB	BB	BB	BB	BB	BB
AX-299501068	BB	BB	BB	BB	BB	BB	BB	BB	BB	BB	BB	BB	BB	BB	BB	BB	BB	BB	BB	BB	BB	BB	BB	BB	BB	BB	BB	BB	BB	BB	BB	BB	BB	BB	AA	AA	AA	AA	AA	AA	AA	AA	AA	AA	AA	AA	AA	AA	AA
AX-299607734	AA	AA	AA	AA	AA	AA	AA	AA	AA	AA	AA	AA	AA	AA	AA	AA	AA	AA	AA	AA	AA	AA	AA	AA	AA	AA	AA	AA	AA	AA	AA	AA	AA	AA	AA	AA	AA	AA	AA	AA	AA	AA	AA	AA	AA	AA	AA	AA	AA
AX-297253638	BB	BB	BB	BB	BB	BB	BB	BB	BB	BB	BB	BB	BB	BB	BB	BB	BB	BB	BB	BB	BB	BB	BB	BB	BB	BB	BB	BB	BB	BB	BB	BB	BB	BB	BB	BB	BB	BB	BB	BB	BB	BB	BB	BB	BB	BB	BB	BB	BB
AX-299607757	BB	BB	BB	BB	BB	BB	BB	BB	BB	BB	BB	BB	BB	BB	BB	BB	BB	BB	BB	BB	BB	BB	BB	BB	BB	BB	BB	BB	BB	BB	BB	BB	BB	BB	BB	BB	AA	AA	AA	BB	AA	BB	BB	AA	BB	BB	BB	NoCall	BB
AX-297253659	BB	BB	BB	BB	BB	BB	BB	BB	BB	BB	BB	BB	BB	BB	BB	BB	BB	BB	BB	BB	BB	BB	BB	BB	BB	BB	BB	NoCall	BB	BB	NoCall	BB	BB	BB	AA	AA	AA	AA	AA	AA	AA	AA	AA	AA	AA	AA	AA	AA	AA
AX-299607768	AA	AB	AB	NoCall	NoCall	AA	AB	AA	AA	AB	AA	NoCall	AB	AA	NoCall	NoCall	BB	BB	BB	BB	BB	BB	BB	BB	BB	BB	BB	BB	BB	BB	BB	BB	BB	BB	AA	AA	AA	AA	AA	AA	AA	AA	AA	AA	AA	AA	AA	AA	AA
AX-297147054	AA	AA	AA	AA	AA	NoCall	AA	AA	AA	AA	AA	AA	AA	AA	AA	AA	BB	BB	BB	BB	BB	BB	BB	BB	BB	BB	BB	BB	BB	BB	BB	BB	BB	BB	BB	BB	BB	BB	BB	BB	BB	BB	BB	BB	BB	BB	BB	BB	BB
AX-299607771	BB	BB	BB	BB	BB	BB	BB	BB	BB	BB	BB	BB	BB	BB	BB	BB	BB	BB	BB	BB	BB	BB	BB	BB	BB	BB	BB	BB	BB	BB	BB	BB	BB	BB	BB	BB	BB	BB	BB	BB	BB	BB	BB	BB	BB	BB	BB	BB	BB
AX-297253677	BB	BB	BB	BB	BB	BB	BB	NoCall	AB	BB	BB	BB	BB	BB	BB	BB	BB	BB	BB	BB	BB	BB	BB	BB	BB	BB	BB	BB	BB	BB	BB	BB	BB	BB	BB	AB	BB	BB	AB	AB	BB	BB	BB	BB	BB	BB	BB	BB	BB
AX-299607808	BB	BB	BB	BB	BB	BB	BB	BB	BB	NoCall	BB	BB	BB	BB	BB	BB	BB	BB	BB	BB	BB	BB	BB	BB	BB	BB	BB	BB	AB	NoCall	BB	BB	BB	BB	BB	BB	BB	BB	BB	BB	BB	BB	BB	BB	BB	BB	BB	BB	BB
AX-297253724	BB	AB	BB	BB	AB	BB	BB	AB	BB	AB	BB	BB	BB	BB	BB	BB	BB	BB	BB	BB	BB	BB	BB	BB	BB	BB	BB	BB	BB	BB	BB	BB	BB	BB	BB	BB	AA	AA	NoCall	BB	BB	BB	AA	BB	BB	AB	BB	AB	BB
AX-297147065	AA	AA	AA	AA	AA	AA	AA	AA	AA	AA	AA	AA	AA	AA	AA	AA	AA	AA	AA	AA	AA	AA	NoCall	AA	AA	AA	AA	AA	AA	AA	AA	AA	AA	AA	AB	AB	AA	AA	AA	NoCall	AB	AB	AA	AB	BB	BB	BB	AB	AA
AX-299501089	AB	NoCall	AB	AB	AB	AB	AB	AB	NoCall	NoCall	BB	AB	AB	AB	AB	NoCall	BB	BB	BB	BB	BB	BB	BB	NoCall	BB	BB	BB	BB	BB	BB	BB	BB	BB	BB	BB	BB	AB	AB	BB	BB	AA	BB	BB	BB	AB	AB	AB	BB	BB
AX-297147071	AA	AA	AA	AA	AA	AA	AA	AA	AA	AA	AA	AA	AA	AA	AA	AA	AA	AA	AA	AA	AA	AA	AA	AA	AA	AA	AA	AA	AA	AA	AA	AA	AA	AA	AA	AA	AA	AA	AA	AA	AA	AA	AA	AA	AA	AA	AA	AA	AA
AX-299501092	BB	BB	BB	BB	BB	BB	BB	BB	BB	BB	BB	BB	BB	BB	BB	BB	BB	BB	BB	BB	BB	BB	BB	BB	BB	BB	BB	BB	BB	BB	BB	BB	BB	BB	AA	AA	AA	AA	AA	AA	AB	AA	AA	AA	NoCall	AB	AA	AA	AA
AX-299501093	NoCall	AB	NoCall	AB	AB	AB	AB	NoCall	NoCall	NoCall	BB	AB	AB	BB	AB	NoCall	AB	AB	AB	AB	AB	AB	AB	AB	AB	AB	AB	AB	AB	AB	AB	AB	AB	AB	AA	AA	BB	BB	AB	AA	BB	AB	AB	AA	BB	AB	BB	AB	AA
AX-299501094	AA	AA	AA	AA	AA	AA	AA	AA	AA	AA	AA	AA	AA	AA	AA	AA	AA	AA	AA	AA	AA	AA	AA	AA	AA	AA	AA	AA	AA	AA	AA	AA	AA	AA	BB	BB	BB	BB	AB	BB	AA	BB	BB	BB	AB	AB	AB	BB	BB
AX-299607884	AB	AA	AB	AB	AB	AB	AB	AB	AB	AB	AB	AB	AB	AB	AB	AB	AA	AA	AA	AA	AA	AA	AA	AA	AA	AA	AA	AA	AA	AA	AA	AA	AA	AA	AA	AA	AA	AA	AA	AA	AB	AA	AA	AB	AA	AA	AA	AA	AA
AX-299501109	BB	BB	BB	BB	BB	BB	BB	BB	BB	BB	BB	BB	BB	BB	BB	BB	BB	BB	BB	BB	BB	BB	BB	BB	BB	BB	BB	BB	BB	BB	BB	BB	BB	BB	BB	BB	BB	BB	BB	BB	BB	BB	BB	BB	BB	BB	BB	BB	BB
AX-297147092	AA	AA	AA	AA	AA	AA	AA	AA	AA	AA	AA	AA	AA	AA	AA	AA	AA	AA	AA	AA	AA	AA	AA	AA	AA	AA	AA	AA	AA	AA	AA	AA	AA	AA	AA	AA	AA	AA	AA	AA	AA	AA	AA	AA	AA	AA	AA	AA	AA
AX-299607933	OTV	OTV	OTV	OTV	OTV	OTV	OTV	OTV	OTV	OTV	OTV	OTV	OTV	OTV	OTV	AA	OTV	OTV	OTV	OTV	OTV	OTV	OTV	OTV	OTV	OTV	OTV	OTV	OTV	AA	OTV	OTV	OTV	OTV	AA	NoCall	AA	AA	AA	AA	BB	AA	AA	AA	AA	AA	AA	AB	AA
AX-297253845	BB	AB	BB	BB	BB	BB	BB	BB	BB	BB	BB	BB	BB	BB	BB	BB	BB	BB	BB	BB	BB	BB	BB	BB	BB	BB	BB	BB	BB	BB	BB	BB	BB	BB	AB	AB	AA	AA	AA	AB	AA	AB	AB	BB	AB	AB	AB	AB	AA
AX-297253847	BB	BB	BB	BB	BB	BB	BB	BB	BB	BB	BB	BB	BB	BB	BB	BB	BB	BB	BB	BB	BB	BB	BB	BB	BB	BB	BB	BB	BB	BB	BB	BB	BB	BB	AB	AB	BB	BB	BB	AB	BB	AB	AB	AB	AB	AB	AB	AB	BB
AX-299607957	NoCall	AA	NoCall	NoCall	AA	AA	AA	AA	AA	AA	AA	NoCall	AA	AA	AB	AA	NoCall	AA	AA	AA	AA	AA	AA	AB	AB	AA	NoCall	NoCall	NoCall	AA	AA	NoCall	AA	AA	BB	BB	BB	BB	BB	BB	BB	NoCall	BB	BB	BB	BB	BB	BB	BB
AX-297253855	BB	BB	BB	BB	BB	BB	BB	BB	BB	BB	BB	BB	BB	BB	BB	BB	AB	AB	AB	NoCall	AB	AB	AB	NoCall	NoCall	AB	AB	AB	AB	NoCall	AB	AB	NoCall	AB	BB	BB	BB	BB	BB	BB	BB	BB	BB	BB	BB	BB	BB	BB	BB
AX-299501124	AA	AA	AA	AA	AA	AA	AA	AA	AA	AA	AA	AA	AA	AA	AA	AA	BB	BB	BB	BB	BB	BB	BB	BB	BB	BB	BB	BB	BB	BB	BB	BB	BB	BB	AA	AA	AA	AA	AA	AA	AA	AA	AA	AA	AA	AA	AA	AA	AA
AX-299607964	BB	BB	BB	BB	BB	BB	BB	BB	BB	BB	BB	BB	BB	BB	BB	BB	BB	BB	BB	BB	BB	BB	BB	BB	BB	BB	BB	BB	BB	BB	BB	BB	BB	BB	BB	BB	BB	BB	BB	BB	BB	BB	BB	BB	BB	BB	BB	BB	BB
AX-297253857	AB	AB	BB	BB	AB	AB	BB	AB	BB	AB	AB	BB	BB	AB	AB	AA	AA	AA	AA	AB	NoCall	AA	AA	AA	AA	NoCall	NoCall	AB	NoCall	AA	AA	AA	AB	NoCall	AA	AA	AA	AA	AA	AA	AA	AA	AA	AA	AA	AA	AA	AA	AA
AX-297253874	AA	AA	AA	AA	AA	AA	AA	AA	AA	AA	AA	AA	AA	AA	AA	AA	BB	BB	BB	BB	BB	BB	BB	BB	BB	BB	BB	BB	BB	BB	BB	BB	BB	BB	AA	AB	AA	AA	AA	AB	AA	AA	AA	AA	AA	AA	AA	AA	NoCall
AX-299501130	BB	AA	NoCall	BB	BB	AB	AA	BB	AB	AB	AB	BB	BB	BB	NoCall	BB	AA	AA	AA	AA	AA	AA	AA	AA	AA	AA	AA	AA	AA	AA	AA	AA	AA	AA	AB	BB	BB	BB	AB	BB	BB	AB	AB	BB	BB	BB	BB	BB	BB
AX-299608009	BB	BB	BB	BB	BB	BB	BB	BB	BB	BB	AB	BB	BB	BB	BB	BB	BB	BB	BB	BB	BB	BB	BB	BB	BB	BB	BB	BB	BB	BB	BB	BB	BB	BB	BB	BB	BB	BB	BB	BB	NoCall	BB	BB	BB	BB	BB	BB	BB	BB
AX-297253916	BB	BB	BB	BB	BB	BB	BB	NoCall	BB	BB	BB	BB	BB	BB	BB	BB	BB	BB	BB	BB	BB	BB	BB	BB	BB	BB	BB	BB	BB	BB	BB	BB	BB	BB	BB	BB	BB	BB	BB	BB	BB	NoCall	BB	BB	BB	BB	AB	BB	BB
AX-299501154	AB	AB	AB	AB	AB	AB	AB	AB	AB	AB	AB	AB	AB	AB	AB	AB	AB	AB	AB	AB	AB	AB	AB	AB	AB	AB	AB	NoCall	AB	AB	AB	AB	AB	AB	AA	AA	AA	AA	AA	AA	AB	AA	NoCall	AA	AA	AA	AA	NoCall	AA
AX-297147135	BB	BB	BB	BB	BB	BB	BB	BB	BB	BB	BB	BB	BB	BB	BB	BB	BB	BB	BB	BB	BB	BB	BB	BB	BB	BB	BB	BB	BB	BB	BB	BB	BB	BB	AB	AA	AA	AA	BB	AA	BB	BB	BB	AB	AB	AB	AB	AB	AA
AX-297147142	BB	BB	BB	BB	BB	BB	BB	BB	BB	BB	BB	BB	BB	BB	BB	BB	BB	BB	BB	BB	BB	BB	BB	BB	BB	BB	BB	BB	BB	BB	BB	BB	BB	BB	BB	BB	BB	BB	AB	BB	AA	BB	AB	BB	BB	BB	BB	BB	BB
AX-299608130	AA	AA	AA	AA	AA	AA	AA	AA	AA	AA	AA	AA	AA	AA	AA	AA	AA	AA	AA	AA	AA	AA	AA	AA	AA	AA	AA	AA	AA	AA	AA	AA	AA	AA	AA	AA	AA	AA	AA	AA	AA	AA	AA	AA	AA	AA	AA	AA	AA
AX-299608136	BB	BB	BB	BB	BB	BB	BB	BB	BB	BB	BB	BB	BB	BB	BB	BB	BB	BB	BB	BB	BB	BB	BB	BB	BB	BB	BB	BB	BB	BB	BB	BB	BB	BB	BB	BB	BB	BB	BB	BB	BB	BB	BB	BB	BB	BB	BB	BB	BB
AX-299501170	AA	AA	AA	AA	AA	AA	AA	AA	AA	AA	NoCall	AA	AA	AA	AA	AA	AA	AA	AA	AA	AA	AA	AA	AA	AA	AA	AA	AA	AA	AA	AA	AA	AA	AA	BB	BB	BB	BB	BB	BB	BB	BB	BB	BB	BB	AB	BB	BB	BB
AX-299501173	NoCall	AB	AB	AB	AB	AB	NoCall	NoCall	AB	AB	AB	AB	AB	AB	AB	AB	BB	BB	BB	BB	BB	BB	BB	BB	BB	BB	BB	BB	BB	BB	BB	BB	BB	BB	BB	BB	BB	BB	BB	BB	BB	BB	BB	BB	BB	BB	BB	BB	BB
AX-299501176	AB	AB	AA	AB	AB	AB	AB	AB	AA	AB	AB	AA	AB	AA	AA	AA	AB	AB	AB	AB	AB	AB	AB	AB	AB	AB	AB	AB	AB	AB	AB	AB	AB	AB	BB	BB	AA	AA	AA	BB	BB	BB	AA	BB	AB	AB	AB	AA	BB
AX-297254056	BB	BB	BB	BB	BB	BB	BB	BB	BB	BB	BB	BB	BB	BB	BB	BB	BB	BB	BB	BB	BB	BB	BB	BB	BB	BB	BB	BB	BB	BB	BB	BB	BB	BB	BB	BB	BB	BB	BB	BB	BB	BB	BB	BB	BB	BB	BB	BB	BB
AX-299608164	AA	AA	AA	AA	AA	AA	AA	AA	AA	AA	AA	AA	AA	AA	AA	AA	AA	AA	AA	AA	AA	AA	AA	AA	AA	AA	AA	AA	AA	AA	AA	AA	AA	AA	AA	AB	AA	AA	AB	AB	AB	AA	AB	AB	AA	AB	AA	AB	AA
AX-299608168	BB	BB	BB	BB	BB	BB	BB	BB	BB	BB	BB	BB	BB	BB	BB	BB	BB	BB	BB	BB	BB	BB	BB	BB	BB	BB	BB	BB	BB	BB	BB	BB	BB	BB	BB	AB	BB	BB	AB	AB	AB	BB	BB	BB	BB	AB	BB	AB	AA
AX-297143537	BB	BB	BB	BB	BB	BB	BB	BB	BB	BB	BB	AB	BB	NoCall	AB	BB	BB	BB	BB	BB	BB	BB	BB	BB	BB	BB	BB	BB	BB	BB	BB	BB	BB	BB	BB	BB	BB	BB	BB	BB	BB	BB	BB	BB	BB	BB	BB	BB	BB
AX-297147165	BB	BB	BB	BB	BB	BB	BB	BB	BB	BB	BB	BB	BB	BB	BB	BB	BB	BB	BB	BB	BB	BB	BB	BB	BB	BB	BB	BB	BB	BB	BB	BB	BB	BB	BB	BB	BB	BB	BB	BB	BB	BB	BB	BB	BB	BB	BB	BB	BB
AX-297254102	BB	BB	BB	BB	BB	BB	BB	BB	BB	BB	BB	BB	BB	BB	BB	BB	BB	BB	BB	BB	BB	BB	BB	BB	BB	BB	BB	BB	BB	BB	BB	BB	BB	BB	BB	BB	BB	BB	BB	BB	BB	BB	BB	BB	BB	BB	BB	BB	BB
AX-297254103	AB	BB	BB	BB	BB	AB	BB	AB	BB	AB	BB	BB	AB	AB	BB	BB	BB	BB	BB	BB	BB	BB	BB	BB	BB	BB	BB	BB	BB	BB	BB	BB	BB	BB	BB	BB	BB	BB	BB	AB	AB	AB	AB	BB	AB	BB	AB	AB	AA
AX-299608235	BB	BB	BB	BB	BB	BB	BB	BB	BB	BB	BB	BB	BB	BB	BB	BB	BB	BB	BB	BB	BB	BB	BB	BB	BB	BB	BB	BB	BB	BB	BB	BB	BB	BB	BB	BB	BB	BB	BB	BB	BB	NoCall	BB	BB	BB	BB	BB	BB	BB
AX-297147169	BB	BB	BB	BB	BB	BB	BB	BB	BB	BB	BB	BB	BB	BB	BB	BB	BB	BB	BB	BB	BB	BB	BB	BB	BB	BB	BB	BB	BB	BB	BB	BB	BB	BB	BB	BB	BB	BB	BB	BB	BB	BB	BB	BB	BB	BB	BB	BB	BB
AX-297147172	BB	BB	BB	BB	BB	BB	BB	BB	BB	BB	BB	BB	BB	BB	BB	BB	AA	AB	AA	AA	AA	AA	AA	AA	AA	AA	AA	AA	AA	AA	AA	AA	AA	AA	AB	AB	BB	BB	BB	AB	BB	AB	BB	AB	BB	BB	BB	BB	BB
AX-297147173	BB	BB	BB	BB	BB	BB	BB	BB	BB	BB	BB	BB	BB	BB	BB	BB	BB	BB	BB	BB	BB	BB	BB	BB	BB	BB	BB	BB	BB	BB	BB	BB	BB	BB	AB	AB	BB	BB	BB	AB	AB	AA	BB	AB	AB	AA	AB	AB	BB
AX-297254150	AA	AA	AA	AA	AA	AA	AA	AA	AA	AA	NoCall	AA	AA	AA	AA	AA	AB	AA	NoCall	AA	NoCall	AB	AA	AB	AB	NoCall	NoCall	AB	AA	AA	NoCall	AB	AA	NoCall	NoCall	AB	BB	BB	BB	AB	AA	AA	BB	AB	AB	AA	AB	AB	BB
AX-297147182	BB	BB	BB	BB	BB	BB	BB	BB	BB	BB	BB	BB	BB	BB	BB	BB	AB	BB	AB	AB	AB	AB	AB	AB	NoCall	AB	AB	AB	AB	AB	AB	AB	AB	NoCall	BB	BB	BB	BB	BB	BB	BB	BB	BB	BB	BB	BB	BB	BB	BB
AX-297254178	BB	BB	BB	BB	BB	BB	BB	BB	BB	BB	BB	BB	BB	BB	BB	BB	BB	BB	BB	BB	BB	BB	AB	BB	BB	BB	BB	BB	BB	BB	BB	BB	AB	BB	BB	AB	AA	AA	BB	AB	AB	BB	BB	BB	BB	AB	BB	BB	BB
AX-297254179	BB	BB	BB	BB	BB	BB	AB	BB	BB	BB	NoCall	BB	BB	BB	BB	BB	BB	BB	BB	BB	BB	BB	BB	BB	BB	BB	BB	BB	BB	BB	BB	BB	BB	BB	BB	AB	AB	AB	BB	AB	AB	BB	BB	BB	BB	AB	BB	BB	BB
AX-300119456	AA	NoCall	AB	AA	AA	AA	AA	AA	AA	AA	AA	AA	AA	AA	AA	AA	AA	AA	AA	AA	AA	AA	AA	AA	AA	AA	AA	AA	AA	AA	AA	AA	AA	AA	AA	AA	AA	AA	AA	AA	AA	AA	AA	AA	AA	AA	AA	AA	AA
AX-297147187	AA	AA	AA	AA	AA	AA	AA	AA	AA	AA	AA	AA	AA	AA	AA	AA	AA	AA	AA	AA	AA	AA	AA	AA	AA	AA	AA	AA	AA	AA	AA	AA	AA	AA	AA	AA	AA	AA	AA	AA	AA	AA	AA	AA	AA	AA	AA	AA	AA
AX-299608303	AB	AA	AB	AB	NoCall	AB	AB	AB	AB	AA	AB	AB	AB	NoCall	NoCall	AB	AA	AB	AB	AA	AB	AB	AB	AB	AB	AB	AA	AB	AB	AB	AB	AB	AB	AB	AA	AA	AB	AB	AA	AA	AB	AA	AB	AA	AB	AA	AB	AB	AA
AX-297254208	NoCall	NoCall	AB	AB	NoCall	AB	AA	AA	AB	AB	NoCall	AB	AB	AB	NoCall	AA	NoCall	NoCall	AB	NoCall	AB	AB	AA	AB	AB	AB	NoCall	AB	AB	AB	AB	AB	NoCall	AB	AB	AA	BB	BB	BB	AA	BB	AB	AB	BB	AB	AA	AB	AB	AB
AX-297254209	AA	AA	AA	AA	AA	AA	AA	AA	AA	AA	AA	AA	AA	AA	AA	AA	BB	BB	BB	BB	AB	AB	BB	AB	BB	AB	BB	AB	AB	AB	AB	AB	BB	BB	AA	NoCall	AA	AA	AA	NoCall	AA	NoCall	NoCall	AA	AA	AA	AB	NoCall	AA
AX-297147197	AB	AA	AA	AA	AA	AA	AA	AA	AA	AA	AA	AA	AA	AA	AA	AB	BB	BB	BB	BB	BB	BB	BB	BB	BB	BB	BB	BB	BB	BB	BB	BB	BB	BB	AA	AA	AB	AB	AB	AA	AA	AA	AB	AA	AA	AA	AA	AA	AA
AX-299501224	AA	AA	AA	AA	AA	AA	AA	AA	AA	AA	AA	AA	AA	AA	AA	AA	AA	AA	AA	AA	AA	AA	AA	AA	AA	AA	AA	AA	AA	AA	AA	AA	AA	AA	AA	AA	AA	AA	AA	AA	AA	AA	AA	AA	AA	AA	AA	AA	AA
AX-299501225	BB	BB	BB	BB	BB	BB	BB	BB	BB	BB	BB	BB	BB	BB	BB	BB	BB	BB	BB	BB	BB	BB	BB	BB	BB	BB	BB	BB	BB	BB	BB	BB	BB	BB	AA	AA	AA	AA	AA	AA	AA	AA	AA	AB	AA	AA	AA	AA	AA
AX-297254233	AA	AA	AA	AA	AA	AA	AA	AA	AA	AA	AA	AA	AA	AA	AA	AA	AA	AA	AA	AA	AA	AA	AA	AA	AA	AA	AA	AA	AA	AA	AA	AA	AA	AA	AA	AB	AA	AA	AA	AB	AA	AA	AA	AA	AA	AA	AA	AA	AA
AX-297254240	BB	BB	BB	BB	BB	BB	BB	BB	BB	BB	BB	BB	BB	BB	BB	BB	AA	AB	AB	AB	AB	AA	AA	AA	AB	AB	AA	AA	AA	AA	AA	AA	AB	AB	AA	AA	AA	AA	AA	AA	AA	AA	AA	AA	AA	AB	AA	AA	AA
AX-297254244	AA	AA	AA	AA	AA	AA	AA	AA	AA	AA	AA	AA	AA	AA	AA	AA	AA	AA	AA	AA	AA	AA	AA	AA	AA	AA	AA	AA	AA	AA	AA	AA	AA	AA	AA	AA	AA	AA	AA	AA	AA	AA	AA	AA	AA	AA	AA	AA	AA
AX-299501229	AA	AA	NoCall	AA	AA	AA	AA	AA	AA	AA	AB	AA	AA	AA	AA	AA	AA	AA	AA	AA	AA	AA	AA	AA	AA	AA	AA	AA	AA	AA	AA	AA	AA	AA	AA	AA	BB	BB	AB	AA	AA	AA	AA	AA	AA	AA	AA	AB	AA
AX-299501230	AA	AA	AA	AA	AA	AA	AA	AA	AA	AA	AA	AA	NoCall	AA	AA	NoCall	AA	AA	AA	AA	AA	AA	AA	AA	AA	AA	AA	AA	AA	AA	AA	AA	AA	AA	BB	BB	AB	NoCall	BB	BB	BB	BB	BB	BB	BB	BB	BB	BB	BB
AX-297254260	BB	BB	BB	BB	BB	BB	BB	BB	BB	BB	BB	BB	BB	BB	BB	BB	BB	BB	BB	BB	BB	BB	BB	NoCall	BB	BB	BB	BB	BB	BB	BB	NoCall	BB	BB	BB	BB	BB	BB	BB	BB	BB	BB	BB	BB	BB	BB	BB	BB	BB
AX-297254263	AA	AA	AA	AA	AA	AA	AB	AA	AA	AA	AB	AA	AA	AA	AA	AA	AA	AA	AA	AA	AA	AA	AA	AA	AA	AA	AA	AA	AA	AA	AA	AA	AA	AA	AA	BB	AA	AA	AA	NoCall	AA	AA	AB	AA	AB	AA	NoCall	BB	AB
AX-299501235	AA	AA	AA	AA	AA	AA	AA	AA	AA	AA	AA	AA	AA	AA	AA	AB	AA	AA	AA	AA	AA	AA	AA	NoCall	AA	AA	AA	AA	AA	AA	AA	AA	AA	AA	BB	BB	BB	BB	BB	BB	BB	BB	BB	BB	BB	BB	BB	BB	BB
AX-297254270	OTV	OTV	OTV	OTV	OTV	OTV	OTV	OTV	OTV	OTV	OTV	OTV	OTV	OTV	OTV	BB	BB	BB	BB	BB	BB	BB	BB	BB	BB	BB	BB	BB	BB	BB	BB	BB	BB	BB	BB	BB	BB	BB	BB	BB	BB	BB	BB	BB	BB	BB	BB	BB	BB
AX-299608382	BB	BB	BB	BB	BB	BB	BB	BB	BB	BB	BB	BB	BB	BB	BB	BB	AA	AA	AA	AA	AA	AA	AA	AA	AA	AA	AA	AA	AA	AA	AA	AA	AA	AA	BB	BB	BB	BB	BB	BB	BB	BB	BB	BB	BB	BB	BB	BB	BB
AX-297765539	BB	AB	BB	BB	AB	AB	AB	BB	AB	BB	AB	BB	BB	AB	AB	BB	BB	BB	BB	BB	BB	BB	BB	BB	BB	BB	BB	BB	BB	BB	BB	BB	BB	BB	BB	BB	BB	BB	BB	BB	BB	BB	BB	BB	BB	BB	BB	BB	BB
AX-299608390	AB	NoCall	AB	NoCall	AB	NoCall	BB	AB	BB	BB	AB	NoCall	BB	NoCall	NoCall	AB	BB	BB	BB	BB	BB	BB	BB	BB	BB	BB	BB	BB	BB	BB	BB	BB	BB	BB	AA	AA	AA	AA	AA	AA	AA	AA	AA	AA	AA	AA	AA	AA	AA
AX-297254288	AA	AA	AA	AA	AA	AA	AA	AA	AA	AA	AA	AA	AA	AA	AA	AA	NoCall	AA	AA	AA	AA	AA	AB	AA	AA	AA	AA	AA	AA	AA	AA	AA	AA	AA	AA	AA	AA	AA	AA	AA	AA	AA	AA	AA	AA	AA	AA	AA	AA
AX-299608418	AA	AA	AA	AA	AA	AA	AA	AA	AA	AA	AA	AA	AA	AA	AA	AA	AA	AA	AA	AA	AA	AA	AA	AA	AA	AA	AA	AA	AA	AA	AA	AA	AA	AA	BB	BB	BB	BB	BB	BB	BB	BB	BB	BB	BB	BB	BB	BB	BB
AX-299501265	NoCall	BB	BB	BB	BB	BB	BB	BB	BB	BB	BB	BB	BB	BB	BB	BB	AA	AA	AA	AA	AA	AA	AA	AA	AA	AA	NoCall	AA	AA	AA	AA	AA	AA	AA	AA	AA	AA	AA	AA	AA	AA	AA	AA	AA	AA	AA	AA	AA	AA
AX-297147248	AB	AB	AB	AB	AB	AB	AB	NoCall	AB	AB	AB	AB	AB	AB	AB	AB	AB	AB	AB	AB	AB	AB	AB	AB	AB	AB	AB	AB	AB	AB	AB	AB	AB	AB	BB	BB	BB	BB	BB	BB	BB	BB	BB	BB	BB	BB	BB	BB	BB
AX-297147253	AA	AA	AA	AA	AA	AA	AA	NoCall	AA	AA	AA	AA	AA	AA	AA	NoCall	AA	AA	AA	NoCall	AA	AA	AA	AA	AA	AA	AA	AA	AA	AA	AA	NoCall	AA	AA	AA	AA	AA	AA	AA	AA	AA	AA	AA	AA	AA	AA	AA	AA	AA
AX-297147269	AA	AA	AA	AA	AA	AA	AA	AA	AA	AA	AA	AA	AA	AA	AA	AA	AA	AA	AA	AA	AA	AA	AA	AA	AA	AA	AA	AA	AA	AA	AA	AA	AA	AA	AA	AA	AA	AA	AA	AA	AA	AA	AA	AA	AA	AA	AA	AA	AA
AX-297147272	AA	AA	AA	AA	AA	AA	AA	AA	AA	AA	AA	AA	AA	AA	AA	AA	AA	AA	AA	AA	AA	AA	AA	AA	AA	AA	AA	AA	AA	AA	AA	AA	AA	AA	AA	AA	AA	AA	AA	AA	AA	AA	AA	AA	AA	AA	AA	AA	AA
AX-297254401	NoCall	NoCall	NoCall	BB	AB	BB	NoCall	BB	NoCall	BB	AB	AB	AB	BB	BB	BB	AB	AB	AB	AB	AB	AB	AB	AB	AB	AB	AB	AB	AB	AB	AB	AB	AB	AB	BB	BB	BB	BB	BB	BB	BB	BB	BB	BB	BB	BB	BB	BB	BB
AX-297254418	AB	AA	NoCall	AB	AB	AB	AB	BB	AB	NoCall	AB	AB	AB	AA	AB	AB	AA	AA	AA	AA	AA	AA	AA	AA	AA	AA	AA	AA	AA	AA	AA	AA	AA	AA	AA	AA	AA	AA	AA	AA	NoCall	AA	AA	AA	AA	AA	AA	AA	AA
AX-297254473	AB	AB	AB	AB	NoCall	AB	AB	AB	AB	AB	AB	AB	AB	AB	AB	AA	AB	AB	AB	AB	AB	AB	AB	AB	AB	AB	AB	NoCall	AB	AB	AB	AB	AB	AB	AA	AA	AA	AA	AA	AA	NoCall	AA	AA	AA	AA	AA	AA	AA	AA
AX-297254479	BB	BB	BB	BB	BB	BB	BB	BB	BB	BB	BB	BB	BB	BB	BB	BB	BB	BB	BB	BB	BB	BB	BB	BB	BB	BB	BB	BB	BB	BB	BB	BB	BB	BB	BB	BB	BB	BB	BB	BB	BB	BB	BB	BB	BB	BB	BB	BB	BB
AX-297147318	NoCall	AB	AA	AB	AB	NoCall	AB	AB	AB	AA	AB	AA	AB	AB	AA	AA	AB	AB	AB	AB	AB	AB	AB	AB	AB	AB	NoCall	BB	AB	AB	AB	AB	AB	AB	BB	BB	BB	BB	BB	BB	BB	BB	BB	BB	BB	BB	BB	BB	BB
AX-297147319	BB	BB	BB	BB	BB	BB	BB	BB	BB	BB	BB	BB	BB	BB	BB	BB	BB	BB	BB	BB	BB	BB	BB	BB	BB	BB	BB	BB	BB	BB	BB	BB	BB	BB	BB	BB	BB	BB	BB	BB	BB	BB	BB	BB	BB	BB	BB	BB	BB
AX-297254489	AA	AA	AA	AA	AA	AA	AA	AA	AA	AA	NoCall	AA	AA	AA	AA	AA	AA	AA	NoCall	AA	AA	AA	AA	AA	AA	AA	AA	AA	AA	AA	AA	AA	AA	NoCall	AA	AA	AA	AA	AA	AA	AA	AA	AA	AA	AA	AA	AA	AA	AA
AX-297254500	BB	BB	AB	NoCall	AB	BB	AB	NoCall	NoCall	NoCall	AB	BB	AB	AB	BB	AB	AB	NoCall	NoCall	AB	AB	NoCall	AB	AB	NoCall	AB	AB	BB	AB	AB	AB	AB	NoCall	AB	BB	BB	BB	BB	BB	BB	BB	BB	BB	BB	BB	BB	BB	BB	BB
AX-297254507	AB	AB	AB	AB	AB	AB	AB	AB	AB	AB	AB	AB	AB	AB	AB	AA	AA	AA	AA	AA	AA	AA	AA	NoCall	AA	AA	AA	AA	AA	AA	AA	AA	AB	AA	AA	AA	AA	AA	AA	AA	AA	AA	AA	AA	AA	AA	AA	AA	AA
AX-297254511	AA	AA	AA	AA	AA	AA	AA	AA	AA	AA	AA	AA	AA	AA	AA	AA	AA	AA	AA	AA	AA	AA	AA	AA	AA	AA	AA	AA	AA	AA	AA	AA	AA	AA	AA	AA	AA	AA	AA	AA	AA	AA	AA	AA	AA	AA	AA	AA	AA
AX-297254512	AA	AA	AA	AA	AA	AA	AA	AA	AA	AA	NoCall	AA	AA	AA	AA	AB	AA	AA	AA	AA	AA	AA	AA	AA	AA	AA	AA	AA	AA	AA	AA	AA	AA	AA	BB	BB	AB	AB	AB	BB	BB	AB	AA	BB	AB	AA	AB	BB	BB
AX-299501345	AA	AB	AA	AA	AB	AA	AB	AB	AB	AA	AB	AA	AB	AB	AB	AA	BB	BB	BB	BB	BB	BB	BB	BB	BB	BB	BB	BB	BB	BB	BB	BB	BB	BB	BB	BB	BB	BB	BB	BB	BB	BB	BB	BB	BB	BB	BB	BB	BB
AX-297254521	BB	BB	BB	BB	BB	BB	BB	BB	BB	BB	BB	BB	BB	BB	BB	BB	BB	BB	BB	BB	BB	BB	BB	BB	BB	BB	BB	BB	BB	BB	BB	BB	BB	BB	BB	BB	BB	BB	BB	BB	BB	BB	BB	BB	BB	BB	BB	BB	BB
AX-297147330	AA	AA	AA	AA	AA	AA	AA	AA	AA	AA	AA	AA	AA	AA	AA	AA	AA	AA	AA	AA	AA	AA	AA	AA	AA	AA	AA	AA	AA	AA	AA	AA	AA	AA	AA	AB	AA	AA	BB	AB	AB	AA	AB	AB	AA	AA	AA	BB	AA
AX-297147331	BB	BB	BB	BB	BB	BB	BB	BB	BB	BB	BB	BB	BB	BB	BB	BB	AA	AA	AA	AA	AA	AA	AA	AA	AA	AA	AA	AA	AA	AA	AA	AA	AA	AA	BB	BB	BB	BB	BB	BB	BB	BB	BB	BB	BB	BB	BB	BB	BB
AX-299501363	AA	AA	AA	AA	AA	AA	AA	AA	AA	AA	AA	AA	AA	AA	AA	AA	BB	BB	BB	BB	BB	BB	BB	BB	BB	BB	BB	BB	BB	BB	BB	BB	BB	BB	AA	AA	AA	AA	AA	AA	AA	AA	AA	AA	AA	AA	AA	AA	AA
AX-299608685	BB	BB	BB	BB	BB	BB	BB	BB	BB	BB	BB	BB	BB	BB	BB	BB	BB	BB	BB	BB	BB	BB	BB	BB	BB	BB	BB	BB	BB	BB	BB	BB	BB	BB	BB	BB	BB	BB	BB	BB	BB	BB	BB	BB	BB	BB	BB	BB	BB
AX-299501367	BB	BB	BB	BB	BB	BB	BB	BB	BB	BB	BB	BB	BB	BB	BB	BB	AA	AB	AB	BB	AB	AA	AB	AA	AB	AB	AB	AA	AB	AB	AA	AA	BB	AB	BB	BB	BB	BB	BB	BB	AB	BB	BB	BB	BB	BB	BB	BB	BB
AX-297254621	BB	BB	BB	BB	BB	BB	BB	BB	BB	BB	BB	BB	BB	BB	BB	BB	BB	BB	BB	BB	BB	BB	BB	BB	BB	BB	BB	BB	BB	BB	BB	BB	BB	BB	AA	BB	BB	BB	BB	BB	AB	AB	BB	BB	BB	BB	BB	BB	BB
AX-300120624	AA	AA	AA	AA	AA	AA	AB	AA	AA	AA	AB	AA	AA	AA	AA	AA	BB	BB	BB	BB	BB	BB	BB	BB	BB	BB	BB	BB	BB	BB	BB	BB	BB	BB	AA	BB	BB	BB	BB	BB	AB	AB	BB	BB	BB	BB	BB	BB	BB
AX-299501376	BB	BB	BB	BB	BB	BB	BB	BB	BB	BB	BB	BB	BB	BB	BB	BB	BB	BB	BB	BB	BB	BB	BB	BB	BB	BB	BB	BB	BB	BB	BB	BB	BB	BB	AA	BB	AB	AB	BB	BB	BB	AB	BB	AB	BB	AA	BB	BB	BB
AX-297254642	AA	AA	AA	AA	AA	AA	AA	AA	AA	AA	AA	AA	AA	AA	AA	AA	AA	AA	AA	AA	AA	AA	AA	AA	AA	AA	AA	AA	AA	AA	AA	AA	AA	AA	BB	BB	BB	BB	BB	BB	BB	BB	BB	BB	BB	BB	BB	BB	BB
AX-299608751	AA	AA	AA	AA	AA	AA	AA	AA	AA	AA	AA	AA	AA	AA	AA	AA	AA	AA	AA	AA	AA	AA	AA	AA	AA	AA	AA	AA	AA	AA	AA	AA	AA	AA	AA	AA	AA	AA	AA	AA	AA	AA	AA	AA	AA	AA	AA	AA	AA
AX-297254661	BB	BB	BB	BB	BB	BB	BB	BB	BB	BB	BB	BB	BB	BB	BB	BB	BB	BB	BB	BB	BB	BB	BB	BB	BB	BB	BB	BB	BB	BB	BB	BB	BB	BB	BB	BB	BB	BB	BB	BB	BB	BB	BB	BB	BB	BB	BB	BB	BB
AX-297147367	BB	BB	BB	BB	BB	BB	BB	BB	BB	BB	BB	AB	BB	BB	AB	BB	BB	BB	BB	BB	BB	NoCall	BB	BB	BB	BB	BB	BB	BB	BB	BB	BB	BB	BB	BB	AA	AB	AB	AB	AA	AB	AB	AA	AB	AA	BB	AA	BB	AA
[truncated: 25,300 more rows]
[truncated: 435 more columns]
