# Supplementary material for: Genome-wide analysis highlights genetic admixture in exotic germplasm resources of Eucalyptus and unexpected ancestral genomic composition of interspecific hybrids
Source: PLoS One. 2023 Aug 8;18(8):e0289536. doi: 10.1371/journal.pone.0289536 (PMC10409294; doi:10.1371/journal.pone.0289536)
Supplement: S3 File — Output of the meanQ values of the fastSTRUCTURE analysis of the 484 individuals studied with K = 18. (XLSX) [file pone.0289536.s003.xlsx]

## Sheet: fastSTRUCTURE results with k=18
S3 File. Output of the meanQ values of the fastSTRUCTURE analysis of the 484 individuals studied with K=18
		E.argophloia	E.urophylla	E.brassiana	E.dunnii	E.tereticornis	E.globulus	E.grandis		E.pellita	E.saligna_Kroombit Tops		E.nitens	E.deglupta	E.saligna	E.benthamii	E.longirostrata	E.camaldulensis	E.robusta
Individual ID	Species or hybrid class	Cluster1	Cluster2	Cluster3	Cluster4	Cluster5	Cluster6	Cluster7	Cluster8	Cluster9	Cluster10	Cluster11	Cluster12	Cluster13	Cluster14	Cluster15	Cluster16	Cluster17	Cluster18
Arg-1	E.argophloia	0.999982	1e-06	1e-06	1e-06	1e-06	1e-06	1e-06	1e-06	1e-06	1e-06	1e-06	1e-06	1e-06	1e-06	1e-06	1e-06	1e-06	1e-06
Arg-10	E.argophloia	0.999982	1e-06	1e-06	1e-06	1e-06	1e-06	1e-06	1e-06	1e-06	1e-06	1e-06	1e-06	1e-06	1e-06	1e-06	1e-06	1e-06	1e-06
Arg-11	E.argophloia	0.999981	1e-06	1e-06	1e-06	1e-06	1e-06	1e-06	1e-06	1e-06	1e-06	1e-06	1e-06	1e-06	1e-06	1e-06	1e-06	1e-06	1e-06
Arg-12	E.argophloia	0.999982	1e-06	1e-06	1e-06	1e-06	1e-06	1e-06	1e-06	1e-06	1e-06	1e-06	1e-06	1e-06	1e-06	1e-06	1e-06	1e-06	1e-06
Arg-13	E.argophloia	0.999982	1e-06	1e-06	1e-06	1e-06	1e-06	1e-06	1e-06	1e-06	1e-06	1e-06	1e-06	1e-06	1e-06	1e-06	1e-06	1e-06	1e-06
Arg-14	E.argophloia	0.999982	1e-06	1e-06	1e-06	1e-06	1e-06	1e-06	1e-06	1e-06	1e-06	1e-06	1e-06	1e-06	1e-06	1e-06	1e-06	1e-06	1e-06
Arg-15	E.argophloia	0.999982	1e-06	1e-06	1e-06	1e-06	1e-06	1e-06	1e-06	1e-06	1e-06	1e-06	1e-06	1e-06	1e-06	1e-06	1e-06	1e-06	1e-06
Arg-16	E.argophloia	0.999982	1e-06	1e-06	1e-06	1e-06	1e-06	1e-06	1e-06	1e-06	1e-06	1e-06	1e-06	1e-06	1e-06	1e-06	1e-06	1e-06	1e-06
Arg-2	E.argophloia	0.999982	1e-06	1e-06	1e-06	1e-06	1e-06	1e-06	1e-06	1e-06	1e-06	1e-06	1e-06	1e-06	1e-06	1e-06	1e-06	1e-06	1e-06
Arg-3	E.argophloia	0.999982	1e-06	1e-06	1e-06	1e-06	1e-06	1e-06	1e-06	1e-06	1e-06	1e-06	1e-06	1e-06	1e-06	1e-06	1e-06	1e-06	1e-06
Arg-4	E.argophloia	0.999981	1e-06	1e-06	1e-06	1e-06	1e-06	1e-06	1e-06	1e-06	1e-06	1e-06	1e-06	1e-06	1e-06	1e-06	1e-06	1e-06	1e-06
Arg-5	E.argophloia	0.999982	1e-06	1e-06	1e-06	1e-06	1e-06	1e-06	1e-06	1e-06	1e-06	1e-06	1e-06	1e-06	1e-06	1e-06	1e-06	1e-06	1e-06
Arg-6	E.argophloia	0.999982	1e-06	1e-06	1e-06	1e-06	1e-06	1e-06	1e-06	1e-06	1e-06	1e-06	1e-06	1e-06	1e-06	1e-06	1e-06	1e-06	1e-06
Arg-7	E.argophloia	0.999982	1e-06	1e-06	1e-06	1e-06	1e-06	1e-06	1e-06	1e-06	1e-06	1e-06	1e-06	1e-06	1e-06	1e-06	1e-06	1e-06	1e-06
Arg-8	E.argophloia	0.999982	1e-06	1e-06	1e-06	1e-06	1e-06	1e-06	1e-06	1e-06	1e-06	1e-06	1e-06	1e-06	1e-06	1e-06	1e-06	1e-06	1e-06
Arg-9	E.argophloia	0.999982	1e-06	1e-06	1e-06	1e-06	1e-06	1e-06	1e-06	1e-06	1e-06	1e-06	1e-06	1e-06	1e-06	1e-06	1e-06	1e-06	1e-06
Deg-1	E.deglupta	1e-06	1e-06	1e-06	1e-06	1e-06	1e-06	1e-06	1e-06	1e-06	1e-06	1e-06	1e-06	0.999982	1e-06	1e-06	1e-06	1e-06	1e-06
Deg-10	E.deglupta	1e-06	1e-06	1e-06	1e-06	1e-06	1e-06	1e-06	1e-06	1e-06	1e-06	1e-06	1e-06	0.999982	1e-06	1e-06	1e-06	1e-06	1e-06
Deg-11	E.deglupta	1e-06	1e-06	1e-06	1e-06	1e-06	1e-06	1e-06	1e-06	1e-06	1e-06	1e-06	1e-06	0.999982	1e-06	1e-06	1e-06	1e-06	1e-06
Deg-12	E.deglupta	1e-06	1e-06	1e-06	1e-06	1e-06	1e-06	1e-06	1e-06	1e-06	1e-06	1e-06	1e-06	0.999982	1e-06	1e-06	1e-06	1e-06	1e-06
Deg-13	E.deglupta	1e-06	1e-06	1e-06	1e-06	1e-06	1e-06	1e-06	1e-06	1e-06	1e-06	1e-06	1e-06	0.999982	1e-06	1e-06	1e-06	1e-06	1e-06
Deg-14	E.deglupta	1e-06	1e-06	1e-06	1e-06	1e-06	1e-06	1e-06	1e-06	1e-06	1e-06	1e-06	1e-06	0.999982	1e-06	1e-06	1e-06	1e-06	1e-06
Deg-15	E.deglupta	1e-06	1e-06	1e-06	1e-06	1e-06	1e-06	1e-06	1e-06	1e-06	1e-06	1e-06	1e-06	0.999982	1e-06	1e-06	1e-06	1e-06	1e-06
Deg-16	E.deglupta	1e-06	1e-06	1e-06	1e-06	1e-06	1e-06	1e-06	1e-06	1e-06	1e-06	1e-06	1e-06	0.999982	1e-06	1e-06	1e-06	1e-06	1e-06
Deg-17	E.deglupta	1e-06	1e-06	1e-06	1e-06	1e-06	1e-06	1e-06	1e-06	1e-06	1e-06	1e-06	1e-06	0.999981	1e-06	1e-06	1e-06	1e-06	1e-06
Deg-18	E.deglupta	1e-06	1e-06	1e-06	1e-06	1e-06	1e-06	1e-06	1e-06	1e-06	1e-06	1e-06	1e-06	0.999982	1e-06	1e-06	1e-06	1e-06	1e-06
Deg-2	E.deglupta	1e-06	1e-06	1e-06	1e-06	1e-06	1e-06	1e-06	1e-06	1e-06	1e-06	1e-06	1e-06	0.999982	1e-06	1e-06	1e-06	1e-06	1e-06
Deg-3	E.deglupta	1e-06	1e-06	1e-06	1e-06	1e-06	1e-06	1e-06	1e-06	1e-06	1e-06	1e-06	1e-06	0.999982	1e-06	1e-06	1e-06	1e-06	1e-06
Deg-4	E.deglupta	1e-06	1e-06	1e-06	1e-06	1e-06	1e-06	1e-06	1e-06	1e-06	1e-06	1e-06	1e-06	0.999982	1e-06	1e-06	1e-06	1e-06	1e-06
Deg-5	E.deglupta	1e-06	1e-06	1e-06	1e-06	1e-06	1e-06	1e-06	1e-06	1e-06	1e-06	1e-06	1e-06	0.999982	1e-06	1e-06	1e-06	1e-06	1e-06
Deg-6	E.deglupta	1e-06	1e-06	1e-06	1e-06	1e-06	1e-06	1e-06	1e-06	1e-06	1e-06	1e-06	1e-06	0.999982	1e-06	1e-06	1e-06	1e-06	1e-06
Deg-7	E.deglupta	1e-06	1e-06	1e-06	1e-06	1e-06	1e-06	1e-06	1e-06	1e-06	1e-06	1e-06	1e-06	0.999982	1e-06	1e-06	1e-06	1e-06	1e-06
Deg-8	E.deglupta	1e-06	1e-06	1e-06	1e-06	1e-06	1e-06	1e-06	1e-06	1e-06	1e-06	1e-06	1e-06	0.999982	1e-06	1e-06	1e-06	1e-06	1e-06
Deg-9	E.deglupta	1e-06	1e-06	1e-06	1e-06	1e-06	1e-06	1e-06	1e-06	1e-06	1e-06	1e-06	1e-06	0.999982	1e-06	1e-06	1e-06	1e-06	1e-06
Bra-1	E.brassiana	1e-06	1e-06	0.999982	1e-06	1e-06	1e-06	1e-06	1e-06	1e-06	1e-06	1e-06	1e-06	1e-06	1e-06	1e-06	1e-06	1e-06	1e-06
Bra-10	E.brassiana	1e-06	1e-06	0.999982	1e-06	1e-06	1e-06	1e-06	1e-06	1e-06	1e-06	1e-06	1e-06	1e-06	1e-06	1e-06	1e-06	1e-06	1e-06
Bra-11	E.brassiana	1e-06	1e-06	0.999982	1e-06	1e-06	1e-06	1e-06	1e-06	1e-06	1e-06	1e-06	1e-06	1e-06	1e-06	1e-06	1e-06	1e-06	1e-06
Bra-12	E.brassiana	1e-06	1e-06	0.999982	1e-06	1e-06	1e-06	1e-06	1e-06	1e-06	1e-06	1e-06	1e-06	1e-06	1e-06	1e-06	1e-06	1e-06	1e-06
Bra-13	E.brassiana	1e-06	1e-06	0.999982	1e-06	1e-06	1e-06	1e-06	1e-06	1e-06	1e-06	1e-06	1e-06	1e-06	1e-06	1e-06	1e-06	1e-06	1e-06
Bra-14	E.brassiana	1e-06	1e-06	0.999982	1e-06	1e-06	1e-06	1e-06	1e-06	1e-06	1e-06	1e-06	1e-06	1e-06	1e-06	1e-06	1e-06	1e-06	1e-06
Bra-15	E.brassiana	1e-06	1e-06	0.999982	1e-06	1e-06	1e-06	1e-06	1e-06	1e-06	1e-06	1e-06	1e-06	1e-06	1e-06	1e-06	1e-06	1e-06	1e-06
Bra-16	E.brassiana	1e-06	1e-06	0.999982	1e-06	1e-06	1e-06	1e-06	1e-06	1e-06	1e-06	1e-06	1e-06	1e-06	1e-06	1e-06	1e-06	1e-06	1e-06
Bra-17	E.brassiana	1e-06	1e-06	0.999982	1e-06	1e-06	1e-06	1e-06	1e-06	1e-06	1e-06	1e-06	1e-06	1e-06	1e-06	1e-06	1e-06	1e-06	1e-06
Bra-18	E.brassiana	1e-06	1e-06	0.999982	1e-06	1e-06	1e-06	1e-06	1e-06	1e-06	1e-06	1e-06	1e-06	1e-06	1e-06	1e-06	1e-06	1e-06	1e-06
Bra-2	E.brassiana	1e-06	1e-06	0.999982	1e-06	1e-06	1e-06	1e-06	1e-06	1e-06	1e-06	1e-06	1e-06	1e-06	1e-06	1e-06	1e-06	1e-06	1e-06
Bra-3	E.brassiana	1e-06	1e-06	0.999982	1e-06	1e-06	1e-06	1e-06	1e-06	1e-06	1e-06	1e-06	1e-06	1e-06	1e-06	1e-06	1e-06	1e-06	1e-06
Bra-4	E.brassiana	1e-06	1e-06	0.999982	1e-06	1e-06	1e-06	1e-06	1e-06	1e-06	1e-06	1e-06	1e-06	1e-06	1e-06	1e-06	1e-06	1e-06	1e-06
Bra-5	E.brassiana	1e-06	1e-06	0.999982	1e-06	1e-06	1e-06	1e-06	1e-06	1e-06	1e-06	1e-06	1e-06	1e-06	1e-06	1e-06	1e-06	1e-06	1e-06
Bra-6	E.brassiana	1e-06	1e-06	0.999982	1e-06	1e-06	1e-06	1e-06	1e-06	1e-06	1e-06	1e-06	1e-06	1e-06	1e-06	1e-06	1e-06	1e-06	1e-06
Bra-7	E.brassiana	1e-06	1e-06	0.999982	1e-06	1e-06	1e-06	1e-06	1e-06	1e-06	1e-06	1e-06	1e-06	1e-06	1e-06	1e-06	1e-06	1e-06	1e-06
Bra-8	E.brassiana	1e-06	1e-06	0.999982	1e-06	1e-06	1e-06	1e-06	1e-06	1e-06	1e-06	1e-06	1e-06	1e-06	1e-06	1e-06	1e-06	1e-06	1e-06
Bra-9	E.brassiana	1e-06	1e-06	0.999982	1e-06	1e-06	1e-06	1e-06	1e-06	1e-06	1e-06	1e-06	1e-06	1e-06	1e-06	1e-06	1e-06	1e-06	1e-06
Cam-013	E.camaldulensis	1e-06	1e-06	1e-06	1e-06	0.768596	1e-06	1e-06	1e-06	1e-06	1e-06	1e-06	1e-06	1e-06	1e-06	1e-06	1e-06	0.231387	1e-06
Cam-050	E.camaldulensis	1e-06	1e-06	1e-06	1e-06	0.680341	1e-06	1e-06	1e-06	1e-06	1e-06	1e-06	1e-06	1e-06	1e-06	1e-06	1e-06	0.319642	1e-06
Cam-053	E.camaldulensis	1e-06	1e-06	1e-06	1e-06	0.600842	1e-06	1e-06	1e-06	1e-06	1e-06	1e-06	1e-06	1e-06	1e-06	1e-06	1e-06	0.399141	1e-06
Cam-057	E.camaldulensis	1e-06	1e-06	1e-06	1e-06	0.771381	1e-06	1e-06	1e-06	1e-06	1e-06	1e-06	1e-06	1e-06	1e-06	1e-06	1e-06	0.228602	1e-06
Cam-10-31-09	E.camaldulensis	1e-06	1e-06	1e-06	1e-06	1e-06	1e-06	1e-06	1e-06	1e-06	1e-06	1e-06	1e-06	1e-06	1e-06	1e-06	1e-06	0.999982	1e-06
Cam-105	E.camaldulensis	1e-06	1e-06	1e-06	1e-06	0.598684	1e-06	1e-06	1e-06	1e-06	1e-06	1e-06	1e-06	1e-06	1e-06	1e-06	1e-06	0.4013	1e-06
Cam-105-15-13	E.camaldulensis	1e-06	1e-06	1e-06	1e-06	1e-06	1e-06	1e-06	1e-06	1e-06	1e-06	1e-06	1e-06	1e-06	1e-06	1e-06	1e-06	0.999982	1e-06
Cam-105-32-2	E.camaldulensis	1e-06	1e-06	1e-06	1e-06	1e-06	1e-06	1e-06	1e-06	1e-06	1e-06	1e-06	1e-06	1e-06	1e-06	1e-06	1e-06	0.999982	1e-06
Cam-107	E.camaldulensis	1e-06	1e-06	1e-06	1e-06	0.672916	1e-06	1e-06	1e-06	1e-06	1e-06	1e-06	1e-06	1e-06	1e-06	1e-06	1e-06	0.327068	1e-06
Cam-111-31-05	E.camaldulensis	1e-06	1e-06	1e-06	1e-06	1e-06	1e-06	1e-06	1e-06	1e-06	1e-06	1e-06	1e-06	1e-06	1e-06	1e-06	1e-06	0.999982	1e-06
Cam-111-31-75	E.camaldulensis	1e-06	1e-06	1e-06	1e-06	1e-06	1e-06	1e-06	1e-06	1e-06	1e-06	1e-06	1e-06	1e-06	1e-06	1e-06	1e-06	0.999982	1e-06
Cam-119	E.camaldulensis	1e-06	1e-06	1e-06	1e-06	0.619393	1e-06	1e-06	1e-06	1e-06	1e-06	1e-06	1e-06	1e-06	1e-06	1e-06	1e-06	0.38059	1e-06
Cam-119-11-3	E.camaldulensis	1e-06	1e-06	1e-06	1e-06	1e-06	1e-06	1e-06	1e-06	1e-06	1e-06	1e-06	1e-06	1e-06	1e-06	1e-06	1e-06	0.999982	1e-06
Cam-125	E.camaldulensis	1e-06	1e-06	1e-06	1e-06	0.635391	1e-06	1e-06	1e-06	1e-06	1e-06	1e-06	1e-06	1e-06	1e-06	1e-06	1e-06	0.364592	1e-06
Cam-21-21-05	E.camaldulensis	1e-06	1e-06	1e-06	1e-06	1e-06	1e-06	1e-06	1e-06	1e-06	1e-06	1e-06	1e-06	1e-06	1e-06	1e-06	1e-06	0.999982	1e-06
Cam-22-26-02	E.camaldulensis	1e-06	1e-06	1e-06	1e-06	1e-06	1e-06	1e-06	1e-06	1e-06	1e-06	1e-06	1e-06	1e-06	1e-06	1e-06	1e-06	0.999982	1e-06
Cam-22-27-63	E.camaldulensis	1e-06	1e-06	1e-06	1e-06	1e-06	1e-06	1e-06	1e-06	1e-06	1e-06	1e-06	1e-06	1e-06	1e-06	1e-06	1e-06	0.999982	1e-06
Cam-60-29-2	E.camaldulensis	1e-06	1e-06	1e-06	1e-06	1e-06	1e-06	1e-06	1e-06	1e-06	1e-06	1e-06	1e-06	1e-06	1e-06	1e-06	1e-06	0.999982	1e-06
Cam-73-73-2	E.camaldulensis	1e-06	1e-06	1e-06	1e-06	1e-06	1e-06	1e-06	1e-06	1e-06	1e-06	1e-06	1e-06	1e-06	1e-06	1e-06	1e-06	0.999982	1e-06
Cam-77-17-36	E.camaldulensis	1e-06	1e-06	1e-06	1e-06	1e-06	1e-06	1e-06	1e-06	1e-06	1e-06	1e-06	1e-06	1e-06	1e-06	1e-06	1e-06	0.999982	1e-06
Cam-77-4-1	E.camaldulensis	1e-06	1e-06	1e-06	1e-06	1e-06	1e-06	1e-06	1e-06	1e-06	1e-06	1e-06	1e-06	1e-06	1e-06	1e-06	1e-06	0.999982	1e-06
Cam-8-12-1	E.camaldulensis	1e-06	1e-06	1e-06	1e-06	1e-06	1e-06	1e-06	1e-06	1e-06	1e-06	1e-06	1e-06	1e-06	1e-06	1e-06	1e-06	0.999982	1e-06
Cam-8-27-4	E.camaldulensis	1e-06	1e-06	1e-06	1e-06	1e-06	1e-06	1e-06	1e-06	1e-06	1e-06	1e-06	1e-06	1e-06	1e-06	1e-06	1e-06	0.999982	1e-06
Cam-89-4-73	E.camaldulensis	1e-06	1e-06	1e-06	1e-06	1e-06	1e-06	1e-06	1e-06	1e-06	1e-06	1e-06	1e-06	1e-06	1e-06	1e-06	1e-06	0.999982	1e-06
Cam-92-21-3	E.camaldulensis	1e-06	1e-06	1e-06	1e-06	1e-06	1e-06	1e-06	1e-06	1e-06	1e-06	1e-06	1e-06	1e-06	1e-06	1e-06	1e-06	0.999982	1e-06
Cam-S-4-23-71	E.camaldulensis	1e-06	1e-06	1e-06	1e-06	1e-06	1e-06	1e-06	1e-06	1e-06	1e-06	1e-06	1e-06	1e-06	1e-06	1e-06	1e-06	0.999982	1e-06
Etereticornis_1	E.tereticornis	1e-06	1e-06	1e-06	1e-06	0.999977	1e-06	1e-06	1e-06	1e-06	1e-06	1e-06	1e-06	1e-06	1e-06	1e-06	1e-06	1e-06	1e-06
Etereticornis_2	E.tereticornis	1e-06	1e-06	1e-06	1e-06	0.999977	1e-06	1e-06	1e-06	1e-06	1e-06	1e-06	1e-06	1e-06	1e-06	1e-06	1e-06	1e-06	1e-06
Etereticornis_3	E.tereticornis	1e-06	1e-06	1e-06	1e-06	0.999977	1e-06	1e-06	1e-06	1e-06	1e-06	1e-06	1e-06	1e-06	1e-06	1e-06	1e-06	1e-06	1e-06
Etereticornis_4	E.tereticornis	1e-06	1e-06	1e-06	1e-06	0.999977	1e-06	1e-06	1e-06	1e-06	1e-06	1e-06	1e-06	1e-06	1e-06	1e-06	1e-06	1e-06	1e-06
Etereticornis_5	E.tereticornis	1e-06	1e-06	1e-06	1e-06	0.999977	1e-06	1e-06	1e-06	1e-06	1e-06	1e-06	1e-06	1e-06	1e-06	1e-06	1e-06	1e-06	1e-06
Etereticornis_6	E.tereticornis	1e-06	1e-06	1e-06	1e-06	0.999977	1e-06	1e-06	1e-06	1e-06	1e-06	1e-06	1e-06	1e-06	1e-06	1e-06	1e-06	1e-06	1e-06
Etereticornis_7	E.tereticornis	1e-06	1e-06	1e-06	1e-06	0.999977	1e-06	1e-06	1e-06	1e-06	1e-06	1e-06	1e-06	1e-06	1e-06	1e-06	1e-06	1e-06	1e-06
Ter-88-1	E.tereticornis_Mount_Garnet	1e-06	1e-06	1e-06	1e-06	0.999982	1e-06	1e-06	1e-06	1e-06	1e-06	1e-06	1e-06	1e-06	1e-06	1e-06	1e-06	1e-06	1e-06
Ter-88-10	E.tereticornis_Mount_Garnet	1e-06	1e-06	1e-06	1e-06	0.999982	1e-06	1e-06	1e-06	1e-06	1e-06	1e-06	1e-06	1e-06	1e-06	1e-06	1e-06	1e-06	1e-06
Ter-88-11	E.tereticornis_Mount_Garnet	1e-06	1e-06	1e-06	1e-06	0.999982	1e-06	1e-06	1e-06	1e-06	1e-06	1e-06	1e-06	1e-06	1e-06	1e-06	1e-06	1e-06	1e-06
Ter-88-12	E.tereticornis_Mount_Garnet	1e-06	1e-06	1e-06	1e-06	0.999982	1e-06	1e-06	1e-06	1e-06	1e-06	1e-06	1e-06	1e-06	1e-06	1e-06	1e-06	1e-06	1e-06
Ter-88-2	E.tereticornis_Mount_Garnet	1e-06	1e-06	1e-06	1e-06	0.999982	1e-06	1e-06	1e-06	1e-06	1e-06	1e-06	1e-06	1e-06	1e-06	1e-06	1e-06	1e-06	1e-06
Ter-88-3	E.tereticornis_Mount_Garnet	1e-06	1e-06	1e-06	1e-06	0.999982	1e-06	1e-06	1e-06	1e-06	1e-06	1e-06	1e-06	1e-06	1e-06	1e-06	1e-06	1e-06	1e-06
Ter-88-4	E.tereticornis_Mount_Garnet	1e-06	1e-06	1e-06	1e-06	0.999982	1e-06	1e-06	1e-06	1e-06	1e-06	1e-06	1e-06	1e-06	1e-06	1e-06	1e-06	1e-06	1e-06
Ter-88-7	E.tereticornis_Mount_Garnet	1e-06	1e-06	1e-06	1e-06	0.999982	1e-06	1e-06	1e-06	1e-06	1e-06	1e-06	1e-06	1e-06	1e-06	1e-06	1e-06	1e-06	1e-06
Ter-88-8	E.tereticornis_Mount_Garnet	1e-06	1e-06	1e-06	1e-06	0.999982	1e-06	1e-06	1e-06	1e-06	1e-06	1e-06	1e-06	1e-06	1e-06	1e-06	1e-06	1e-06	1e-06
Ter-88-9	E.tereticornis_Mount_Garnet	1e-06	1e-06	1e-06	1e-06	0.999982	1e-06	1e-06	1e-06	1e-06	1e-06	1e-06	1e-06	1e-06	1e-06	1e-06	1e-06	1e-06	1e-06
Ter-70-1	E.tereticornis_Mareeba	1e-06	1e-06	1e-06	1e-06	0.999982	1e-06	1e-06	1e-06	1e-06	1e-06	1e-06	1e-06	1e-06	1e-06	1e-06	1e-06	1e-06	1e-06
Ter-70-10	E.tereticornis_Mareeba	1e-06	1e-06	1e-06	1e-06	0.999982	1e-06	1e-06	1e-06	1e-06	1e-06	1e-06	1e-06	1e-06	1e-06	1e-06	1e-06	1e-06	1e-06
Ter-70-11	E.tereticornis_Mareeba	1e-06	1e-06	1e-06	1e-06	0.999982	1e-06	1e-06	1e-06	1e-06	1e-06	1e-06	1e-06	1e-06	1e-06	1e-06	1e-06	1e-06	1e-06
Ter-70-12	E.tereticornis_Mareeba	1e-06	1e-06	1e-06	1e-06	0.999982	1e-06	1e-06	1e-06	1e-06	1e-06	1e-06	1e-06	1e-06	1e-06	1e-06	1e-06	1e-06	1e-06
Ter-70-2	E.tereticornis_Mareeba	1e-06	1e-06	1e-06	1e-06	0.999982	1e-06	1e-06	1e-06	1e-06	1e-06	1e-06	1e-06	1e-06	1e-06	1e-06	1e-06	1e-06	1e-06
Ter-70-3	E.tereticornis_Mareeba	1e-06	1e-06	1e-06	1e-06	0.999982	1e-06	1e-06	1e-06	1e-06	1e-06	1e-06	1e-06	1e-06	1e-06	1e-06	1e-06	1e-06	1e-06
Ter-70-4	E.tereticornis_Mareeba	1e-06	1e-06	1e-06	1e-06	0.999982	1e-06	1e-06	1e-06	1e-06	1e-06	1e-06	1e-06	1e-06	1e-06	1e-06	1e-06	1e-06	1e-06
Ter-70-5	E.tereticornis_Mareeba	1e-06	1e-06	1e-06	1e-06	0.999982	1e-06	1e-06	1e-06	1e-06	1e-06	1e-06	1e-06	1e-06	1e-06	1e-06	1e-06	1e-06	1e-06
Ter-70-6	E.tereticornis_Mareeba	1e-06	1e-06	1e-06	1e-06	0.999982	1e-06	1e-06	1e-06	1e-06	1e-06	1e-06	1e-06	1e-06	1e-06	1e-06	1e-06	1e-06	1e-06
Ter-70-7	E.tereticornis_Mareeba	1e-06	1e-06	1e-06	1e-06	0.999982	1e-06	1e-06	1e-06	1e-06	1e-06	1e-06	1e-06	1e-06	1e-06	1e-06	1e-06	1e-06	1e-06
Ter-70-8	E.tereticornis_Mareeba	1e-06	1e-06	1e-06	1e-06	0.999982	1e-06	1e-06	1e-06	1e-06	1e-06	1e-06	1e-06	1e-06	1e-06	1e-06	1e-06	1e-06	1e-06
Ter-70-9	E.tereticornis_Mareeba	1e-06	1e-06	1e-06	1e-06	0.999982	1e-06	1e-06	1e-06	1e-06	1e-06	1e-06	1e-06	1e-06	1e-06	1e-06	1e-06	1e-06	1e-06
Ter-45-1	E.tereticornis_Oaky	1e-06	1e-06	1e-06	1e-06	0.999982	1e-06	1e-06	1e-06	1e-06	1e-06	1e-06	1e-06	1e-06	1e-06	1e-06	1e-06	1e-06	1e-06
Ter-45-10	E.tereticornis_Oaky	1e-06	1e-06	1e-06	1e-06	0.999982	1e-06	1e-06	1e-06	1e-06	1e-06	1e-06	1e-06	1e-06	1e-06	1e-06	1e-06	1e-06	1e-06
Ter-45-11	E.tereticornis_Oaky	1e-06	1e-06	1e-06	1e-06	0.999982	1e-06	1e-06	1e-06	1e-06	1e-06	1e-06	1e-06	1e-06	1e-06	1e-06	1e-06	1e-06	1e-06
Ter-45-12	E.tereticornis_Oaky	1e-06	1e-06	1e-06	1e-06	0.999982	1e-06	1e-06	1e-06	1e-06	1e-06	1e-06	1e-06	1e-06	1e-06	1e-06	1e-06	1e-06	1e-06
Ter-45-2	E.tereticornis_Oaky	1e-06	1e-06	1e-06	1e-06	0.999982	1e-06	1e-06	1e-06	1e-06	1e-06	1e-06	1e-06	1e-06	1e-06	1e-06	1e-06	1e-06	1e-06
Ter-45-3	E.tereticornis_Oaky	1e-06	1e-06	1e-06	1e-06	0.999982	1e-06	1e-06	1e-06	1e-06	1e-06	1e-06	1e-06	1e-06	1e-06	1e-06	1e-06	1e-06	1e-06
Ter-45-4	E.tereticornis_Oaky	1e-06	1e-06	1e-06	1e-06	0.999982	1e-06	1e-06	1e-06	1e-06	1e-06	1e-06	1e-06	1e-06	1e-06	1e-06	1e-06	1e-06	1e-06
Ter-45-5	E.tereticornis_Oaky	1e-06	1e-06	1e-06	1e-06	0.999982	1e-06	1e-06	1e-06	1e-06	1e-06	1e-06	1e-06	1e-06	1e-06	1e-06	1e-06	1e-06	1e-06
Ter-45-6	E.tereticornis_Oaky	1e-06	1e-06	1e-06	1e-06	0.999982	1e-06	1e-06	1e-06	1e-06	1e-06	1e-06	1e-06	1e-06	1e-06	1e-06	1e-06	1e-06	1e-06
Ter-45-7	E.tereticornis_Oaky	1e-06	1e-06	1e-06	1e-06	0.999982	1e-06	1e-06	1e-06	1e-06	1e-06	1e-06	1e-06	1e-06	1e-06	1e-06	1e-06	1e-06	1e-06
Ter-45-8	E.tereticornis_Oaky	1e-06	1e-06	1e-06	1e-06	0.999982	1e-06	1e-06	1e-06	1e-06	1e-06	1e-06	1e-06	1e-06	1e-06	1e-06	1e-06	1e-06	1e-06
Ter-45-9	E.tereticornis_Oaky	1e-06	1e-06	1e-06	1e-06	0.999982	1e-06	1e-06	1e-06	1e-06	1e-06	1e-06	1e-06	1e-06	1e-06	1e-06	1e-06	1e-06	1e-06
Hyb-1	Hybrids 1	1e-06	0.868936	1e-06	1e-06	0.073048	1e-06	1e-06	1e-06	1e-06	1e-06	1e-06	1e-06	1e-06	0.032424	1e-06	1e-06	0.025577	1e-06
Hyb-2	Hybrids 1	1e-06	0.835761	1e-06	1e-06	1e-06	1e-06	0.164222	1e-06	1e-06	1e-06	1e-06	1e-06	1e-06	1e-06	1e-06	1e-06	1e-06	1e-06
Hyb-3	Hybrids 1	1e-06	0.733844	1e-06	1e-06	0.181657	1e-06	1e-06	1e-06	1e-06	1e-06	1e-06	1e-06	1e-06	1e-06	1e-06	1e-06	0.084484	1e-06
Hyb-4	Hybrids 1	1e-06	0.687041	1e-06	1e-06	0.131577	1e-06	0.119231	1e-06	1e-06	1e-06	1e-06	1e-06	1e-06	1e-06	1e-06	1e-06	0.062137	1e-06
Hyb-5	Hybrids 1	1e-06	0.637141	1e-06	1e-06	0.200104	1e-06	0.092323	1e-06	1e-06	1e-06	1e-06	1e-06	1e-06	1e-06	1e-06	1e-06	0.070417	1e-06
Hyb-6	Hybrids 1	1e-06	0.571054	1e-06	1e-06	1e-06	1e-06	0.313322	1e-06	1e-06	1e-06	1e-06	1e-06	1e-06	0.115608	1e-06	1e-06	1e-06	1e-06
Hyb-7	Hybrids 1	1e-06	0.545621	1e-06	1e-06	0.339101	1e-06	1e-06	1e-06	1e-06	1e-06	1e-06	1e-06	1e-06	1e-06	1e-06	1e-06	0.115263	1e-06
Hyb-8	Hybrids 1	1e-06	0.447653	1e-06	1e-06	0.159454	1e-06	0.336366	1e-06	1e-06	1e-06	1e-06	1e-06	1e-06	0.001221	1e-06	1e-06	0.055293	1e-06
Hyb-9	Hybrids 1	1e-06	0.278159	1e-06	1e-06	0.328965	1e-06	0.237128	1e-06	1e-06	1e-06	1e-06	1e-06	1e-06	1e-06	1e-06	1e-06	0.155733	1e-06
Hyb-10	Hybrids 1	1e-06	0.235557	1e-06	1e-06	0.51025	1e-06	1e-06	1e-06	1e-06	1e-06	1e-06	1e-06	1e-06	1e-06	1e-06	1e-06	0.254178	1e-06
Hyb-11	Hybrids 1	1e-06	0.158652	1e-06	1e-06	0.317928	1e-06	0.359354	1e-06	1e-06	1e-06	1e-06	1e-06	1e-06	1e-06	1e-06	1e-06	0.164051	1e-06
Hyb-12	Hybrids 1	1e-06	1e-06	1e-06	1e-06	0.26507	1e-06	0.553449	1e-06	1e-06	1e-06	1e-06	1e-06	1e-06	1e-06	1e-06	1e-06	0.143637	0.03783
Hyb-13	Hybrids 2	1e-06	0.188576	1e-06	1e-06	1e-06	1e-06	0.811407	1e-06	1e-06	1e-06	1e-06	1e-06	1e-06	1e-06	1e-06	1e-06	1e-06	1e-06
Hyb-14	Hybrids 2	1e-06	0.135152	1e-06	1e-06	1e-06	1e-06	0.737454	1e-06	1e-06	1e-06	1e-06	1e-06	1e-06	0.127378	1e-06	1e-06	1e-06	1e-06
Hyb-15	Hybrids 2	1e-06	0.267747	1e-06	1e-06	0.063777	1e-06	0.635796	1e-06	0.002656	1e-06	1e-06	1e-06	1e-06	1e-06	1e-06	1e-06	0.03001	1e-06
Hyb-16	Hybrids 2	1e-06	0.219123	1e-06	1e-06	1e-06	0.139207	0.641655	1e-06	1e-06	1e-06	1e-06	1e-06	1e-06	1e-06	1e-06	1e-06	1e-06	1e-06
Hyb-17	Hybrids 2	1e-06	0.251535	1e-06	0.199559	1e-06	1e-06	0.532412	1e-06	1e-06	1e-06	1e-06	1e-06	1e-06	0.016479	1e-06	1e-06	1e-06	1e-06
Hyb-18	Hybrids 2	1e-06	0.266994	1e-06	0.223402	1e-06	1e-06	0.509588	1e-06	1e-06	1e-06	1e-06	1e-06	1e-06	1e-06	1e-06	1e-06	1e-06	1e-06
Hyb-19	Hybrids 2	1e-06	0.198912	1e-06	0.282234	1e-06	1e-06	0.50474	1e-06	1e-06	1e-06	1e-06	1e-06	1e-06	0.014099	1e-06	1e-06	1e-06	1e-06
Hyb-20	Hybrids 2	1e-06	0.296051	1e-06	0.00692	1e-06	0.210361	0.47482	1e-06	1e-06	1e-06	1e-06	1e-06	1e-06	1e-06	1e-06	0.011834	1e-06	1e-06
Hyb-21	Hybrids 2	1e-06	0.571782	1e-06	1e-06	1e-06	1e-06	0.428202	1e-06	1e-06	1e-06	1e-06	1e-06	1e-06	1e-06	1e-06	1e-06	1e-06	1e-06
Hyb-22	Hybrids 2	1e-06	0.270099	1e-06	1e-06	1e-06	0.219254	0.390802	1e-06	1e-06	1e-06	1e-06	1e-06	1e-06	0.11983	1e-06	1e-06	1e-06	1e-06
Hyb-23	Hybrids 2	1e-06	0.233524	1e-06	1e-06	1e-06	1e-06	0.390717	1e-06	0.060817	1e-06	1e-06	1e-06	1e-06	0.314927	1e-06	1e-06	1e-06	1e-06
Hyb-24	Hybrids 2	1e-06	0.562504	1e-06	1e-06	1e-06	1e-06	0.370781	1e-06	1e-06	1e-06	1e-06	1e-06	1e-06	0.0667	1e-06	1e-06	1e-06	1e-06
Hyb-25	Hybrids 2	1e-06	1e-06	1e-06	1e-06	1e-06	0.488614	0.377651	1e-06	1e-06	1e-06	1e-06	1e-06	1e-06	0.133719	1e-06	1e-06	1e-06	1e-06
Hyb-26	Hybrids 2	1e-06	1e-06	1e-06	1e-06	1e-06	0.488728	0.373233	1e-06	1e-06	1e-06	1e-06	1e-06	1e-06	0.138023	1e-06	1e-06	1e-06	1e-06
Hyb-27	Hybrids 2	1e-06	0.194869	1e-06	1e-06	1e-06	0.040335	0.366352	1e-06	1e-06	1e-06	1e-06	1e-06	1e-06	1e-06	0.398429	1e-06	1e-06	1e-06
Hyb-28	Hybrids 2	1e-06	0.439197	1e-06	1e-06	1e-06	0.105426	0.373143	1e-06	1e-06	1e-06	1e-06	1e-06	1e-06	0.08222	1e-06	1e-06	1e-06	1e-06
Hyb-29	Hybrids 2	1e-06	0.233796	1e-06	0.045704	1e-06	0.022205	0.30209	1e-06	1e-06	1e-06	1e-06	1e-06	1e-06	1e-06	0.39044	0.005753	1e-06	1e-06
Hyb-30	Hybrids 2	1e-06	0.218363	1e-06	0.061102	1e-06	1e-06	0.286272	1e-06	1e-06	1e-06	1e-06	1e-06	1e-06	0.049979	0.38392	0.000351	1e-06	1e-06
Hyb-31	Hybrids 2	1e-06	0.257844	1e-06	1e-06	1e-06	0.505467	0.236059	1e-06	1e-06	1e-06	1e-06	1e-06	1e-06	0.000615	1e-06	1e-06	1e-06	1e-06
Hyb-32	Hybrids 2	1e-06	0.547016	1e-06	0.056616	1e-06	1e-06	1e-06	1e-06	1e-06	1e-06	1e-06	1e-06	1e-06	1e-06	0.396353	1e-06	1e-06	1e-06
Hyb-33	Hybrids 2	1e-06	0.498923	1e-06	0.501061	1e-06	1e-06	1e-06	1e-06	1e-06	1e-06	1e-06	1e-06	1e-06	1e-06	1e-06	1e-06	1e-06	1e-06
Hyb-34	Hybrids 2	1e-06	0.494335	1e-06	0.505649	1e-06	1e-06	1e-06	1e-06	1e-06	1e-06	1e-06	1e-06	1e-06	1e-06	1e-06	1e-06	1e-06	1e-06
Hyb-35	Hybrids 2	1e-06	0.499867	1e-06	1e-06	1e-06	0.500117	1e-06	1e-06	1e-06	1e-06	1e-06	1e-06	1e-06	1e-06	1e-06	1e-06	1e-06	1e-06
Hyb-36	Hybrids 2	1e-06	0.494846	1e-06	1e-06	1e-06	0.505138	1e-06	1e-06	1e-06	1e-06	1e-06	1e-06	1e-06	1e-06	1e-06	1e-06	1e-06	1e-06
Hyb-37	Hybrids 3	1e-06	0.241212	1e-06	1e-06	1e-06	1e-06	0.661288	1e-06	0.00226	1e-06	1e-06	1e-06	1e-06	0.095225	1e-06	1e-06	1e-06	1e-06
Hyb-38	Hybrids 3	1e-06	1e-06	1e-06	1e-06	1e-06	1e-06	0.503699	1e-06	0.496284	1e-06	1e-06	1e-06	1e-06	1e-06	1e-06	1e-06	1e-06	1e-06
Hyb-39	Hybrids 3	1e-06	0.490915	1e-06	1e-06	1e-06	1e-06	0.509068	1e-06	1e-06	1e-06	1e-06	1e-06	1e-06	1e-06	1e-06	1e-06	1e-06	1e-06
Hyb-40	Hybrids 3	1e-06	0.500005	1e-06	1e-06	1e-06	1e-06	0.499979	1e-06	1e-06	1e-06	1e-06	1e-06	1e-06	1e-06	1e-06	1e-06	1e-06	1e-06
Hyb-41	Hybrids 3	1e-06	0.532444	1e-06	1e-06	1e-06	1e-06	0.044086	1e-06	1e-06	1e-06	1e-06	1e-06	1e-06	0.423455	1e-06	1e-06	1e-06	1e-06
Hyb-42	Hybrids 4	1e-06	0.314595	1e-06	1e-06	0.327819	1e-06	0.202497	1e-06	1e-06	1e-06	1e-06	1e-06	1e-06	1e-06	1e-06	1e-06	0.155075	1e-06
Hyb-43	Hybrids 5	1e-06	1e-06	1e-06	1e-06	0.342082	1e-06	0.472368	1e-06	1e-06	1e-06	1e-06	1e-06	1e-06	0.060091	1e-06	1e-06	0.125444	1e-06
Hyb-44	Hybrids 5	1e-06	0.164965	1e-06	5e-06	1e-06	0.242204	0.418093	1e-06	1e-06	1e-06	1e-06	1e-06	1e-06	0.174719	1e-06	1e-06	1e-06	1e-06
Egrandis_Ath_1	E.grandis_Atherton	1e-06	1e-06	1e-06	1e-06	1e-06	1e-06	0.999983	1e-06	1e-06	1e-06	1e-06	1e-06	1e-06	1e-06	1e-06	1e-06	1e-06	1e-06
Egrandis_Ath_10	E.grandis_Atherton	1e-06	1e-06	1e-06	1e-06	1e-06	1e-06	0.999982	1e-06	1e-06	1e-06	1e-06	1e-06	1e-06	1e-06	1e-06	1e-06	1e-06	1e-06
Egrandis_Ath_11	E.grandis_Atherton	1e-06	1e-06	1e-06	1e-06	1e-06	1e-06	0.999982	1e-06	1e-06	1e-06	1e-06	1e-06	1e-06	1e-06	1e-06	1e-06	1e-06	1e-06
Egrandis_Ath_12	E.grandis_Atherton	1e-06	1e-06	1e-06	1e-06	1e-06	1e-06	0.999983	1e-06	1e-06	1e-06	1e-06	1e-06	1e-06	1e-06	1e-06	1e-06	1e-06	1e-06
Egrandis_Ath_13	E.grandis_Atherton	1e-06	1e-06	1e-06	1e-06	1e-06	1e-06	0.999983	1e-06	1e-06	1e-06	1e-06	1e-06	1e-06	1e-06	1e-06	1e-06	1e-06	1e-06
Egrandis_Ath_14	E.grandis_Atherton	1e-06	1e-06	1e-06	1e-06	1e-06	1e-06	0.999982	1e-06	1e-06	1e-06	1e-06	1e-06	1e-06	1e-06	1e-06	1e-06	1e-06	1e-06
Egrandis_Ath_15	E.grandis_Atherton	1e-06	1e-06	1e-06	1e-06	1e-06	1e-06	0.999983	1e-06	1e-06	1e-06	1e-06	1e-06	1e-06	1e-06	1e-06	1e-06	1e-06	1e-06
Egrandis_Ath_16	E.grandis_Atherton	1e-06	1e-06	1e-06	1e-06	1e-06	1e-06	0.999983	1e-06	1e-06	1e-06	1e-06	1e-06	1e-06	1e-06	1e-06	1e-06	1e-06	1e-06
Egrandis_Ath_2	E.grandis_Atherton	1e-06	1e-06	1e-06	1e-06	1e-06	1e-06	0.999982	1e-06	1e-06	1e-06	1e-06	1e-06	1e-06	1e-06	1e-06	1e-06	1e-06	1e-06
Egrandis_Ath_3	E.grandis_Atherton	1e-06	1e-06	1e-06	1e-06	1e-06	1e-06	0.999983	1e-06	1e-06	1e-06	1e-06	1e-06	1e-06	1e-06	1e-06	1e-06	1e-06	1e-06
Egrandis_Ath_4	E.grandis_Atherton	1e-06	1e-06	1e-06	1e-06	1e-06	1e-06	0.999982	1e-06	1e-06	1e-06	1e-06	1e-06	1e-06	1e-06	1e-06	1e-06	1e-06	1e-06
Egrandis_Ath_5	E.grandis_Atherton	1e-06	1e-06	1e-06	1e-06	1e-06	1e-06	0.999982	1e-06	1e-06	1e-06	1e-06	1e-06	1e-06	1e-06	1e-06	1e-06	1e-06	1e-06
Egrandis_Ath_6	E.grandis_Atherton	1e-06	1e-06	1e-06	1e-06	1e-06	1e-06	0.999983	1e-06	1e-06	1e-06	1e-06	1e-06	1e-06	1e-06	1e-06	1e-06	1e-06	1e-06
Egrandis_Ath_7	E.grandis_Atherton	1e-06	1e-06	1e-06	1e-06	1e-06	1e-06	0.999983	1e-06	1e-06	1e-06	1e-06	1e-06	1e-06	1e-06	1e-06	1e-06	1e-06	1e-06
Egrandis_Ath_8	E.grandis_Atherton	1e-06	1e-06	1e-06	1e-06	1e-06	1e-06	0.999982	1e-06	1e-06	1e-06	1e-06	1e-06	1e-06	1e-06	1e-06	1e-06	1e-06	1e-06
Egrandis_Ath_9	E.grandis_Atherton	1e-06	1e-06	1e-06	1e-06	1e-06	1e-06	0.999982	1e-06	1e-06	1e-06	1e-06	1e-06	1e-06	1e-06	1e-06	1e-06	1e-06	1e-06
EgrandisCoffsH_1	E.grandis_Coffs_Harbour	1e-06	0.09805	1e-06	1e-06	0.111938	1e-06	0.789996	1e-06	1e-06	1e-06	1e-06	1e-06	1e-06	1e-06	1e-06	1e-06	1e-06	1e-06
EgrandisCoffsH_10	E.grandis_Coffs_Harbour	1e-06	1e-06	1e-06	1e-06	1e-06	1e-06	0.999983	1e-06	1e-06	1e-06	1e-06	1e-06	1e-06	1e-06	1e-06	1e-06	1e-06	1e-06
EgrandisCoffsH_11	E.grandis_Coffs_Harbour	1e-06	1e-06	1e-06	1e-06	1e-06	1e-06	0.999982	1e-06	1e-06	1e-06	1e-06	1e-06	1e-06	1e-06	1e-06	1e-06	1e-06	1e-06
EgrandisCoffsH_12	E.grandis_Coffs_Harbour	1e-06	0.104583	1e-06	1e-06	1e-06	1e-06	0.708082	1e-06	1e-06	1e-06	1e-06	1e-06	1e-06	0.187319	1e-06	1e-06	1e-06	1e-06
EgrandisCoffsH_13	E.grandis_Coffs_Harbour	1e-06	1e-06	1e-06	1e-06	1e-06	1e-06	0.999983	1e-06	1e-06	1e-06	1e-06	1e-06	1e-06	1e-06	1e-06	1e-06	1e-06	1e-06
EgrandisCoffsH_15	E.grandis_Coffs_Harbour	1e-06	0.096714	1e-06	1e-06	0.110818	1e-06	0.792453	1e-06	1e-06	1e-06	1e-06	1e-06	1e-06	1e-06	1e-06	1e-06	1e-06	1e-06
EgrandisCoffsH_16	E.grandis_Coffs_Harbour	1e-06	1e-06	1e-06	1e-06	1e-06	1e-06	0.888254	1e-06	1e-06	1e-06	1e-06	1e-06	1e-06	0.111729	1e-06	1e-06	1e-06	1e-06
EgrandisCoffsH_2	E.grandis_Coffs_Harbour	1e-06	1e-06	1e-06	1e-06	1e-06	1e-06	0.999982	1e-06	1e-06	1e-06	1e-06	1e-06	1e-06	1e-06	1e-06	1e-06	1e-06	1e-06
EgrandisCoffsH_3	E.grandis_Coffs_Harbour	1e-06	1e-06	1e-06	1e-06	1e-06	1e-06	0.999983	1e-06	1e-06	1e-06	1e-06	1e-06	1e-06	1e-06	1e-06	1e-06	1e-06	1e-06
EgrandisCoffsH_4	E.grandis_Coffs_Harbour	1e-06	1e-06	1e-06	1e-06	1e-06	1e-06	0.999982	1e-06	1e-06	1e-06	1e-06	1e-06	1e-06	1e-06	1e-06	1e-06	1e-06	1e-06
EgrandisCoffsH_5	E.grandis_Coffs_Harbour	1e-06	1e-06	1e-06	1e-06	1e-06	1e-06	0.999982	1e-06	1e-06	1e-06	1e-06	1e-06	1e-06	1e-06	1e-06	1e-06	1e-06	1e-06
EgrandisCoffsH_6	E.grandis_Coffs_Harbour	1e-06	1e-06	1e-06	1e-06	1e-06	1e-06	0.999983	1e-06	1e-06	1e-06	1e-06	1e-06	1e-06	1e-06	1e-06	1e-06	1e-06	1e-06
EgrandisCoffsH_7	E.grandis_Coffs_Harbour	1e-06	1e-06	1e-06	1e-06	1e-06	1e-06	0.999982	1e-06	1e-06	1e-06	1e-06	1e-06	1e-06	1e-06	1e-06	1e-06	1e-06	1e-06
EgrandisCoffsH_8	E.grandis_Coffs_Harbour	1e-06	1e-06	1e-06	1e-06	1e-06	1e-06	0.842281	1e-06	1e-06	1e-06	1e-06	1e-06	1e-06	0.157703	1e-06	1e-06	1e-06	1e-06
EgrandisCoffsH_9	E.grandis_Coffs_Harbour	1e-06	1e-06	1e-06	1e-06	1e-06	1e-06	0.999983	1e-06	1e-06	1e-06	1e-06	1e-06	1e-06	1e-06	1e-06	1e-06	1e-06	1e-06
Gra-06-02-03	E.grandis_Coffs_Harbour	1e-06	1e-06	1e-06	1e-06	1e-06	1e-06	0.999982	1e-06	1e-06	1e-06	1e-06	1e-06	1e-06	1e-06	1e-06	1e-06	1e-06	1e-06
Gra-108-02-05	E.grandis_Coffs_Harbour	1e-06	1e-06	1e-06	1e-06	1e-06	1e-06	0.999982	1e-06	1e-06	1e-06	1e-06	1e-06	1e-06	1e-06	1e-06	1e-06	1e-06	1e-06
Gra-146-01-04	E.grandis_Coffs_Harbour	1e-06	1e-06	1e-06	1e-06	1e-06	1e-06	0.999982	1e-06	1e-06	1e-06	1e-06	1e-06	1e-06	1e-06	1e-06	1e-06	1e-06	1e-06
Gra-15-02-02	E.grandis_Coffs_Harbour	1e-06	1e-06	1e-06	1e-06	1e-06	1e-06	0.999982	1e-06	1e-06	1e-06	1e-06	1e-06	1e-06	1e-06	1e-06	1e-06	1e-06	1e-06
Gra-32-03-06	E.grandis_Coffs_Harbour	1e-06	1e-06	0.012359	0.00839	0.07148	1e-06	0.907757	1e-06	1e-06	1e-06	1e-06	1e-06	1e-06	1e-06	1e-06	1e-06	1e-06	1e-06
Lon-07-1	E.longirostrata_Starkvale	1e-06	1e-06	1e-06	1e-06	1e-06	1e-06	1e-06	1e-06	1e-06	1e-06	1e-06	1e-06	1e-06	1e-06	1e-06	0.999982	1e-06	1e-06
Lon-07-10	E.longirostrata_Starkvale	1e-06	1e-06	1e-06	1e-06	1e-06	1e-06	1e-06	1e-06	1e-06	1e-06	1e-06	1e-06	1e-06	1e-06	1e-06	0.999982	1e-06	1e-06
Lon-07-11	E.longirostrata_Starkvale	1e-06	1e-06	1e-06	1e-06	1e-06	1e-06	1e-06	1e-06	1e-06	1e-06	1e-06	1e-06	1e-06	1e-06	1e-06	0.999982	1e-06	1e-06
Lon-07-12	E.longirostrata_Starkvale	1e-06	1e-06	1e-06	1e-06	1e-06	1e-06	1e-06	1e-06	1e-06	1e-06	1e-06	1e-06	1e-06	1e-06	1e-06	0.999982	1e-06	1e-06
Lon-07-2	E.longirostrata_Starkvale	1e-06	1e-06	1e-06	1e-06	1e-06	1e-06	1e-06	1e-06	1e-06	1e-06	1e-06	1e-06	1e-06	1e-06	1e-06	0.999982	1e-06	1e-06
Lon-07-3	E.longirostrata_Starkvale	1e-06	1e-06	1e-06	1e-06	1e-06	1e-06	1e-06	1e-06	1e-06	1e-06	1e-06	1e-06	1e-06	1e-06	1e-06	0.999982	1e-06	1e-06
Lon-07-4	E.longirostrata_Starkvale	1e-06	1e-06	1e-06	1e-06	1e-06	1e-06	1e-06	1e-06	1e-06	1e-06	1e-06	1e-06	1e-06	1e-06	1e-06	0.999982	1e-06	1e-06
Lon-07-5	E.longirostrata_Starkvale	1e-06	1e-06	1e-06	1e-06	1e-06	1e-06	1e-06	1e-06	1e-06	1e-06	1e-06	1e-06	1e-06	1e-06	1e-06	0.999982	1e-06	1e-06
Lon-07-6	E.longirostrata_Starkvale	1e-06	1e-06	1e-06	1e-06	1e-06	1e-06	1e-06	1e-06	1e-06	1e-06	1e-06	1e-06	1e-06	1e-06	1e-06	0.999982	1e-06	1e-06
Lon-07-7	E.longirostrata_Starkvale	1e-06	1e-06	1e-06	1e-06	1e-06	1e-06	1e-06	1e-06	1e-06	1e-06	1e-06	1e-06	1e-06	1e-06	1e-06	0.999982	1e-06	1e-06
Lon-07-8	E.longirostrata_Starkvale	1e-06	1e-06	1e-06	1e-06	1e-06	1e-06	1e-06	1e-06	1e-06	1e-06	1e-06	1e-06	1e-06	1e-06	1e-06	0.999982	1e-06	1e-06
Lon-07-9	E.longirostrata_Starkvale	1e-06	1e-06	1e-06	1e-06	1e-06	1e-06	1e-06	1e-06	1e-06	1e-06	1e-06	1e-06	1e-06	1e-06	1e-06	0.999982	1e-06	1e-06
Lon-12-1	E.longirostrata_Coominglah	1e-06	1e-06	1e-06	1e-06	1e-06	1e-06	1e-06	1e-06	1e-06	1e-06	1e-06	1e-06	1e-06	1e-06	1e-06	0.999982	1e-06	1e-06
Lon-12-10	E.longirostrata_Coominglah	1e-06	1e-06	1e-06	1e-06	1e-06	1e-06	1e-06	1e-06	1e-06	1e-06	1e-06	1e-06	1e-06	1e-06	1e-06	0.999982	1e-06	1e-06
Lon-12-11	E.longirostrata_Coominglah	1e-06	1e-06	1e-06	1e-06	1e-06	1e-06	1e-06	1e-06	1e-06	1e-06	1e-06	1e-06	1e-06	1e-06	1e-06	0.999982	1e-06	1e-06
Lon-12-12	E.longirostrata_Coominglah	1e-06	1e-06	1e-06	1e-06	1e-06	1e-06	1e-06	1e-06	1e-06	1e-06	1e-06	1e-06	1e-06	1e-06	1e-06	0.999982	1e-06	1e-06
Lon-12-2	E.longirostrata_Coominglah	1e-06	1e-06	1e-06	1e-06	1e-06	1e-06	1e-06	1e-06	1e-06	1e-06	1e-06	1e-06	1e-06	1e-06	1e-06	0.999982	1e-06	1e-06
Lon-12-3	E.longirostrata_Coominglah	1e-06	1e-06	1e-06	1e-06	1e-06	1e-06	1e-06	1e-06	1e-06	1e-06	1e-06	1e-06	1e-06	1e-06	1e-06	0.999982	1e-06	1e-06
Lon-12-4	E.longirostrata_Coominglah	1e-06	1e-06	1e-06	1e-06	1e-06	1e-06	1e-06	1e-06	1e-06	1e-06	1e-06	1e-06	1e-06	1e-06	1e-06	0.999982	1e-06	1e-06
Lon-12-5	E.longirostrata_Coominglah	1e-06	1e-06	1e-06	1e-06	1e-06	1e-06	1e-06	1e-06	1e-06	1e-06	1e-06	1e-06	1e-06	1e-06	1e-06	0.999982	1e-06	1e-06
Lon-12-6	E.longirostrata_Coominglah	1e-06	1e-06	1e-06	1e-06	1e-06	1e-06	1e-06	1e-06	1e-06	1e-06	1e-06	1e-06	1e-06	1e-06	1e-06	0.999982	1e-06	1e-06
Lon-12-7	E.longirostrata_Coominglah	1e-06	1e-06	1e-06	1e-06	1e-06	1e-06	1e-06	1e-06	1e-06	1e-06	1e-06	1e-06	1e-06	1e-06	1e-06	0.999982	1e-06	1e-06
Lon-12-8	E.longirostrata_Coominglah	1e-06	1e-06	1e-06	1e-06	1e-06	1e-06	1e-06	1e-06	1e-06	1e-06	1e-06	1e-06	1e-06	1e-06	1e-06	0.999982	1e-06	1e-06
Lon-12-9	E.longirostrata_Coominglah	1e-06	1e-06	1e-06	1e-06	1e-06	1e-06	1e-06	1e-06	1e-06	1e-06	1e-06	1e-06	1e-06	1e-06	1e-06	0.999982	1e-06	1e-06
Lon-43-1	E.longirostrata_Goodger	1e-06	1e-06	1e-06	1e-06	1e-06	1e-06	1e-06	1e-06	1e-06	1e-06	1e-06	1e-06	1e-06	1e-06	1e-06	0.999982	1e-06	1e-06
Lon-43-10	E.longirostrata_Goodger	1e-06	1e-06	1e-06	1e-06	1e-06	1e-06	1e-06	1e-06	1e-06	1e-06	1e-06	1e-06	1e-06	1e-06	1e-06	0.999982	1e-06	1e-06
Lon-43-11	E.longirostrata_Goodger	1e-06	1e-06	1e-06	1e-06	1e-06	1e-06	1e-06	1e-06	1e-06	1e-06	1e-06	1e-06	1e-06	1e-06	1e-06	0.999982	1e-06	1e-06
Lon-43-12	E.longirostrata_Goodger	1e-06	1e-06	1e-06	1e-06	1e-06	1e-06	1e-06	1e-06	1e-06	1e-06	1e-06	1e-06	1e-06	1e-06	1e-06	0.999982	1e-06	1e-06
Lon-43-2	E.longirostrata_Goodger	1e-06	1e-06	1e-06	1e-06	1e-06	1e-06	1e-06	1e-06	1e-06	1e-06	1e-06	1e-06	1e-06	1e-06	1e-06	0.999982	1e-06	1e-06
Lon-43-3	E.longirostrata_Goodger	1e-06	1e-06	1e-06	1e-06	1e-06	1e-06	1e-06	1e-06	1e-06	1e-06	1e-06	1e-06	1e-06	1e-06	1e-06	0.999982	1e-06	1e-06
Lon-43-4	E.longirostrata_Goodger	1e-06	1e-06	1e-06	1e-06	1e-06	1e-06	1e-06	1e-06	1e-06	1e-06	1e-06	1e-06	1e-06	1e-06	1e-06	0.999982	1e-06	1e-06
Lon-43-5	E.longirostrata_Goodger	1e-06	1e-06	1e-06	1e-06	1e-06	1e-06	1e-06	1e-06	1e-06	1e-06	1e-06	1e-06	1e-06	1e-06	1e-06	0.999982	1e-06	1e-06
Lon-43-6	E.longirostrata_Goodger	1e-06	1e-06	1e-06	1e-06	1e-06	1e-06	1e-06	1e-06	1e-06	1e-06	1e-06	1e-06	1e-06	1e-06	1e-06	0.999982	1e-06	1e-06
Lon-43-7	E.longirostrata_Goodger	1e-06	1e-06	1e-06	1e-06	1e-06	1e-06	1e-06	1e-06	1e-06	1e-06	1e-06	1e-06	1e-06	1e-06	1e-06	0.999982	1e-06	1e-06
Lon-43-8	E.longirostrata_Goodger	1e-06	1e-06	1e-06	1e-06	1e-06	1e-06	1e-06	1e-06	1e-06	1e-06	1e-06	1e-06	1e-06	1e-06	1e-06	0.999982	1e-06	1e-06
Lon-43-9	E.longirostrata_Goodger	1e-06	1e-06	1e-06	1e-06	1e-06	1e-06	1e-06	1e-06	1e-06	1e-06	1e-06	1e-06	1e-06	1e-06	1e-06	0.999982	1e-06	1e-06
Pel-18-1	E.pellita_Hopevale	1e-06	1e-06	1e-06	1e-06	1e-06	1e-06	1e-06	1e-06	0.999982	1e-06	1e-06	1e-06	1e-06	1e-06	1e-06	1e-06	1e-06	1e-06
Pel-18-10	E.pellita_Hopevale	1e-06	1e-06	1e-06	1e-06	1e-06	1e-06	1e-06	1e-06	0.999982	1e-06	1e-06	1e-06	1e-06	1e-06	1e-06	1e-06	1e-06	1e-06
Pel-18-11	E.pellita_Hopevale	1e-06	1e-06	1e-06	1e-06	1e-06	1e-06	1e-06	1e-06	0.999982	1e-06	1e-06	1e-06	1e-06	1e-06	1e-06	1e-06	1e-06	1e-06
Pel-18-12	E.pellita_Hopevale	1e-06	1e-06	1e-06	1e-06	1e-06	1e-06	1e-06	1e-06	0.999982	1e-06	1e-06	1e-06	1e-06	1e-06	1e-06	1e-06	1e-06	1e-06
Pel-18-13	E.pellita_Hopevale	1e-06	1e-06	1e-06	1e-06	1e-06	1e-06	1e-06	1e-06	0.999982	1e-06	1e-06	1e-06	1e-06	1e-06	1e-06	1e-06	1e-06	1e-06
Pel-18-14	E.pellita_Hopevale	1e-06	1e-06	1e-06	1e-06	1e-06	1e-06	1e-06	1e-06	0.999982	1e-06	1e-06	1e-06	1e-06	1e-06	1e-06	1e-06	1e-06	1e-06
Pel-18-15	E.pellita_Hopevale	1e-06	1e-06	1e-06	1e-06	1e-06	1e-06	1e-06	1e-06	0.999982	1e-06	1e-06	1e-06	1e-06	1e-06	1e-06	1e-06	1e-06	1e-06
Pel-18-16	E.pellita_Hopevale	1e-06	1e-06	1e-06	1e-06	1e-06	1e-06	1e-06	1e-06	0.999982	1e-06	1e-06	1e-06	1e-06	1e-06	1e-06	1e-06	1e-06	1e-06
Pel-18-2	E.pellita_Hopevale	1e-06	1e-06	1e-06	1e-06	1e-06	1e-06	1e-06	1e-06	0.999982	1e-06	1e-06	1e-06	1e-06	1e-06	1e-06	1e-06	1e-06	1e-06
Pel-18-3	E.pellita_Hopevale	1e-06	1e-06	1e-06	1e-06	1e-06	1e-06	1e-06	1e-06	0.999982	1e-06	1e-06	1e-06	1e-06	1e-06	1e-06	1e-06	1e-06	1e-06
Pel-18-4	E.pellita_Hopevale	1e-06	1e-06	1e-06	1e-06	1e-06	1e-06	1e-06	1e-06	0.999982	1e-06	1e-06	1e-06	1e-06	1e-06	1e-06	1e-06	1e-06	1e-06
Pel-18-5	E.pellita_Hopevale	1e-06	1e-06	1e-06	1e-06	1e-06	1e-06	1e-06	1e-06	0.999982	1e-06	1e-06	1e-06	1e-06	1e-06	1e-06	1e-06	1e-06	1e-06
Pel-18-6	E.pellita_Hopevale	1e-06	1e-06	1e-06	1e-06	1e-06	1e-06	1e-06	1e-06	0.999982	1e-06	1e-06	1e-06	1e-06	1e-06	1e-06	1e-06	1e-06	1e-06
Pel-18-7	E.pellita_Hopevale	1e-06	1e-06	1e-06	1e-06	1e-06	1e-06	1e-06	1e-06	0.999982	1e-06	1e-06	1e-06	1e-06	1e-06	1e-06	1e-06	1e-06	1e-06
Pel-18-8	E.pellita_Hopevale	1e-06	1e-06	1e-06	1e-06	1e-06	1e-06	1e-06	1e-06	0.999982	1e-06	1e-06	1e-06	1e-06	1e-06	1e-06	1e-06	1e-06	1e-06
Pel-18-9	E.pellita_Hopevale	1e-06	1e-06	1e-06	1e-06	1e-06	1e-06	1e-06	1e-06	0.999982	1e-06	1e-06	1e-06	1e-06	1e-06	1e-06	1e-06	1e-06	1e-06
Pel-59-1	E.pellita_Kuranda	1e-06	1e-06	1e-06	1e-06	1e-06	1e-06	1e-06	1e-06	0.999982	1e-06	1e-06	1e-06	1e-06	1e-06	1e-06	1e-06	1e-06	1e-06
Pel-59-10	E.pellita_Kuranda	1e-06	1e-06	1e-06	1e-06	1e-06	1e-06	1e-06	1e-06	0.999982	1e-06	1e-06	1e-06	1e-06	1e-06	1e-06	1e-06	1e-06	1e-06
Pel-59-11	E.pellita_Kuranda	1e-06	1e-06	1e-06	1e-06	1e-06	1e-06	1e-06	1e-06	0.999982	1e-06	1e-06	1e-06	1e-06	1e-06	1e-06	1e-06	1e-06	1e-06
Pel-59-12	E.pellita_Kuranda	1e-06	1e-06	1e-06	1e-06	1e-06	1e-06	1e-06	1e-06	0.999982	1e-06	1e-06	1e-06	1e-06	1e-06	1e-06	1e-06	1e-06	1e-06
Pel-59-13	E.pellita_Kuranda	1e-06	1e-06	1e-06	1e-06	1e-06	1e-06	1e-06	1e-06	0.999982	1e-06	1e-06	1e-06	1e-06	1e-06	1e-06	1e-06	1e-06	1e-06
Pel-59-14	E.pellita_Kuranda	1e-06	1e-06	1e-06	1e-06	1e-06	1e-06	1e-06	1e-06	0.999982	1e-06	1e-06	1e-06	1e-06	1e-06	1e-06	1e-06	1e-06	1e-06
Pel-59-15	E.pellita_Kuranda	1e-06	1e-06	1e-06	1e-06	1e-06	1e-06	1e-06	1e-06	0.999982	1e-06	1e-06	1e-06	1e-06	1e-06	1e-06	1e-06	1e-06	1e-06
Pel-59-16	E.pellita_Kuranda	1e-06	1e-06	1e-06	1e-06	1e-06	1e-06	1e-06	1e-06	0.999982	1e-06	1e-06	1e-06	1e-06	1e-06	1e-06	1e-06	1e-06	1e-06
Pel-59-2	E.pellita_Kuranda	1e-06	1e-06	1e-06	1e-06	1e-06	1e-06	1e-06	1e-06	0.999982	1e-06	1e-06	1e-06	1e-06	1e-06	1e-06	1e-06	1e-06	1e-06
Pel-59-3	E.pellita_Kuranda	1e-06	1e-06	1e-06	1e-06	1e-06	1e-06	1e-06	1e-06	0.999982	1e-06	1e-06	1e-06	1e-06	1e-06	1e-06	1e-06	1e-06	1e-06
Pel-59-4	E.pellita_Kuranda	1e-06	1e-06	1e-06	1e-06	1e-06	1e-06	1e-06	1e-06	0.999982	1e-06	1e-06	1e-06	1e-06	1e-06	1e-06	1e-06	1e-06	1e-06
Pel-59-5	E.pellita_Kuranda	1e-06	1e-06	1e-06	1e-06	1e-06	1e-06	1e-06	1e-06	0.999982	1e-06	1e-06	1e-06	1e-06	1e-06	1e-06	1e-06	1e-06	1e-06
Pel-59-7	E.pellita_Kuranda	1e-06	1e-06	1e-06	1e-06	1e-06	1e-06	1e-06	1e-06	0.999982	1e-06	1e-06	1e-06	1e-06	1e-06	1e-06	1e-06	1e-06	1e-06
Pel-59-8	E.pellita_Kuranda	1e-06	1e-06	1e-06	1e-06	1e-06	1e-06	1e-06	1e-06	0.999982	1e-06	1e-06	1e-06	1e-06	1e-06	1e-06	1e-06	1e-06	1e-06
Pel-59-9	E.pellita_Kuranda	1e-06	1e-06	1e-06	1e-06	1e-06	1e-06	1e-06	1e-06	0.999982	1e-06	1e-06	1e-06	1e-06	1e-06	1e-06	1e-06	1e-06	1e-06
Rob-04-1	E.robusta_Brisba	1e-06	1e-06	1e-06	1e-06	1e-06	1e-06	1e-06	1e-06	1e-06	1e-06	1e-06	1e-06	1e-06	1e-06	1e-06	1e-06	1e-06	0.999982
Rob-04-10	E.robusta_Brisba	1e-06	1e-06	1e-06	1e-06	1e-06	1e-06	1e-06	1e-06	1e-06	1e-06	1e-06	1e-06	1e-06	1e-06	1e-06	1e-06	1e-06	0.999982
Rob-04-11	E.robusta_Brisba	1e-06	1e-06	1e-06	1e-06	1e-06	1e-06	1e-06	1e-06	1e-06	1e-06	1e-06	1e-06	1e-06	1e-06	1e-06	1e-06	1e-06	0.999982
Rob-04-12	E.robusta_Brisba	1e-06	1e-06	1e-06	1e-06	1e-06	1e-06	1e-06	1e-06	1e-06	1e-06	1e-06	1e-06	1e-06	1e-06	1e-06	1e-06	1e-06	0.999982
Rob-04-13	E.robusta_Brisba	1e-06	1e-06	1e-06	1e-06	1e-06	1e-06	1e-06	1e-06	1e-06	1e-06	1e-06	1e-06	1e-06	1e-06	1e-06	1e-06	1e-06	0.999982
Rob-04-14	E.robusta_Brisba	1e-06	1e-06	1e-06	1e-06	1e-06	1e-06	1e-06	1e-06	1e-06	1e-06	1e-06	1e-06	1e-06	1e-06	1e-06	1e-06	1e-06	0.999982
Rob-04-15	E.robusta_Brisba	1e-06	1e-06	1e-06	1e-06	1e-06	1e-06	1e-06	1e-06	1e-06	1e-06	1e-06	1e-06	1e-06	1e-06	1e-06	1e-06	1e-06	0.999982
Rob-04-16	E.robusta_Brisba	1e-06	1e-06	1e-06	1e-06	1e-06	1e-06	1e-06	1e-06	1e-06	1e-06	1e-06	1e-06	1e-06	1e-06	1e-06	1e-06	1e-06	0.999982
Rob-04-2	E.robusta_Brisba	1e-06	1e-06	1e-06	1e-06	1e-06	1e-06	1e-06	1e-06	1e-06	1e-06	1e-06	1e-06	1e-06	1e-06	1e-06	1e-06	1e-06	0.999982
Rob-04-3	E.robusta_Brisba	1e-06	1e-06	1e-06	1e-06	1e-06	1e-06	1e-06	1e-06	1e-06	1e-06	1e-06	1e-06	1e-06	1e-06	1e-06	1e-06	1e-06	0.999982
Rob-04-4	E.robusta_Brisba	1e-06	1e-06	1e-06	1e-06	1e-06	1e-06	1e-06	1e-06	1e-06	1e-06	1e-06	1e-06	1e-06	1e-06	1e-06	1e-06	1e-06	0.999982
Rob-04-5	E.robusta_Brisba	1e-06	1e-06	1e-06	1e-06	1e-06	1e-06	1e-06	1e-06	1e-06	1e-06	1e-06	1e-06	1e-06	1e-06	1e-06	1e-06	1e-06	0.999982
Rob-04-6	E.robusta_Brisba	1e-06	1e-06	1e-06	1e-06	1e-06	1e-06	1e-06	1e-06	1e-06	1e-06	1e-06	1e-06	1e-06	1e-06	1e-06	1e-06	1e-06	0.999982
Rob-04-7	E.robusta_Brisba	1e-06	1e-06	1e-06	1e-06	1e-06	1e-06	1e-06	1e-06	1e-06	1e-06	1e-06	1e-06	1e-06	1e-06	1e-06	1e-06	1e-06	0.999982
Rob-04-8	E.robusta_Brisba	1e-06	1e-06	1e-06	1e-06	1e-06	1e-06	1e-06	1e-06	1e-06	1e-06	1e-06	1e-06	1e-06	1e-06	1e-06	1e-06	1e-06	0.999982
Rob-04-9	E.robusta_Brisba	1e-06	1e-06	1e-06	1e-06	1e-06	1e-06	1e-06	1e-06	1e-06	1e-06	1e-06	1e-06	1e-06	1e-06	1e-06	1e-06	1e-06	0.999982
Rob-45-1	E.robusta_Byfield	1e-06	1e-06	1e-06	1e-06	1e-06	1e-06	1e-06	1e-06	1e-06	1e-06	1e-06	1e-06	1e-06	1e-06	1e-06	1e-06	1e-06	0.999982
Rob-45-10	E.robusta_Byfield	1e-06	1e-06	1e-06	1e-06	1e-06	1e-06	1e-06	1e-06	1e-06	1e-06	1e-06	1e-06	1e-06	1e-06	1e-06	1e-06	1e-06	0.999982
Rob-45-11	E.robusta_Byfield	1e-06	1e-06	1e-06	1e-06	1e-06	1e-06	1e-06	1e-06	1e-06	1e-06	1e-06	1e-06	1e-06	1e-06	1e-06	1e-06	1e-06	0.999982
Rob-45-12	E.robusta_Byfield	1e-06	1e-06	1e-06	1e-06	1e-06	1e-06	1e-06	1e-06	1e-06	1e-06	1e-06	1e-06	1e-06	1e-06	1e-06	1e-06	1e-06	0.999982
Rob-45-13	E.robusta_Byfield	1e-06	1e-06	1e-06	1e-06	1e-06	1e-06	1e-06	1e-06	1e-06	1e-06	1e-06	1e-06	1e-06	1e-06	1e-06	1e-06	1e-06	0.999982
Rob-45-14	E.robusta_Byfield	1e-06	1e-06	1e-06	1e-06	1e-06	1e-06	1e-06	1e-06	1e-06	1e-06	1e-06	1e-06	1e-06	1e-06	1e-06	1e-06	1e-06	0.999982
Rob-45-15	E.robusta_Byfield	1e-06	1e-06	1e-06	1e-06	1e-06	1e-06	1e-06	1e-06	1e-06	1e-06	1e-06	1e-06	1e-06	1e-06	1e-06	1e-06	1e-06	0.999982
Rob-45-16	E.robusta_Byfield	1e-06	1e-06	1e-06	1e-06	1e-06	1e-06	1e-06	1e-06	1e-06	1e-06	1e-06	1e-06	1e-06	1e-06	1e-06	1e-06	1e-06	0.999982
Rob-45-2	E.robusta_Byfield	1e-06	1e-06	1e-06	1e-06	1e-06	1e-06	1e-06	1e-06	1e-06	1e-06	1e-06	1e-06	1e-06	1e-06	1e-06	1e-06	1e-06	0.999982
Rob-45-3	E.robusta_Byfield	1e-06	1e-06	1e-06	1e-06	1e-06	1e-06	1e-06	1e-06	1e-06	1e-06	1e-06	1e-06	1e-06	1e-06	1e-06	1e-06	1e-06	0.999982
Rob-45-4	E.robusta_Byfield	1e-06	1e-06	1e-06	1e-06	1e-06	1e-06	1e-06	1e-06	1e-06	1e-06	1e-06	1e-06	1e-06	1e-06	1e-06	1e-06	1e-06	0.999982
Rob-45-5	E.robusta_Byfield	1e-06	1e-06	1e-06	1e-06	1e-06	1e-06	1e-06	1e-06	1e-06	1e-06	1e-06	1e-06	1e-06	1e-06	1e-06	1e-06	1e-06	0.999982
Rob-45-6	E.robusta_Byfield	1e-06	1e-06	1e-06	1e-06	1e-06	1e-06	1e-06	1e-06	1e-06	1e-06	1e-06	1e-06	1e-06	1e-06	1e-06	1e-06	1e-06	0.999982
Rob-45-7	E.robusta_Byfield	1e-06	1e-06	1e-06	1e-06	1e-06	1e-06	1e-06	1e-06	1e-06	1e-06	1e-06	1e-06	1e-06	1e-06	1e-06	1e-06	1e-06	0.999982
Sal-34-1	E.saligna_Helido	1e-06	1e-06	1e-06	1e-06	1e-06	1e-06	1e-06	1e-06	1e-06	1e-06	1e-06	1e-06	1e-06	0.999982	1e-06	1e-06	1e-06	1e-06
Sal-34-10	E.saligna_Helido	1e-06	1e-06	1e-06	1e-06	1e-06	1e-06	1e-06	1e-06	1e-06	1e-06	1e-06	1e-06	1e-06	0.999982	1e-06	1e-06	1e-06	1e-06
Sal-34-11	E.saligna_Helido	1e-06	1e-06	1e-06	1e-06	1e-06	1e-06	1e-06	1e-06	1e-06	1e-06	1e-06	1e-06	1e-06	0.999982	1e-06	1e-06	1e-06	1e-06
Sal-34-12	E.saligna_Helido	1e-06	1e-06	1e-06	1e-06	1e-06	1e-06	1e-06	1e-06	1e-06	1e-06	1e-06	1e-06	1e-06	0.999982	1e-06	1e-06	1e-06	1e-06
Sal-34-2	E.saligna_Helido	1e-06	1e-06	1e-06	1e-06	1e-06	1e-06	1e-06	1e-06	1e-06	1e-06	1e-06	1e-06	1e-06	0.999982	1e-06	1e-06	1e-06	1e-06
Sal-34-3	E.saligna_Helido	1e-06	1e-06	1e-06	1e-06	1e-06	1e-06	1e-06	1e-06	1e-06	1e-06	1e-06	1e-06	1e-06	0.999982	1e-06	1e-06	1e-06	1e-06
Sal-34-4	E.saligna_Helido	1e-06	1e-06	1e-06	1e-06	1e-06	1e-06	1e-06	1e-06	1e-06	1e-06	1e-06	1e-06	1e-06	0.999982	1e-06	1e-06	1e-06	1e-06
Sal-34-5	E.saligna_Helido	1e-06	1e-06	1e-06	1e-06	1e-06	1e-06	1e-06	1e-06	1e-06	1e-06	1e-06	1e-06	1e-06	0.999982	1e-06	1e-06	1e-06	1e-06
Sal-34-6	E.saligna_Helido	1e-06	1e-06	1e-06	1e-06	1e-06	1e-06	1e-06	1e-06	1e-06	1e-06	1e-06	1e-06	1e-06	0.999982	1e-06	1e-06	1e-06	1e-06
Sal-34-7	E.saligna_Helido	1e-06	1e-06	1e-06	1e-06	1e-06	1e-06	1e-06	1e-06	1e-06	1e-06	1e-06	1e-06	1e-06	0.999982	1e-06	1e-06	1e-06	1e-06
Sal-34-8	E.saligna_Helido	1e-06	1e-06	1e-06	1e-06	1e-06	1e-06	1e-06	1e-06	1e-06	1e-06	1e-06	1e-06	1e-06	0.999982	1e-06	1e-06	1e-06	1e-06
Sal-34-9	E.saligna_Helido	1e-06	1e-06	1e-06	1e-06	1e-06	1e-06	1e-06	1e-06	1e-06	1e-06	1e-06	1e-06	1e-06	0.999982	1e-06	1e-06	1e-06	1e-06
Sal-83-1	E.saligna_Kroombit Tops	1e-06	1e-06	1e-06	1e-06	1e-06	1e-06	1e-06	1e-06	1e-06	0.999982	1e-06	1e-06	1e-06	1e-06	1e-06	1e-06	1e-06	1e-06
Sal-83-10	E.saligna_Kroombit Tops	1e-06	1e-06	1e-06	1e-06	1e-06	1e-06	1e-06	1e-06	1e-06	0.888604	1e-06	1e-06	1e-06	0.111379	1e-06	1e-06	1e-06	1e-06
Sal-83-11	E.saligna_Kroombit Tops	1e-06	1e-06	1e-06	1e-06	1e-06	1e-06	1e-06	1e-06	1e-06	0.999982	1e-06	1e-06	1e-06	1e-06	1e-06	1e-06	1e-06	1e-06
Sal-83-12	E.saligna_Kroombit Tops	1e-06	1e-06	1e-06	1e-06	1e-06	1e-06	1e-06	1e-06	1e-06	0.999982	1e-06	1e-06	1e-06	1e-06	1e-06	1e-06	1e-06	1e-06
Sal-83-2	E.saligna_Kroombit Tops	1e-06	1e-06	1e-06	1e-06	1e-06	1e-06	1e-06	1e-06	1e-06	0.999982	1e-06	1e-06	1e-06	1e-06	1e-06	1e-06	1e-06	1e-06
Sal-83-3	E.saligna_Kroombit Tops	1e-06	1e-06	1e-06	1e-06	1e-06	1e-06	1e-06	1e-06	1e-06	0.999982	1e-06	1e-06	1e-06	1e-06	1e-06	1e-06	1e-06	1e-06
Sal-83-4	E.saligna_Kroombit Tops	1e-06	1e-06	1e-06	1e-06	1e-06	1e-06	1e-06	1e-06	1e-06	0.883846	1e-06	1e-06	1e-06	0.116138	1e-06	1e-06	1e-06	1e-06
Sal-83-5	E.saligna_Kroombit Tops	1e-06	1e-06	1e-06	1e-06	1e-06	1e-06	1e-06	1e-06	1e-06	0.999982	1e-06	1e-06	1e-06	1e-06	1e-06	1e-06	1e-06	1e-06
Sal-83-6	E.saligna_Kroombit Tops	1e-06	1e-06	1e-06	1e-06	1e-06	1e-06	0.021829	1e-06	1e-06	0.807411	1e-06	1e-06	1e-06	0.170745	1e-06	1e-06	1e-06	1e-06
Sal-83-7	E.saligna_Kroombit Tops	1e-06	1e-06	1e-06	1e-06	1e-06	1e-06	1e-06	1e-06	1e-06	0.999982	1e-06	1e-06	1e-06	1e-06	1e-06	1e-06	1e-06	1e-06
Sal-83-8	E.saligna_Kroombit Tops	1e-06	1e-06	1e-06	1e-06	1e-06	1e-06	1e-06	1e-06	1e-06	0.999982	1e-06	1e-06	1e-06	1e-06	1e-06	1e-06	1e-06	1e-06
Sal-83-9	E.saligna_Kroombit Tops	1e-06	1e-06	1e-06	1e-06	1e-06	1e-06	1e-06	1e-06	1e-06	0.999982	1e-06	1e-06	1e-06	1e-06	1e-06	1e-06	1e-06	1e-06
Sal-35-1	E.saligna_Richmond Range	1e-06	1e-06	1e-06	1e-06	1e-06	1e-06	1e-06	1e-06	1e-06	1e-06	1e-06	1e-06	1e-06	0.999982	1e-06	1e-06	1e-06	1e-06
Sal-35-10	E.saligna_Richmond Range	1e-06	1e-06	1e-06	1e-06	1e-06	1e-06	1e-06	1e-06	1e-06	1e-06	1e-06	1e-06	1e-06	0.999982	1e-06	1e-06	1e-06	1e-06
Sal-35-11	E.saligna_Richmond Range	1e-06	1e-06	1e-06	1e-06	1e-06	1e-06	1e-06	1e-06	1e-06	1e-06	1e-06	1e-06	1e-06	0.999982	1e-06	1e-06	1e-06	1e-06
Sal-35-12	E.saligna_Richmond Range	1e-06	1e-06	1e-06	1e-06	1e-06	1e-06	1e-06	1e-06	1e-06	1e-06	1e-06	1e-06	1e-06	0.999982	1e-06	1e-06	1e-06	1e-06
Sal-35-2	E.saligna_Richmond Range	1e-06	1e-06	1e-06	1e-06	1e-06	1e-06	1e-06	1e-06	1e-06	1e-06	1e-06	1e-06	1e-06	0.999982	1e-06	1e-06	1e-06	1e-06
Sal-35-3	E.saligna_Richmond Range	1e-06	1e-06	1e-06	1e-06	1e-06	1e-06	1e-06	1e-06	1e-06	1e-06	1e-06	1e-06	1e-06	0.999982	1e-06	1e-06	1e-06	1e-06
Sal-35-4	E.saligna_Richmond Range	1e-06	1e-06	1e-06	1e-06	1e-06	1e-06	1e-06	1e-06	1e-06	1e-06	1e-06	1e-06	1e-06	0.999982	1e-06	1e-06	1e-06	1e-06
Sal-35-5	E.saligna_Richmond Range	1e-06	1e-06	1e-06	1e-06	1e-06	1e-06	1e-06	1e-06	1e-06	1e-06	1e-06	1e-06	1e-06	0.999982	1e-06	1e-06	1e-06	1e-06
Sal-35-6	E.saligna_Richmond Range	1e-06	1e-06	1e-06	1e-06	1e-06	1e-06	1e-06	1e-06	1e-06	1e-06	1e-06	1e-06	1e-06	0.999982	1e-06	1e-06	1e-06	1e-06
Sal-35-7	E.saligna_Richmond Range	1e-06	1e-06	1e-06	1e-06	1e-06	1e-06	1e-06	1e-06	1e-06	1e-06	1e-06	1e-06	1e-06	0.999982	1e-06	1e-06	1e-06	1e-06
Sal-35-8	E.saligna_Richmond Range	1e-06	1e-06	1e-06	1e-06	1e-06	1e-06	1e-06	1e-06	1e-06	1e-06	1e-06	1e-06	1e-06	0.999982	1e-06	1e-06	1e-06	1e-06
Sal-35-9	E.saligna_Richmond Range	1e-06	1e-06	1e-06	1e-06	1e-06	1e-06	1e-06	1e-06	1e-06	1e-06	1e-06	1e-06	1e-06	0.999982	1e-06	1e-06	1e-06	1e-06
Europhylla_1	E.urophylla	1e-06	0.417382	1e-06	1e-06	1e-06	1e-06	0.582601	1e-06	1e-06	1e-06	1e-06	1e-06	1e-06	1e-06	1e-06	1e-06	1e-06	1e-06
Europhylla_10	E.urophylla	1e-06	0.391049	1e-06	1e-06	1e-06	1e-06	0.608935	1e-06	1e-06	1e-06	1e-06	1e-06	1e-06	1e-06	1e-06	1e-06	1e-06	1e-06
Europhylla_11	E.urophylla	1e-06	0.425931	1e-06	1e-06	1e-06	1e-06	0.574053	1e-06	1e-06	1e-06	1e-06	1e-06	1e-06	1e-06	1e-06	1e-06	1e-06	1e-06
Europhylla_12	E.urophylla	1e-06	0.831321	1e-06	1e-06	1e-06	1e-06	0.168662	1e-06	1e-06	1e-06	1e-06	1e-06	1e-06	1e-06	1e-06	1e-06	1e-06	1e-06
Europhylla_13	E.urophylla	1e-06	0.756151	1e-06	1e-06	1e-06	1e-06	0.243832	1e-06	1e-06	1e-06	1e-06	1e-06	1e-06	1e-06	1e-06	1e-06	1e-06	1e-06
Europhylla_14	E.urophylla	1e-06	0.999982	1e-06	1e-06	1e-06	1e-06	1e-06	1e-06	1e-06	1e-06	1e-06	1e-06	1e-06	1e-06	1e-06	1e-06	1e-06	1e-06
Europhylla_15	E.urophylla	1e-06	0.999982	1e-06	1e-06	1e-06	1e-06	1e-06	1e-06	1e-06	1e-06	1e-06	1e-06	1e-06	1e-06	1e-06	1e-06	1e-06	1e-06
Europhylla_16	E.urophylla	1e-06	0.769724	1e-06	1e-06	1e-06	1e-06	1e-06	1e-06	1e-06	1e-06	1e-06	1e-06	1e-06	1e-06	1e-06	1e-06	1e-06	0.230259
Europhylla_17	E.urophylla	1e-06	0.999982	1e-06	1e-06	1e-06	1e-06	1e-06	1e-06	1e-06	1e-06	1e-06	1e-06	1e-06	1e-06	1e-06	1e-06	1e-06	1e-06
Europhylla_18	E.urophylla	1e-06	0.999982	1e-06	1e-06	1e-06	1e-06	1e-06	1e-06	1e-06	1e-06	1e-06	1e-06	1e-06	1e-06	1e-06	1e-06	1e-06	1e-06
Europhylla_19	E.urophylla	1e-06	0.954739	1e-06	1e-06	1e-06	1e-06	1e-06	1e-06	1e-06	1e-06	1e-06	1e-06	1e-06	1e-06	1e-06	1e-06	0.045244	1e-06
Europhylla_2	E.urophylla	1e-06	0.387304	1e-06	1e-06	1e-06	1e-06	0.612679	1e-06	1e-06	1e-06	1e-06	1e-06	1e-06	1e-06	1e-06	1e-06	1e-06	1e-06
Europhylla_20	E.urophylla	1e-06	0.999982	1e-06	1e-06	1e-06	1e-06	1e-06	1e-06	1e-06	1e-06	1e-06	1e-06	1e-06	1e-06	1e-06	1e-06	1e-06	1e-06
Europhylla_21	E.urophylla	1e-06	0.999983	1e-06	1e-06	1e-06	1e-06	1e-06	1e-06	1e-06	1e-06	1e-06	1e-06	1e-06	1e-06	1e-06	1e-06	1e-06	1e-06
Europhylla_22	E.urophylla	1e-06	0.999982	1e-06	1e-06	1e-06	1e-06	1e-06	1e-06	1e-06	1e-06	1e-06	1e-06	1e-06	1e-06	1e-06	1e-06	1e-06	1e-06
Europhylla_23	E.urophylla	1e-06	0.999982	1e-06	1e-06	1e-06	1e-06	1e-06	1e-06	1e-06	1e-06	1e-06	1e-06	1e-06	1e-06	1e-06	1e-06	1e-06	1e-06
Europhylla_24	E.urophylla	1e-06	0.876418	1e-06	1e-06	1e-06	1e-06	1e-06	1e-06	0.123565	1e-06	1e-06	1e-06	1e-06	1e-06	1e-06	1e-06	1e-06	1e-06
Europhylla_25	E.urophylla	1e-06	0.999983	1e-06	1e-06	1e-06	1e-06	1e-06	1e-06	1e-06	1e-06	1e-06	1e-06	1e-06	1e-06	1e-06	1e-06	1e-06	1e-06
Europhylla_26	E.urophylla	1e-06	0.884612	1e-06	1e-06	1e-06	1e-06	1e-06	1e-06	0.115371	1e-06	1e-06	1e-06	1e-06	1e-06	1e-06	1e-06	1e-06	1e-06
Europhylla_27	E.urophylla	1e-06	0.999982	1e-06	1e-06	1e-06	1e-06	1e-06	1e-06	1e-06	1e-06	1e-06	1e-06	1e-06	1e-06	1e-06	1e-06	1e-06	1e-06
Europhylla_28	E.urophylla	1e-06	0.87701	1e-06	1e-06	1e-06	1e-06	1e-06	1e-06	0.111797	1e-06	1e-06	1e-06	1e-06	1e-06	1e-06	1e-06	1e-06	0.011177
Europhylla_3	E.urophylla	1e-06	0.390869	1e-06	1e-06	1e-06	1e-06	0.609114	1e-06	1e-06	1e-06	1e-06	1e-06	1e-06	1e-06	1e-06	1e-06	1e-06	1e-06
Europhylla_4	E.urophylla	1e-06	0.599612	1e-06	1e-06	1e-06	1e-06	0.400372	1e-06	1e-06	1e-06	1e-06	1e-06	1e-06	1e-06	1e-06	1e-06	1e-06	1e-06
Europhylla_5	E.urophylla	1e-06	0.43805	1e-06	1e-06	1e-06	1e-06	0.561934	1e-06	1e-06	1e-06	1e-06	1e-06	1e-06	1e-06	1e-06	1e-06	1e-06	1e-06
Europhylla_6	E.urophylla	1e-06	0.465361	1e-06	1e-06	1e-06	1e-06	0.534622	1e-06	1e-06	1e-06	1e-06	1e-06	1e-06	1e-06	1e-06	1e-06	1e-06	1e-06
Europhylla_7	E.urophylla	1e-06	0.496354	1e-06	1e-06	1e-06	1e-06	0.503629	1e-06	1e-06	1e-06	1e-06	1e-06	1e-06	1e-06	1e-06	1e-06	1e-06	1e-06
Europhylla_8	E.urophylla	1e-06	0.533293	1e-06	1e-06	1e-06	1e-06	0.466691	1e-06	1e-06	1e-06	1e-06	1e-06	1e-06	1e-06	1e-06	1e-06	1e-06	1e-06
Europhylla_9	E.urophylla	1e-06	0.665617	1e-06	1e-06	1e-06	1e-06	0.334366	1e-06	1e-06	1e-06	1e-06	1e-06	1e-06	1e-06	1e-06	1e-06	1e-06	1e-06
Uro-036	E.urophylla	1e-06	0.533624	1e-06	1e-06	0.276291	1e-06	1e-06	1e-06	0.00269	1e-06	1e-06	1e-06	1e-06	1e-06	1e-06	1e-06	0.18738	1e-06
Uro-040	E.urophylla	1e-06	0.540567	1e-06	1e-06	0.3511	1e-06	1e-06	1e-06	1e-06	1e-06	1e-06	1e-06	1e-06	1e-06	1e-06	1e-06	0.108318	1e-06
Uro-081	E.urophylla	1e-06	0.999982	1e-06	1e-06	1e-06	1e-06	1e-06	1e-06	1e-06	1e-06	1e-06	1e-06	1e-06	1e-06	1e-06	1e-06	1e-06	1e-06
Uro-089	E.urophylla	1e-06	0.730352	1e-06	1e-06	1e-06	1e-06	0.269631	1e-06	1e-06	1e-06	1e-06	1e-06	1e-06	1e-06	1e-06	1e-06	1e-06	1e-06
Uro-095	E.urophylla	1e-06	0.999982	1e-06	1e-06	1e-06	1e-06	1e-06	1e-06	1e-06	1e-06	1e-06	1e-06	1e-06	1e-06	1e-06	1e-06	1e-06	1e-06
Uro-099	E.urophylla	1e-06	0.804449	1e-06	1e-06	1e-06	1e-06	0.195534	1e-06	1e-06	1e-06	1e-06	1e-06	1e-06	1e-06	1e-06	1e-06	1e-06	1e-06
Uro-104	E.urophylla	1e-06	0.999982	1e-06	1e-06	1e-06	1e-06	1e-06	1e-06	1e-06	1e-06	1e-06	1e-06	1e-06	1e-06	1e-06	1e-06	1e-06	1e-06
Uro-15-01-04	E.urophylla	1e-06	0.999982	1e-06	1e-06	1e-06	1e-06	1e-06	1e-06	1e-06	1e-06	1e-06	1e-06	1e-06	1e-06	1e-06	1e-06	1e-06	1e-06
Uro-167-04-04	E.urophylla	1e-06	0.702287	1e-06	1e-06	1e-06	1e-06	0.297696	1e-06	1e-06	1e-06	1e-06	1e-06	1e-06	1e-06	1e-06	1e-06	1e-06	1e-06
Uro-47-01-02	E.urophylla	1e-06	0.592952	1e-06	1e-06	0.051323	1e-06	0.35571	1e-06	1e-06	1e-06	1e-06	1e-06	1e-06	1e-06	1e-06	1e-06	1e-06	1e-06
Uro-51-01-04	E.urophylla	1e-06	0.418649	1e-06	1e-06	1e-06	1e-06	0.581335	1e-06	1e-06	1e-06	1e-06	1e-06	1e-06	1e-06	1e-06	1e-06	1e-06	1e-06
Uro-66-01-04	E.urophylla	1e-06	0.793391	1e-06	1e-06	1e-06	1e-06	0.206592	1e-06	1e-06	1e-06	1e-06	1e-06	1e-06	1e-06	1e-06	1e-06	1e-06	1e-06
Uro-75-03-02	E.urophylla	1e-06	0.555012	1e-06	1e-06	1e-06	1e-06	0.444972	1e-06	1e-06	1e-06	1e-06	1e-06	1e-06	1e-06	1e-06	1e-06	1e-06	1e-06
Uro-85-03-02	E.urophylla	1e-06	0.589702	1e-06	1e-06	1e-06	1e-06	0.410281	1e-06	1e-06	1e-06	1e-06	1e-06	1e-06	1e-06	1e-06	1e-06	1e-06	1e-06
SGA-SC102	E.benthamii	1e-06	1e-06	1e-06	1e-06	1e-06	1e-06	1e-06	1e-06	1e-06	1e-06	1e-06	1e-06	1e-06	1e-06	0.999982	1e-06	1e-06	1e-06
SGA-SC111	E.benthamii	1e-06	1e-06	1e-06	1e-06	1e-06	1e-06	1e-06	1e-06	1e-06	1e-06	1e-06	1e-06	1e-06	1e-06	0.999982	1e-06	1e-06	1e-06
SGA-SC118	E.benthamii	1e-06	1e-06	1e-06	1e-06	1e-06	1e-06	1e-06	1e-06	1e-06	1e-06	1e-06	1e-06	1e-06	1e-06	0.999982	1e-06	1e-06	1e-06
SGA-SC176	E.benthamii	1e-06	1e-06	1e-06	1e-06	1e-06	1e-06	1e-06	1e-06	1e-06	1e-06	1e-06	1e-06	1e-06	1e-06	0.999982	1e-06	1e-06	1e-06
SGA-SC177	E.benthamii	1e-06	1e-06	1e-06	1e-06	1e-06	1e-06	1e-06	1e-06	1e-06	1e-06	1e-06	1e-06	1e-06	1e-06	0.999982	1e-06	1e-06	1e-06
SGA-SC192	E.benthamii	1e-06	1e-06	1e-06	1e-06	1e-06	1e-06	1e-06	1e-06	1e-06	1e-06	1e-06	1e-06	1e-06	1e-06	0.999982	1e-06	1e-06	1e-06
SGA-SC193	E.benthamii	1e-06	1e-06	1e-06	1e-06	1e-06	1e-06	1e-06	1e-06	1e-06	1e-06	1e-06	1e-06	1e-06	1e-06	0.999982	1e-06	1e-06	1e-06
SGA-SC225	E.benthamii	1e-06	1e-06	1e-06	1e-06	1e-06	1e-06	1e-06	1e-06	1e-06	1e-06	1e-06	1e-06	1e-06	1e-06	0.999982	1e-06	1e-06	1e-06
SGA-SC273	E.benthamii	1e-06	1e-06	1e-06	1e-06	1e-06	1e-06	1e-06	1e-06	1e-06	1e-06	1e-06	1e-06	1e-06	1e-06	0.999982	1e-06	1e-06	1e-06
SGA-SC289	E.benthamii	1e-06	1e-06	1e-06	1e-06	1e-06	1e-06	1e-06	1e-06	1e-06	1e-06	1e-06	1e-06	1e-06	1e-06	0.999982	1e-06	1e-06	1e-06
SGA-SC_295	E.benthamii	1e-06	1e-06	1e-06	1e-06	1e-06	1e-06	1e-06	1e-06	1e-06	1e-06	1e-06	1e-06	1e-06	1e-06	0.999982	1e-06	1e-06	1e-06
SGA-SC297	E.benthamii	1e-06	1e-06	1e-06	1e-06	1e-06	1e-06	1e-06	1e-06	1e-06	1e-06	1e-06	1e-06	1e-06	1e-06	0.999982	1e-06	1e-06	1e-06
SGA-SC305	E.benthamii	1e-06	1e-06	1e-06	1e-06	1e-06	1e-06	1e-06	1e-06	1e-06	1e-06	1e-06	1e-06	1e-06	1e-06	0.999982	1e-06	1e-06	1e-06
SGA-SC313	E.benthamii	1e-06	1e-06	1e-06	1e-06	1e-06	1e-06	1e-06	1e-06	1e-06	1e-06	1e-06	1e-06	1e-06	1e-06	0.999982	1e-06	1e-06	1e-06
SGA-SC_336	E.benthamii	1e-06	1e-06	1e-06	1e-06	1e-06	1e-06	1e-06	1e-06	1e-06	1e-06	1e-06	1e-06	1e-06	1e-06	0.999982	1e-06	1e-06	1e-06
SGA-SC_343	E.benthamii	1e-06	1e-06	1e-06	1e-06	1e-06	1e-06	1e-06	1e-06	1e-06	1e-06	1e-06	1e-06	1e-06	1e-06	0.999982	1e-06	1e-06	1e-06
SGA-SC_351	E.benthamii	1e-06	1e-06	1e-06	1e-06	1e-06	1e-06	1e-06	1e-06	1e-06	1e-06	1e-06	1e-06	1e-06	1e-06	0.999982	1e-06	1e-06	1e-06
SGA-SC_359	E.benthamii	1e-06	1e-06	1e-06	1e-06	1e-06	1e-06	1e-06	1e-06	1e-06	1e-06	1e-06	1e-06	1e-06	1e-06	0.999982	1e-06	1e-06	1e-06
SGA-SC55	E.benthamii	1e-06	1e-06	1e-06	1e-06	1e-06	1e-06	1e-06	1e-06	1e-06	1e-06	1e-06	1e-06	1e-06	1e-06	0.999982	1e-06	1e-06	1e-06
SGA-SC71	E.benthamii	1e-06	1e-06	1e-06	1e-06	1e-06	1e-06	1e-06	1e-06	1e-06	1e-06	1e-06	1e-06	1e-06	1e-06	0.999982	1e-06	1e-06	1e-06
SGA-SC79	E.benthamii	1e-06	1e-06	1e-06	1e-06	1e-06	1e-06	1e-06	1e-06	1e-06	1e-06	1e-06	1e-06	1e-06	1e-06	0.999982	1e-06	1e-06	1e-06
SGA-SC86	E.benthamii	1e-06	1e-06	1e-06	1e-06	1e-06	1e-06	1e-06	1e-06	1e-06	1e-06	1e-06	1e-06	1e-06	1e-06	0.999982	1e-06	1e-06	1e-06
SGA-SC87	E.benthamii	1e-06	1e-06	1e-06	1e-06	1e-06	1e-06	1e-06	1e-06	1e-06	1e-06	1e-06	1e-06	1e-06	1e-06	0.999982	1e-06	1e-06	1e-06
SGA-SC95	E.benthamii	1e-06	1e-06	1e-06	1e-06	1e-06	1e-06	1e-06	1e-06	1e-06	1e-06	1e-06	1e-06	1e-06	1e-06	0.999982	1e-06	1e-06	1e-06
Dun-32	E.dunnii	1e-06	1e-06	1e-06	0.999982	1e-06	1e-06	1e-06	1e-06	1e-06	1e-06	1e-06	1e-06	1e-06	1e-06	1e-06	1e-06	1e-06	1e-06
Dun-33	E.dunnii	1e-06	1e-06	1e-06	0.999982	1e-06	1e-06	1e-06	1e-06	1e-06	1e-06	1e-06	1e-06	1e-06	1e-06	1e-06	1e-06	1e-06	1e-06
Dun-34	E.dunnii	1e-06	1e-06	1e-06	0.999982	1e-06	1e-06	1e-06	1e-06	1e-06	1e-06	1e-06	1e-06	1e-06	1e-06	1e-06	1e-06	1e-06	1e-06
Dun-35	E.dunnii	1e-06	1e-06	1e-06	0.999982	1e-06	1e-06	1e-06	1e-06	1e-06	1e-06	1e-06	1e-06	1e-06	1e-06	1e-06	1e-06	1e-06	1e-06
Dun-36	E.dunnii	1e-06	1e-06	1e-06	0.999982	1e-06	1e-06	1e-06	1e-06	1e-06	1e-06	1e-06	1e-06	1e-06	1e-06	1e-06	1e-06	1e-06	1e-06
Dun-37	E.dunnii	1e-06	1e-06	1e-06	0.999982	1e-06	1e-06	1e-06	1e-06	1e-06	1e-06	1e-06	1e-06	1e-06	1e-06	1e-06	1e-06	1e-06	1e-06
Dun-38	E.dunnii	1e-06	1e-06	1e-06	0.999982	1e-06	1e-06	1e-06	1e-06	1e-06	1e-06	1e-06	1e-06	1e-06	1e-06	1e-06	1e-06	1e-06	1e-06
Dun-39	E.dunnii	1e-06	1e-06	1e-06	0.999982	1e-06	1e-06	1e-06	1e-06	1e-06	1e-06	1e-06	1e-06	1e-06	1e-06	1e-06	1e-06	1e-06	1e-06
Dun-40	E.dunnii	1e-06	1e-06	1e-06	0.999982	1e-06	1e-06	1e-06	1e-06	1e-06	1e-06	1e-06	1e-06	1e-06	1e-06	1e-06	1e-06	1e-06	1e-06
Dun-41	E.dunnii	1e-06	1e-06	1e-06	0.999982	1e-06	1e-06	1e-06	1e-06	1e-06	1e-06	1e-06	1e-06	1e-06	1e-06	1e-06	1e-06	1e-06	1e-06
Dun-42	E.dunnii	1e-06	1e-06	1e-06	0.999982	1e-06	1e-06	1e-06	1e-06	1e-06	1e-06	1e-06	1e-06	1e-06	1e-06	1e-06	1e-06	1e-06	1e-06
Dun-43	E.dunnii	1e-06	1e-06	1e-06	0.999982	1e-06	1e-06	1e-06	1e-06	1e-06	1e-06	1e-06	1e-06	1e-06	1e-06	1e-06	1e-06	1e-06	1e-06
Dun-44	E.dunnii	1e-06	1e-06	1e-06	0.999982	1e-06	1e-06	1e-06	1e-06	1e-06	1e-06	1e-06	1e-06	1e-06	1e-06	1e-06	1e-06	1e-06	1e-06
Dun-45	E.dunnii	1e-06	1e-06	1e-06	0.999982	1e-06	1e-06	1e-06	1e-06	1e-06	1e-06	1e-06	1e-06	1e-06	1e-06	1e-06	1e-06	1e-06	1e-06
Dun-46	E.dunnii	1e-06	1e-06	1e-06	0.999982	1e-06	1e-06	1e-06	1e-06	1e-06	1e-06	1e-06	1e-06	1e-06	1e-06	1e-06	1e-06	1e-06	1e-06
Dun-47	E.dunnii	1e-06	1e-06	1e-06	0.999982	1e-06	1e-06	1e-06	1e-06	1e-06	1e-06	1e-06	1e-06	1e-06	1e-06	1e-06	1e-06	1e-06	1e-06
Dun-48	E.dunnii	1e-06	1e-06	1e-06	0.999982	1e-06	1e-06	1e-06	1e-06	1e-06	1e-06	1e-06	1e-06	1e-06	1e-06	1e-06	1e-06	1e-06	1e-06
Dun-49	E.dunnii	1e-06	1e-06	1e-06	0.999982	1e-06	1e-06	1e-06	1e-06	1e-06	1e-06	1e-06	1e-06	1e-06	1e-06	1e-06	1e-06	1e-06	1e-06
Dun-50	E.dunnii	1e-06	1e-06	1e-06	0.999982	1e-06	1e-06	1e-06	1e-06	1e-06	1e-06	1e-06	1e-06	1e-06	1e-06	1e-06	1e-06	1e-06	1e-06
Dun-51	E.dunnii	1e-06	1e-06	1e-06	0.999982	1e-06	1e-06	1e-06	1e-06	1e-06	1e-06	1e-06	1e-06	1e-06	1e-06	1e-06	1e-06	1e-06	1e-06
Dun-52	E.dunnii	1e-06	1e-06	1e-06	0.999982	1e-06	1e-06	1e-06	1e-06	1e-06	1e-06	1e-06	1e-06	1e-06	1e-06	1e-06	1e-06	1e-06	1e-06
Dun-53	E.dunnii	1e-06	1e-06	1e-06	0.999982	1e-06	1e-06	1e-06	1e-06	1e-06	1e-06	1e-06	1e-06	1e-06	1e-06	1e-06	1e-06	1e-06	1e-06
Dun-54	E.dunnii	1e-06	1e-06	1e-06	0.999982	1e-06	1e-06	1e-06	1e-06	1e-06	1e-06	1e-06	1e-06	1e-06	1e-06	1e-06	1e-06	1e-06	1e-06
Dun-55	E.dunnii	1e-06	1e-06	1e-06	0.999982	1e-06	1e-06	1e-06	1e-06	1e-06	1e-06	1e-06	1e-06	1e-06	1e-06	1e-06	1e-06	1e-06	1e-06
Dun-56	E.dunnii	1e-06	1e-06	1e-06	0.999982	1e-06	1e-06	1e-06	1e-06	1e-06	1e-06	1e-06	1e-06	1e-06	1e-06	1e-06	1e-06	1e-06	1e-06
Dun-57	E.dunnii	1e-06	1e-06	1e-06	0.999982	1e-06	1e-06	1e-06	1e-06	1e-06	1e-06	1e-06	1e-06	1e-06	1e-06	1e-06	1e-06	1e-06	1e-06
Dun-58	E.dunnii	1e-06	1e-06	1e-06	0.999982	1e-06	1e-06	1e-06	1e-06	1e-06	1e-06	1e-06	1e-06	1e-06	1e-06	1e-06	1e-06	1e-06	1e-06
Dun-87	E.dunnii	1e-06	1e-06	1e-06	0.999982	1e-06	1e-06	1e-06	1e-06	1e-06	1e-06	1e-06	1e-06	1e-06	1e-06	1e-06	1e-06	1e-06	1e-06
Glo-59	E.globulus	1e-06	1e-06	1e-06	1e-06	1e-06	0.999982	1e-06	1e-06	1e-06	1e-06	1e-06	1e-06	1e-06	1e-06	1e-06	1e-06	1e-06	1e-06
Glo-60	E.globulus	1e-06	1e-06	1e-06	1e-06	1e-06	0.999982	1e-06	1e-06	1e-06	1e-06	1e-06	1e-06	1e-06	1e-06	1e-06	1e-06	1e-06	1e-06
Glo-61	E.globulus	1e-06	1e-06	1e-06	1e-06	1e-06	0.999982	1e-06	1e-06	1e-06	1e-06	1e-06	1e-06	1e-06	1e-06	1e-06	1e-06	1e-06	1e-06
Glo-62	E.globulus	1e-06	1e-06	1e-06	1e-06	1e-06	0.999983	1e-06	1e-06	1e-06	1e-06	1e-06	1e-06	1e-06	1e-06	1e-06	1e-06	1e-06	1e-06
Glo-65	E.globulus	1e-06	1e-06	1e-06	1e-06	1e-06	0.999982	1e-06	1e-06	1e-06	1e-06	1e-06	1e-06	1e-06	1e-06	1e-06	1e-06	1e-06	1e-06
Glo-66	E.globulus	1e-06	1e-06	1e-06	1e-06	1e-06	0.999982	1e-06	1e-06	1e-06	1e-06	1e-06	1e-06	1e-06	1e-06	1e-06	1e-06	1e-06	1e-06
Glo-67	E.globulus	1e-06	1e-06	1e-06	1e-06	1e-06	0.999982	1e-06	1e-06	1e-06	1e-06	1e-06	1e-06	1e-06	1e-06	1e-06	1e-06	1e-06	1e-06
Glo-68	E.globulus	1e-06	1e-06	1e-06	1e-06	1e-06	0.999982	1e-06	1e-06	1e-06	1e-06	1e-06	1e-06	1e-06	1e-06	1e-06	1e-06	1e-06	1e-06
Glo-69	E.globulus	1e-06	1e-06	1e-06	1e-06	1e-06	0.999982	1e-06	1e-06	1e-06	1e-06	1e-06	1e-06	1e-06	1e-06	1e-06	1e-06	1e-06	1e-06
Glo-70	E.globulus	1e-06	1e-06	1e-06	1e-06	1e-06	0.999982	1e-06	1e-06	1e-06	1e-06	1e-06	1e-06	1e-06	1e-06	1e-06	1e-06	1e-06	1e-06
Glo-71	E.globulus	1e-06	1e-06	1e-06	1e-06	1e-06	0.999982	1e-06	1e-06	1e-06	1e-06	1e-06	1e-06	1e-06	1e-06	1e-06	1e-06	1e-06	1e-06
Glo-72	E.globulus	1e-06	1e-06	1e-06	1e-06	1e-06	0.999982	1e-06	1e-06	1e-06	1e-06	1e-06	1e-06	1e-06	1e-06	1e-06	1e-06	1e-06	1e-06
Glo-73	E.globulus	1e-06	1e-06	1e-06	1e-06	1e-06	0.999982	1e-06	1e-06	1e-06	1e-06	1e-06	1e-06	1e-06	1e-06	1e-06	1e-06	1e-06	1e-06
Glo-74	E.globulus	1e-06	1e-06	1e-06	1e-06	1e-06	0.999982	1e-06	1e-06	1e-06	1e-06	1e-06	1e-06	1e-06	1e-06	1e-06	1e-06	1e-06	1e-06
Glo-75	E.globulus	1e-06	1e-06	1e-06	1e-06	1e-06	0.999982	1e-06	1e-06	1e-06	1e-06	1e-06	1e-06	1e-06	1e-06	1e-06	1e-06	1e-06	1e-06
Glo-76	E.globulus	1e-06	1e-06	1e-06	1e-06	1e-06	0.999982	1e-06	1e-06	1e-06	1e-06	1e-06	1e-06	1e-06	1e-06	1e-06	1e-06	1e-06	1e-06
Glo-77	E.globulus	1e-06	1e-06	1e-06	1e-06	1e-06	0.999982	1e-06	1e-06	1e-06	1e-06	1e-06	1e-06	1e-06	1e-06	1e-06	1e-06	1e-06	1e-06
Glo-78	E.globulus	1e-06	1e-06	1e-06	1e-06	1e-06	0.999982	1e-06	1e-06	1e-06	1e-06	1e-06	1e-06	1e-06	1e-06	1e-06	1e-06	1e-06	1e-06
Glo-79	E.globulus	1e-06	1e-06	1e-06	1e-06	1e-06	0.999982	1e-06	1e-06	1e-06	1e-06	1e-06	1e-06	1e-06	1e-06	1e-06	1e-06	1e-06	1e-06
Glo-80	E.globulus	1e-06	1e-06	1e-06	1e-06	1e-06	0.999982	1e-06	1e-06	1e-06	1e-06	1e-06	1e-06	1e-06	1e-06	1e-06	1e-06	1e-06	1e-06
Glo-81	E.globulus	1e-06	1e-06	1e-06	1e-06	1e-06	0.999982	1e-06	1e-06	1e-06	1e-06	1e-06	1e-06	1e-06	1e-06	1e-06	1e-06	1e-06	1e-06
Glo-82	E.globulus	1e-06	1e-06	1e-06	1e-06	1e-06	0.999982	1e-06	1e-06	1e-06	1e-06	1e-06	1e-06	1e-06	1e-06	1e-06	1e-06	1e-06	1e-06
Glo-83	E.globulus	1e-06	1e-06	1e-06	1e-06	1e-06	0.999982	1e-06	1e-06	1e-06	1e-06	1e-06	1e-06	1e-06	1e-06	1e-06	1e-06	1e-06	1e-06
Glo-84	E.globulus	1e-06	1e-06	1e-06	1e-06	1e-06	0.999982	1e-06	1e-06	1e-06	1e-06	1e-06	1e-06	1e-06	1e-06	1e-06	1e-06	1e-06	1e-06
Glo-85	E.globulus	1e-06	1e-06	1e-06	1e-06	1e-06	0.999982	1e-06	1e-06	1e-06	1e-06	1e-06	1e-06	1e-06	1e-06	1e-06	1e-06	1e-06	1e-06
Glo-86	E.globulus	1e-06	1e-06	1e-06	1e-06	1e-06	0.999982	1e-06	1e-06	1e-06	1e-06	1e-06	1e-06	1e-06	1e-06	1e-06	1e-06	1e-06	1e-06
Enitens_1	E.nitens	1e-06	1e-06	1e-06	1e-06	1e-06	1e-06	1e-06	1e-06	1e-06	1e-06	1e-06	0.999977	1e-06	1e-06	1e-06	1e-06	1e-06	1e-06
Enitens_10	E.nitens	1e-06	1e-06	1e-06	1e-06	1e-06	1e-06	1e-06	1e-06	1e-06	1e-06	1e-06	0.999977	1e-06	1e-06	1e-06	1e-06	1e-06	1e-06
Enitens_11	E.nitens	1e-06	1e-06	1e-06	1e-06	1e-06	1e-06	1e-06	1e-06	1e-06	1e-06	1e-06	0.999977	1e-06	1e-06	1e-06	1e-06	1e-06	1e-06
Enitens_12	E.nitens	1e-06	1e-06	1e-06	1e-06	1e-06	1e-06	1e-06	1e-06	1e-06	1e-06	1e-06	0.999977	1e-06	1e-06	1e-06	1e-06	1e-06	1e-06
Enitens_13	E.nitens	1e-06	1e-06	1e-06	1e-06	1e-06	1e-06	1e-06	1e-06	1e-06	1e-06	1e-06	0.999977	1e-06	1e-06	1e-06	1e-06	1e-06	1e-06
Enitens_14	E.nitens	1e-06	1e-06	1e-06	1e-06	1e-06	1e-06	1e-06	1e-06	1e-06	1e-06	1e-06	0.999977	1e-06	1e-06	1e-06	1e-06	1e-06	1e-06
Enitens_15	E.nitens	1e-06	1e-06	1e-06	1e-06	1e-06	1e-06	1e-06	1e-06	1e-06	1e-06	1e-06	0.999977	1e-06	1e-06	1e-06	1e-06	1e-06	1e-06
Enitens_16	E.nitens	1e-06	1e-06	1e-06	1e-06	1e-06	1e-06	1e-06	1e-06	1e-06	1e-06	1e-06	0.999977	1e-06	1e-06	1e-06	1e-06	1e-06	1e-06
Enitens_17	E.nitens	1e-06	1e-06	1e-06	1e-06	1e-06	1e-06	1e-06	1e-06	1e-06	1e-06	1e-06	0.999977	1e-06	1e-06	1e-06	1e-06	1e-06	1e-06
Enitens_18	E.nitens	1e-06	1e-06	1e-06	1e-06	1e-06	1e-06	1e-06	1e-06	1e-06	1e-06	1e-06	0.999977	1e-06	1e-06	1e-06	1e-06	1e-06	1e-06
Enitens_19	E.nitens	1e-06	1e-06	1e-06	1e-06	1e-06	1e-06	1e-06	1e-06	1e-06	1e-06	1e-06	0.999977	1e-06	1e-06	1e-06	1e-06	1e-06	1e-06
Enitens_2	E.nitens	1e-06	1e-06	1e-06	1e-06	1e-06	1e-06	1e-06	1e-06	1e-06	1e-06	1e-06	0.999977	1e-06	1e-06	1e-06	1e-06	1e-06	1e-06
Enitens_20	E.nitens	1e-06	1e-06	1e-06	1e-06	1e-06	1e-06	1e-06	1e-06	1e-06	1e-06	1e-06	0.999977	1e-06	1e-06	1e-06	1e-06	1e-06	1e-06
Enitens_3	E.nitens	1e-06	1e-06	1e-06	1e-06	1e-06	1e-06	1e-06	1e-06	1e-06	1e-06	1e-06	0.999977	1e-06	1e-06	1e-06	1e-06	1e-06	1e-06
Enitens_4	E.nitens	1e-06	1e-06	1e-06	1e-06	1e-06	1e-06	1e-06	1e-06	1e-06	1e-06	1e-06	0.999977	1e-06	1e-06	1e-06	1e-06	1e-06	1e-06
Enitens_5	E.nitens	1e-06	1e-06	1e-06	1e-06	1e-06	1e-06	1e-06	1e-06	1e-06	1e-06	1e-06	0.999977	1e-06	1e-06	1e-06	1e-06	1e-06	1e-06
Enitens_6	E.nitens	1e-06	1e-06	1e-06	1e-06	1e-06	1e-06	1e-06	1e-06	1e-06	1e-06	1e-06	0.999977	1e-06	1e-06	1e-06	1e-06	1e-06	1e-06
Enitens_7	E.nitens	1e-06	1e-06	1e-06	1e-06	1e-06	1e-06	1e-06	1e-06	1e-06	1e-06	1e-06	0.999977	1e-06	1e-06	1e-06	1e-06	1e-06	1e-06
Enitens_8	E.nitens	1e-06	1e-06	1e-06	1e-06	1e-06	1e-06	1e-06	1e-06	1e-06	1e-06	1e-06	0.999977	1e-06	1e-06	1e-06	1e-06	1e-06	1e-06
Enitens_9	E.nitens	1e-06	1e-06	1e-06	1e-06	1e-06	1e-06	1e-06	1e-06	1e-06	1e-06	1e-06	0.999977	1e-06	1e-06	1e-06	1e-06	1e-06	1e-06
Eviminalis_1	E.viminalis	1e-06	1e-06	1e-06	0.152133	1e-06	0.209871	1e-06	1e-06	1e-06	1e-06	1e-06	1e-06	1e-06	1e-06	0.63798	1e-06	1e-06	1e-06
Eviminalis_10	E.viminalis	1e-06	1e-06	1e-06	0.153082	1e-06	0.192388	1e-06	1e-06	1e-06	1e-06	1e-06	1e-06	1e-06	1e-06	0.654515	1e-06	1e-06	1e-06
Eviminalis_11	E.viminalis	1e-06	1e-06	1e-06	0.140951	1e-06	0.19798	1e-06	1e-06	1e-06	1e-06	1e-06	1e-06	1e-06	1e-06	0.661054	1e-06	1e-06	1e-06
Eviminalis_12	E.viminalis	1e-06	1e-06	1e-06	0.158466	1e-06	0.202515	1e-06	1e-06	1e-06	1e-06	1e-06	1e-06	1e-06	1e-06	0.639004	1e-06	1e-06	1e-06
Eviminalis_2	E.viminalis	1e-06	1e-06	1e-06	0.133162	1e-06	0.208942	1e-06	1e-06	1e-06	1e-06	1e-06	1e-06	1e-06	1e-06	0.65788	1e-06	1e-06	1e-06
Eviminalis_3	E.viminalis	1e-06	1e-06	1e-06	0.133006	1e-06	0.211755	1e-06	1e-06	1e-06	1e-06	1e-06	1e-06	1e-06	1e-06	0.655224	1e-06	1e-06	1e-06
Eviminalis_4	E.viminalis	1e-06	1e-06	1e-06	0.124406	1e-06	0.210737	1e-06	1e-06	1e-06	1e-06	1e-06	1e-06	1e-06	1e-06	0.664841	1e-06	1e-06	1e-06
Eviminalis_5	E.viminalis	1e-06	1e-06	1e-06	0.153796	1e-06	0.202846	1e-06	1e-06	1e-06	1e-06	1e-06	1e-06	1e-06	1e-06	0.643342	1e-06	1e-06	1e-06
Eviminalis_6	E.viminalis	1e-06	1e-06	1e-06	0.140553	1e-06	0.20478	1e-06	1e-06	1e-06	1e-06	1e-06	1e-06	1e-06	1e-06	0.654651	1e-06	1e-06	1e-06
Eviminalis_7	E.viminalis	1e-06	1e-06	1e-06	0.081344	1e-06	0.070164	0.052874	1e-06	1e-06	1e-06	1e-06	1e-06	1e-06	0.475902	0.319703	1e-06	1e-06	1e-06
Eviminalis_8	E.viminalis	1e-06	1e-06	1e-06	0.142267	1e-06	0.191345	1e-06	1e-06	1e-06	1e-06	1e-06	1e-06	1e-06	1e-06	0.666373	1e-06	1e-06	1e-06
Eviminalis_9	E.viminalis	1e-06	1e-06	1e-06	0.168794	1e-06	0.20153	1e-06	1e-06	1e-06	1e-06	1e-06	1e-06	1e-06	1e-06	0.62966	1e-06	1e-06	1e-06
