# Supplementary material for: Genome-wide analysis highlights genetic admixture in exotic germplasm resources of Eucalyptus and unexpected ancestral genomic composition of interspecific hybrids
Source: PLoS One. 2023 Aug 8;18(8):e0289536. doi: 10.1371/journal.pone.0289536 (PMC10409294; doi:10.1371/journal.pone.0289536)
Supplement: S6 File — Output of the meanQ values of the unsupervised fastSTRUCTURE analysis (sheet A) and supervised ADMIXTURE analysis (sheet B) of the ancestral genomic composition of the 44 hybrids. (XLSX) [file pone.0289536.s006.xlsx]

## Sheet: fastSTRUCTURE output hybrids
S6 file. (A) Output of the meanQ values of the unsupervised fastSTRUCTURE analysis of the ancestral genomic composition of the 44 hybrids
			E.argophloia	E.urophylla	E.brassiana	E.dunnii	E.tereticornis	E.globulus	E.grandis		E.pellita	E.saligna_Kroombit Tops		E.nitens	E.deglupta	E.saligna	E.benthamii	E.longirostrata	E.camaldulensis	E.robusta
id	pop	Pedigree	Cluster1	Cluster2	Cluster3	Cluster4	Cluster5	Cluster6	Cluster7	Cluster8	Cluster9	Cluster10	Cluster11	Cluster12	Cluster13	Cluster14	Cluster15	Cluster16	Cluster17	Cluster18
Hyb-1	Hybrids 1	E. urophylla x E. camaldulensis	1e-06	0.868936	1e-06	1e-06	0.073048	1e-06	1e-06	1e-06	1e-06	1e-06	1e-06	1e-06	1e-06	0.032424	1e-06	1e-06	0.025577	1e-06
Hyb-2	Hybrids 1	E. urophylla x E. camaldulensis	1e-06	0.835761	1e-06	1e-06	1e-06	1e-06	0.164222	1e-06	1e-06	1e-06	1e-06	1e-06	1e-06	1e-06	1e-06	1e-06	1e-06	1e-06
Hyb-3	Hybrids 1	E. urophylla x E. camaldulensis	1e-06	0.733844	1e-06	1e-06	0.181657	1e-06	1e-06	1e-06	1e-06	1e-06	1e-06	1e-06	1e-06	1e-06	1e-06	1e-06	0.084484	1e-06
Hyb-4	Hybrids 1	E. urophylla x E. camaldulensis	1e-06	0.687041	1e-06	1e-06	0.131577	1e-06	0.119231	1e-06	1e-06	1e-06	1e-06	1e-06	1e-06	1e-06	1e-06	1e-06	0.062137	1e-06
Hyb-5	Hybrids 1	E. urophylla x E. camaldulensis	1e-06	0.637141	1e-06	1e-06	0.200104	1e-06	0.092323	1e-06	1e-06	1e-06	1e-06	1e-06	1e-06	1e-06	1e-06	1e-06	0.070417	1e-06
Hyb-6	Hybrids 1	E. urophylla x E. camaldulensis	1e-06	0.571054	1e-06	1e-06	1e-06	1e-06	0.313322	1e-06	1e-06	1e-06	1e-06	1e-06	1e-06	0.115608	1e-06	1e-06	1e-06	1e-06
Hyb-7	Hybrids 1	E. urophylla x E. camaldulensis	1e-06	0.545621	1e-06	1e-06	0.339101	1e-06	1e-06	1e-06	1e-06	1e-06	1e-06	1e-06	1e-06	1e-06	1e-06	1e-06	0.115263	1e-06
Hyb-8	Hybrids 1	E. urophylla x E. camaldulensis	1e-06	0.447653	1e-06	1e-06	0.159454	1e-06	0.336366	1e-06	1e-06	1e-06	1e-06	1e-06	1e-06	0.001221	1e-06	1e-06	0.055293	1e-06
Hyb-9	Hybrids 1	E. urophylla x E. camaldulensis	1e-06	0.278159	1e-06	1e-06	0.328965	1e-06	0.237128	1e-06	1e-06	1e-06	1e-06	1e-06	1e-06	1e-06	1e-06	1e-06	0.155733	1e-06
Hyb-10	Hybrids 1	E. urophylla x E. camaldulensis	1e-06	0.235557	1e-06	1e-06	0.51025	1e-06	1e-06	1e-06	1e-06	1e-06	1e-06	1e-06	1e-06	1e-06	1e-06	1e-06	0.254178	1e-06
Hyb-11	Hybrids 1	E. urophylla x E. camaldulensis	1e-06	0.158652	1e-06	1e-06	0.317928	1e-06	0.359354	1e-06	1e-06	1e-06	1e-06	1e-06	1e-06	1e-06	1e-06	1e-06	0.164051	1e-06
Hyb-12	Hybrids 1	E. camaldulensis x E. grandis	1e-06	1e-06	1e-06	1e-06	0.26507	1e-06	0.553449	1e-06	1e-06	1e-06	1e-06	1e-06	1e-06	1e-06	1e-06	1e-06	0.143637	0.03783
Hyb-13	Hybrids 2	E. dunnii x E. urophylla	1e-06	0.188576	1e-06	1e-06	1e-06	1e-06	0.811407	1e-06	1e-06	1e-06	1e-06	1e-06	1e-06	1e-06	1e-06	1e-06	1e-06	1e-06
Hyb-14	Hybrids 2	(E. dunnii x E. grandis) x E. dunnii	1e-06	0.135152	1e-06	1e-06	1e-06	1e-06	0.737454	1e-06	1e-06	1e-06	1e-06	1e-06	1e-06	0.127378	1e-06	1e-06	1e-06	1e-06
Hyb-15	Hybrids 2	(E. grandis x E. saligna) x (E. urophylla x E. globulus)	1e-06	0.267747	1e-06	1e-06	0.063777	1e-06	0.635796	1e-06	0.002656	1e-06	1e-06	1e-06	1e-06	1e-06	1e-06	1e-06	0.03001	1e-06
Hyb-16	Hybrids 2	((E. grandis x E. urophylla) x (E. grandis x E.globulus)) x ((E. dunnii x E. grandis) x (E. urophylla x E. globulus))	1e-06	0.219123	1e-06	1e-06	1e-06	0.139207	0.641655	1e-06	1e-06	1e-06	1e-06	1e-06	1e-06	1e-06	1e-06	1e-06	1e-06	1e-06
Hyb-17	Hybrids 2	E. dunnii x E. urophylla	1e-06	0.251535	1e-06	0.199559	1e-06	1e-06	0.532412	1e-06	1e-06	1e-06	1e-06	1e-06	1e-06	0.016479	1e-06	1e-06	1e-06	1e-06
Hyb-18	Hybrids 2	E. dunnii x E. urophylla	1e-06	0.266994	1e-06	0.223402	1e-06	1e-06	0.509588	1e-06	1e-06	1e-06	1e-06	1e-06	1e-06	1e-06	1e-06	1e-06	1e-06	1e-06
Hyb-19	Hybrids 2	E. dunnii x E. urophylla	1e-06	0.198912	1e-06	0.282234	1e-06	1e-06	0.50474	1e-06	1e-06	1e-06	1e-06	1e-06	1e-06	0.014099	1e-06	1e-06	1e-06	1e-06
Hyb-20	Hybrids 2	(E. grandis x E. urophylla) x (E. urophylla x E. globulus)	1e-06	0.296051	1e-06	0.00692	1e-06	0.210361	0.47482	1e-06	1e-06	1e-06	1e-06	1e-06	1e-06	1e-06	1e-06	0.011834	1e-06	1e-06
Hyb-21	Hybrids 2	E. grandis x E. globulus	1e-06	0.571782	1e-06	1e-06	1e-06	1e-06	0.428202	1e-06	1e-06	1e-06	1e-06	1e-06	1e-06	1e-06	1e-06	1e-06	1e-06	1e-06
Hyb-22	Hybrids 2	(E. urophylla x E. globulus) x (E. dunnii x E. grandis)	1e-06	0.270099	1e-06	1e-06	1e-06	0.219254	0.390802	1e-06	1e-06	1e-06	1e-06	1e-06	1e-06	0.11983	1e-06	1e-06	1e-06	1e-06
Hyb-23	Hybrids 2	E. saligna x (E. grandis x E. globulus)	1e-06	0.233524	1e-06	1e-06	1e-06	1e-06	0.390717	1e-06	0.060817	1e-06	1e-06	1e-06	1e-06	0.314927	1e-06	1e-06	1e-06	1e-06
Hyb-24	Hybrids 2	E. urophylla x (E. grandis x E. globulus)	1e-06	0.562504	1e-06	1e-06	1e-06	1e-06	0.370781	1e-06	1e-06	1e-06	1e-06	1e-06	1e-06	0.0667	1e-06	1e-06	1e-06	1e-06
Hyb-25	Hybrids 2	(E. dunnii x E. grandis) x E.globulus	1e-06	1e-06	1e-06	1e-06	1e-06	0.488614	0.377651	1e-06	1e-06	1e-06	1e-06	1e-06	1e-06	0.133719	1e-06	1e-06	1e-06	1e-06
Hyb-26	Hybrids 2	E. saligna x E. globulus	1e-06	1e-06	1e-06	1e-06	1e-06	0.488728	0.373233	1e-06	1e-06	1e-06	1e-06	1e-06	1e-06	0.138023	1e-06	1e-06	1e-06	1e-06
Hyb-27	Hybrids 2	((E. grandis x E. urophylla) x (E. grandis x E. globulus)) x E. benthamii	1e-06	0.194869	1e-06	1e-06	1e-06	0.040335	0.366352	1e-06	1e-06	1e-06	1e-06	1e-06	1e-06	1e-06	0.398429	1e-06	1e-06	1e-06
Hyb-28	Hybrids 2	(E. urophylla x E. grandis) x ((E. dunnii x E. grandis)x(E. urophylla x E. globulus))	1e-06	0.439197	1e-06	1e-06	1e-06	0.105426	0.373143	1e-06	1e-06	1e-06	1e-06	1e-06	1e-06	0.08222	1e-06	1e-06	1e-06	1e-06
Hyb-29	Hybrids 2	(E. urophylla x E. grandis) x E. benthamii	1e-06	0.233796	1e-06	0.045704	1e-06	0.022205	0.30209	1e-06	1e-06	1e-06	1e-06	1e-06	1e-06	1e-06	0.39044	0.005753	1e-06	1e-06
Hyb-30	Hybrids 2	E. grandis x E. benthamii	1e-06	0.218363	1e-06	0.061102	1e-06	1e-06	0.286272	1e-06	1e-06	1e-06	1e-06	1e-06	1e-06	0.049979	0.38392	0.000351	1e-06	1e-06
Hyb-31	Hybrids 2	(E. urophylla x E. grandis) x E. globulus	1e-06	0.257844	1e-06	1e-06	1e-06	0.505467	0.236059	1e-06	1e-06	1e-06	1e-06	1e-06	1e-06	0.000615	1e-06	1e-06	1e-06	1e-06
Hyb-32	Hybrids 2	E. urophylla x E. benthamii	1e-06	0.547016	1e-06	0.056616	1e-06	1e-06	1e-06	1e-06	1e-06	1e-06	1e-06	1e-06	1e-06	1e-06	0.396353	1e-06	1e-06	1e-06
Hyb-33	Hybrids 2	E. urophylla x E. dunnii	1e-06	0.498923	1e-06	0.501061	1e-06	1e-06	1e-06	1e-06	1e-06	1e-06	1e-06	1e-06	1e-06	1e-06	1e-06	1e-06	1e-06	1e-06
Hyb-34	Hybrids 2	E. urophylla x E. dunnii	1e-06	0.494335	1e-06	0.505649	1e-06	1e-06	1e-06	1e-06	1e-06	1e-06	1e-06	1e-06	1e-06	1e-06	1e-06	1e-06	1e-06	1e-06
Hyb-35	Hybrids 2	E. urophylla x E. globulus	1e-06	0.499867	1e-06	1e-06	1e-06	0.500117	1e-06	1e-06	1e-06	1e-06	1e-06	1e-06	1e-06	1e-06	1e-06	1e-06	1e-06	1e-06
Hyb-36	Hybrids 2	E. urophylla x E. globulus	1e-06	0.494846	1e-06	1e-06	1e-06	0.505138	1e-06	1e-06	1e-06	1e-06	1e-06	1e-06	1e-06	1e-06	1e-06	1e-06	1e-06	1e-06
Hyb-37	Hybrids 3	E. grandis x E. urophylla	1e-06	0.241212	1e-06	1e-06	1e-06	1e-06	0.661288	1e-06	0.00226	1e-06	1e-06	1e-06	1e-06	0.095225	1e-06	1e-06	1e-06	1e-06
Hyb-38	Hybrids 3	E. grandis x E. pellita	1e-06	1e-06	1e-06	1e-06	1e-06	1e-06	0.503699	1e-06	0.496284	1e-06	1e-06	1e-06	1e-06	1e-06	1e-06	1e-06	1e-06	1e-06
Hyb-39	Hybrids 3	E. urophylla x E. grandis	1e-06	0.490915	1e-06	1e-06	1e-06	1e-06	0.509068	1e-06	1e-06	1e-06	1e-06	1e-06	1e-06	1e-06	1e-06	1e-06	1e-06	1e-06
Hyb-40	Hybrids 3	E. urophylla x E. grandis	1e-06	0.500005	1e-06	1e-06	1e-06	1e-06	0.499979	1e-06	1e-06	1e-06	1e-06	1e-06	1e-06	1e-06	1e-06	1e-06	1e-06	1e-06
Hyb-41	Hybrids 3	E. urophylla x E. saligna	1e-06	0.532444	1e-06	1e-06	1e-06	1e-06	0.044086	1e-06	1e-06	1e-06	1e-06	1e-06	1e-06	0.423455	1e-06	1e-06	1e-06	1e-06
Hyb-42	Hybrids 4	E. dunnii x E. globulus	1e-06	0.314595	1e-06	1e-06	0.327819	1e-06	0.202497	1e-06	1e-06	1e-06	1e-06	1e-06	1e-06	1e-06	1e-06	1e-06	0.155075	1e-06
Hyb-43	Hybrids 5	(E. dunnii x E. grandis) x E. camaldulensis	1e-06	1e-06	1e-06	1e-06	0.342082	1e-06	0.472368	1e-06	1e-06	1e-06	1e-06	1e-06	1e-06	0.060091	1e-06	1e-06	0.125444	1e-06
Hyb-44	Hybrids 5	E. camaldulensis x (E. urophylla x E. globulus)	1e-06	0.164965	1e-06	5e-06	1e-06	0.242204	0.418093	1e-06	1e-06	1e-06	1e-06	1e-06	1e-06	0.174719	1e-06	1e-06	1e-06	1e-06

## Sheet: ADMIXTURE output hybrids
S6 file. (B) Output of the meanQ values of the supervised ADMIXTURE analysis of the ancestral genomic composition of the 44 hybrids
			E.camaldulensis	E.dunni	E.grandis	E.urophylla	E.globulus	E.pellita	E.saligna	E.benthamii
id	Pedigree	pop	Cluster 1	Cluster 2	Cluster 3	Cluster 4	Cluster 5	Cluster 6	Cluster 7	Cluster 8
Hyb-1	E. urophylla x E. camaldulensis	Hybrids 1	0.101457	0.000372	0.047549	0.800588	1e-05	0.004122	0.045892	1e-05
Hyb-2	E. urophylla x E. camaldulensis	Hybrids 1	0.015569	1e-05	0.167219	0.794908	1e-05	0.00015	0.022123	1e-05
Hyb-3	E. urophylla x E. camaldulensis	Hybrids 1	0.237775	1.9e-05	1e-05	0.762156	1e-05	1e-05	1e-05	1e-05
Hyb-4	E. urophylla x E. camaldulensis	Hybrids 1	0.171649	1.3e-05	0.137102	0.653108	1e-05	0.025916	0.012193	1e-05
Hyb-5	E. urophylla x E. camaldulensis	Hybrids 1	0.23262	0.0055	0.109763	0.590663	1e-05	0.034293	0.027142	1e-05
Hyb-6	E. urophylla x E. camaldulensis	Hybrids 1	0.001723	0.003351	0.291474	0.547206	1.4e-05	0.004245	0.151976	1e-05
Hyb-7	E. urophylla x E. camaldulensis	Hybrids 1	0.382894	1e-05	1e-05	0.585186	1e-05	0.02765	0.000392	0.003848
Hyb-8	E. urophylla x E. camaldulensis	Hybrids 1	0.187023	1e-05	0.330151	0.432649	1e-05	0.011948	0.038199	1e-05
Hyb-9	E. urophylla x E. camaldulensis	Hybrids 1	0.636055	0.022706	1.3e-05	0.273738	1.2e-05	0.051171	1e-05	0.016295
Hyb-10	E. urophylla x E. camaldulensis	Hybrids 1	0.407408	0.013611	0.229123	0.298895	1e-05	0.026447	0.019189	0.005316
Hyb-11	E. urophylla x E. camaldulensis	Hybrids 1	0.403355	0.000247	0.345111	0.201312	0.001762	0.024891	0.010031	0.013291
Hyb-12	E. camaldulensis x E. grandis	Hybrids 1	0.355834	0.01157	0.507011	0.018746	0.001746	0.04514	0.057828	0.002125
Hyb-13	E. dunnii x E. urophylla	Hybrids 2	1e-05	1.6e-05	0.759606	0.187801	1e-05	1e-05	0.052537	1e-05
Hyb-14	(E. dunnii x E. grandis) x E. dunnii	Hybrids 2	1e-05	1e-05	0.701128	0.151986	1e-05	1.4e-05	0.146832	1e-05
Hyb-15	(E. grandis x E. saligna) x (E. urophylla x E. globulus)	Hybrids 2	0.079382	1e-05	0.602921	0.261437	1e-05	0.013772	0.042458	1e-05
Hyb-16	((E. grandis x E. urophylla) x (E. grandis x E.globulus)) x ((E. dunnii x E. grandis) x (E. urophylla x E. globulus))	Hybrids 2	0.005892	1e-05	0.556853	0.212061	0.127909	1e-05	0.097256	1e-05
Hyb-17	E. dunnii x E. urophylla	Hybrids 2	1e-05	0.205502	0.503412	0.25443	1e-05	1e-05	0.036616	1e-05
Hyb-18	E. dunnii x E. urophylla	Hybrids 2	1e-05	0.21833	0.46942	0.265193	1e-05	1e-05	0.047017	1e-05
Hyb-19	E. dunnii x E. urophylla	Hybrids 2	1e-05	0.282288	0.476387	0.196895	0.003198	1e-05	0.039818	0.001394
Hyb-20	(E. grandis x E. urophylla) x (E. urophylla x E. globulus)	Hybrids 2	0.014334	0.007226	0.450349	0.279064	0.206869	1.5e-05	0.042132	1e-05
Hyb-21	E. grandis x E. globulus	Hybrids 2	0.016789	1.5e-05	0.401586	0.550183	1.1e-05	0.0044	0.027008	1e-05
Hyb-22	(E. urophylla x E. globulus) x (E. dunnii x E. grandis)	Hybrids 2	1.1e-05	1e-05	0.364683	0.272118	0.2137	1e-05	0.149457	1e-05
Hyb-23	E. saligna x (E. grandis x E. globulus)	Hybrids 2	0.015469	0.01519	0.36178	0.217755	1.1e-05	0.056718	0.333067	1e-05
Hyb-24	E. urophylla x (E. grandis x E. globulus)	Hybrids 2	1.1e-05	1.9e-05	0.355424	0.551742	1.3e-05	1.7e-05	0.092764	1e-05
Hyb-25	(E. dunnii x E. grandis) x E.globulus	Hybrids 2	1e-05	0.003048	0.353618	1e-05	0.481943	1e-05	0.161351	1e-05
Hyb-26	E. saligna x E. globulus	Hybrids 2	1e-05	0.013795	0.35142	1e-05	0.472131	1e-05	0.158096	0.004528
Hyb-27	((E. grandis x E. urophylla) x (E. grandis x E. globulus)) x E. benthamii	Hybrids 2	1e-05	0.028759	0.359383	0.205068	0.016918	1e-05	0.021613	0.36824
Hyb-28	(E. urophylla x E. grandis) x ((E. dunnii x E. grandis)x(E. urophylla x E. globulus))	Hybrids 2	1.5e-05	1e-05	0.35435	0.420358	0.122254	1e-05	0.102992	1e-05
Hyb-29	(E. urophylla x E. grandis) x E. benthamii	Hybrids 2	1e-05	0.052084	0.291038	0.239129	0.021279	0.000432	0.031063	0.364964
Hyb-30	E. grandis x E. benthamii	Hybrids 2	1e-05	0.056834	0.293963	0.22006	0.025399	1e-05	0.055841	0.347884
Hyb-31	(E. urophylla x E. grandis) x E. globulus	Hybrids 2	1e-05	0.005395	0.227559	0.239949	0.496301	0.011864	0.018911	1e-05
Hyb-32	E. urophylla x E. benthamii	Hybrids 2	1.2e-05	0.061347	1e-05	0.550943	0.002142	1e-05	1e-05	0.385526
Hyb-33	E. urophylla x E. dunnii	Hybrids 2	1e-05	0.499134	1e-05	0.500802	1e-05	1.4e-05	1e-05	1e-05
Hyb-34	E. urophylla x E. dunnii	Hybrids 2	1e-05	0.503379	1e-05	0.496561	1e-05	1e-05	1e-05	1e-05
Hyb-35	E. urophylla x E. globulus	Hybrids 2	1e-05	1.7e-05	1e-05	0.509365	0.490559	1e-05	1.9e-05	1e-05
Hyb-36	E. urophylla x E. globulus	Hybrids 2	1e-05	1e-05	1e-05	0.498356	0.501584	1e-05	1e-05	1e-05
Hyb-37	E. grandis x E. urophylla	Hybrids 3	0.004184	1e-05	0.63214	0.232319	1e-05	0.00872	0.122606	1e-05
Hyb-38	E. grandis x E. pellita	Hybrids 3	1e-05	1e-05	0.5017	1e-05	1e-05	0.49824	1e-05	1e-05
Hyb-39	E. urophylla x E. grandis	Hybrids 3	1e-05	1e-05	0.503636	0.496304	1e-05	1e-05	1e-05	1e-05
Hyb-40	E. urophylla x E. grandis	Hybrids 3	1.8e-05	1e-05	0.49887	0.493591	1e-05	0.00748	1e-05	1e-05
Hyb-41	E. urophylla x E. saligna	Hybrids 3	1.5e-05	1.8e-05	0.039419	0.520015	1e-05	1e-05	0.440503	1e-05
Hyb-42	E. dunnii x E. globulus	Hybrids 4	0.402162	0.003132	0.191011	0.34495	1e-05	0.023519	0.035207	1e-05
Hyb-43	(E. dunnii x E. grandis) x E. camaldulensis	Hybrids 5	0.382794	1e-05	0.44885	0.025671	1e-05	0.030219	0.09839	0.014057
Hyb-44	E. camaldulensis x (E. urophylla x E. globulus)	Hybrids 5	0.018962	1e-05	0.400037	0.164457	0.23118	0.002185	0.18316	1e-05
